# Supplementary material for: Bacterial fitness in chronic wounds appears to be mediated by the capacity for high-density growth, not virulence or biofilm functions
Source: PLoS Pathog. 2019 Mar 20;15(3):e1007511. doi: 10.1371/journal.ppat.1007511 (PMC6448920; doi:10.1371/journal.ppat.1007511)
Supplement: S1 Table — (XLSX) [file ppat.1007511.s009.xlsx]

## Sheet: Table S1
S1 Table. Tn-seq data from chronic mouse wound indicating the number of hits (number of unique transposon sites) and reads (number of times a transposon in this gene was detected).
Gene ID				Hits1/gene								Reads2/Kb
Locus	Length (bp)	Gene	Product	Input 1	Input 2	Mouse 1 3	Mouse 2 3	Mouse 3 3	Mouse 4 3	Average Input	Average Mouse	Input 1	Input 2	Mouse 1	Mouse 2	Mouse 3	Mouse 4	Average Input	Average Mouse	Selection ratio4
PA0001	514	dnaA	chromosomal replication initiator protein DnaA	1	0	1	0	0	0	0.5	0.25	6.4954	0	0	0	0	0	3.2477	0.1	0.030791
PA0002	367	dnaN	DNA polymerase III, beta chain	0	1	0	0	0	0	0.5	0	0	1.44027	0	0	0	0	0.720136	0.1	0.138863
PA0003	369	recF	RecF protein	8	6	5	3	4	3	7	3.75	2685.38	1209	176.54	77.7185	716.951	161.263	1947.19	283.118	0.145398
PA0004	806	gyrB	DNA gyrase subunit B	1	0	1	0	0	1	0.5	0.5	5.79912	0	1.03619	0	0	0.600233	2.89956	0.409106	0.141093
PA0005	257	lptA	lysophosphatidic acid acyltransferase, LptA	4	4	1	1	0	1	4	0.75	306.583	415.46	1766.21	37.196	0	1.88244	361.021	451.321	1.25012
PA0006	178	-	conserved hypothetical protein	0	2	0	0	0	0	1	0	0	26.726	0	0	0	0	13.363	0.1	0.00748336
PA0007	568	-	hypothetical protein	20	22	17	13	14	12	21	14	2627.41	3821.97	1875.46	3357.56	3357.95	3653.11	3224.69	3061.02	0.949245
PA0008	684	glyS	glycyl-tRNA synthetase beta chain	2	1	0	0	0	0	1.5	0	11.7145	0.772778	0.610505	0	0	0	6.24364	0.152626	0.024445
PA0009	315	glyQ	glycyl-tRNA synthetase alpha chain	2	0	0	0	0	0	1	0	23.3175	0	3.977	0	0	0	11.6587	0.99425	0.0852795
PA0010	183	tag	DNA-3-methyladenine glycosidase I	9	11	5	5	8	6	10	6	4123.12	4456.83	1770.74	1227.57	10670.3	2498.25	4289.97	4041.72	0.942131
PA0011	295	-	probable 2-OH-lauroyltransferase	12	14	3	3	3	1	13	2.5	3277.52	5203.38	53.7906	105.315	128.114	713.382	4240.45	250.151	0.0589915
PA0012	88	-	hypothetical protein	3	3	1	1	2	1	3	1.25	5918.49	3952.34	1309.7	244.416	543.998	632.223	4935.41	682.584	0.138303
PA0013	217	-	conserved hypothetical protein	5	9	4	3	3	3	7	3.25	2040.11	3734.16	523.425	220.262	7198.78	1007.71	2887.13	2237.54	0.775004
PA0014	90	-	hypothetical protein	8	9	6	5	6	7	8.5	6	7938.53	13625.6	1340.91	1540.12	6130.96	13126.8	10782.1	5534.69	0.513324
PA0015	105	-	hypothetical protein	1	2	2	1	2	1	1.5	1.5	1023.85	1761.93	218.735	45.5208	911.845	202.73	1392.89	344.708	0.247477
PA0016	457	trkA	potassium uptake protein TrkA	14	13	7	0	2	5	13.5	3.5	1135.28	2158.27	47.5152	0	27.5664	156.675	1646.78	57.9392	0.0351834
PA0017	434	-	conserved hypothetical protein	15	15	9	5	3	8	15	6.25	1327.76	2469.96	252.091	368.939	1283.01	449.232	1898.86	588.317	0.309827
PA0018	314	fmt	methionyl-tRNA formyltransferase	6	0	0	0	0	0	3	0	57.416	0	0	0	0	0	28.708	0.1	0.00348335
PA0019	168	def	polypeptide deformylase	2	0	0	0	0	0	1	0	79.4913	0	0	0	0	0	39.7457	0.1	0.002516
PA0020	341	-	hypothetical protein	23	22	12	10	8	7	22.5	9.25	7362.62	7911.65	4511.39	14591.4	3509.67	3258.83	7637.14	6467.81	0.84689
PA0021	362	-	conserved hypothetical protein	15	20	14	7	10	15	17.5	11.5	2973.41	4149.79	2127.15	237.664	967.46	5443.28	3561.6	2193.89	0.615984
PA0022	185	-	conserved hypothetical protein	1	0	0	0	0	0	0.5	0	180.467	0	0	0	0	0	90.2334	0.1	0.00110824
PA0023	325	qor	quinone oxidoreductase	17	19	12	9	12	16	18	12.25	6328	8576.01	5685.58	12927.2	1821.84	4617.57	7452	6263.05	0.840452
PA0024	305	hemF	coproporphyrinogen III oxidase, aerobic	1	0	0	0	0	0	0.5	0	28.4605	0	0	0	0	0	14.2302	0.1	0.00702728
PA0025	274	aroE	shikimate dehydrogenase	6	6	0	0	0	0	6	0	112.1	208.345	0	0	0	0	160.223	0.1	0.000624131
PA0026	328	plcB	phospholipase C, PlcB	18	17	11	6	11	16	17.5	11	5816.15	7761.1	1147.09	1318.79	2604.07	3678.56	6788.62	2187.13	0.322175
PA0027	428	-	hypothetical protein	16	17	9	7	8	12	16.5	9	1992.26	2335.39	833.219	887.816	841.819	1305.55	2163.82	967.101	0.446941
PA0028	200	-	hypothetical protein	10	10	4	4	8	6	10	5.5	2343.72	2410.33	889.456	191.187	18077.9	35369.7	2377.02	13632.1	5.73494
PA0029	517	-	probable sulfate transporter	23	24	16	16	16	18	23.5	16.5	2691.57	3751.18	2765.59	1576.28	1817.8	2068.03	3221.38	2056.92	0.638523
PA0030	307	-	hypothetical protein	9	8	7	7	6	4	8.5	6	2820.98	3512.39	503.279	179.044	919.192	608.281	3166.69	552.449	0.174456
PA0031	503	betC	choline sulfatase	11	11	8	7	7	10	11	8	2130.62	3816.71	3036	3382.84	1457.64	782.91	2973.66	2164.85	0.728008
PA0032	304	-	probable transcriptional regulator	9	9	4	3	4	6	9	4.25	2095.43	2823.73	6825.59	15526.1	522.148	569.724	2459.58	5860.9	2.38288
PA0033	121	-	hypothetical protein	4	3	2	2	1	2	3.5	1.75	938.129	1577	1584.06	158.006	937.031	847.629	1257.57	881.682	0.701102
PA0034	207	-	probable two-component response regulator	12	11	8	7	7	10	11.5	8	5086.98	6506.39	1424.23	750.434	2945.59	14289.3	5796.69	4852.38	0.837096
PA0035	268	trpA	tryptophan synthase alpha chain	9	10	5	1	1	3	9.5	2.5	2339.54	2416.08	1389.87	17.8347	112.817	738.318	2377.81	564.711	0.237492
PA0036	402	trpB	tryptophan synthase beta chain	14	13	8	4	10	7	13.5	7.25	1840.4	2888.78	611.835	261.575	2895.63	6448.1	2364.59	2554.28	1.08022
PA0037	295	trpI	transcriptional regulator TrpI	14	13	10	8	13	10	13.5	10.25	3965.62	5158.58	1511.8	348.35	3894.66	2318.9	4562.1	2018.43	0.442434
PA0038	71	-	hypothetical protein	1	2	1	1	1	1	1.5	1	6075.38	2948.14	1370.39	572.216	2164.7	1042.53	4511.76	1287.46	0.285356
PA0039	75	-	hypothetical protein	4	4	3	1	3	3	4	2.5	5991.74	7696.13	1364.11	31.8646	3258.65	1406.21	6843.93	1515.21	0.221394
PA0040	562	-	conserved hypothetical protein	44	44	33	17	29	32	44	27.75	3693.88	4419.57	944.396	391.22	3308.62	4441.04	4056.73	2271.32	0.559889
PA0041	3535	-	probable hemagglutinin	195	194	128	69	102	149	194.5	112	6067.72	5572.6	5123.01	4427.46	3272.95	10085.6	5820.16	5727.27	0.98404
PA0042	131	-	hypothetical protein	7	6	2	2	3	2	6.5	2.25	9424.64	10644.2	6770.62	19684.3	6962.48	1015.59	10034.4	8608.24	0.85787
PA0043	460	-	hypothetical protein	32	28	24	14	22	27	30	21.75	73875.3	5852.3	3378.81	831.25	2892.03	3993.36	39863.8	2773.86	0.0695835
PA0044	457	exoT	exoenzyme T	17	17	16	11	13	17	17	14.25	2657.76	3779.87	2835.38	2531.04	1957.22	1808.12	3218.81	2282.94	0.709248
PA0045	228	-	hypothetical protein	14	13	13	7	13	12	13.5	11.25	5745.97	8123.44	1410.27	555.534	12852	3931.84	6934.7	4687.42	0.675936
PA0046	117	-	hypothetical protein	7	8	1	3	2	2	7.5	2	6568.84	4237.68	624.593	653.632	3919.33	1968.23	5403.26	1791.45	0.33155
PA0047	169	-	hypothetical protein	4	4	3	3	3	3	4	3	6329.58	7553.38	7227.44	5034.23	551.622	2768.18	6941.48	3895.37	0.561173
PA0048	127	-	probable transcriptional regulator	4	6	2	2	1	2	5	1.75	4027.39	5040.24	894.356	301.083	178.552	121.899	4533.82	373.973	0.0824851
PA0049	553	-	hypothetical protein	30	33	24	19	17	22	31.5	20.5	31351.8	6878.23	3572.51	2238.59	1827.03	7768.6	19115	3851.68	0.2015
PA0050	46	-	hypothetical protein	0	0	0	0	0	0	0	0	0	0	0	0	0	0	0.1	0.1	1
PA0051	610	phzH	potential phenazine-modifying enzyme	36	39	24	20	30	29	37.5	25.75	6183.59	7432.18	1736.06	1014.7	5105.23	10552.1	6807.89	4602.03	0.675985
PA0052	142	-	hypothetical protein	8	10	11	5	7	6	9	7.25	4232.07	5043.85	12386.4	41452	2146.96	18888.2	4637.96	18718.4	4.03591
PA0053	84	-	hypothetical protein	3	3	1	1	1	1	3	1	5381.56	4241.23	626.378	199.154	239.959	9773.67	4811.39	2709.79	0.563203
PA0054	182	-	conserved hypothetical protein	8	11	4	3	5	6	9.5	4.5	3793.57	4980.85	1757.53	196.965	775.253	2628.94	4387.21	1339.67	0.305358
PA0055	168	-	hypothetical protein	14	13	11	10	12	12	13.5	11.25	9256.76	14825.4	13974.2	7781.22	2774.53	10418.7	12041.1	8737.16	0.725613
PA0056	306	-	probable transcriptional regulator	18	16	14	9	11	11	17	11.25	4255.12	4396.2	6704.56	312.398	1366.83	5089.26	4325.66	3368.26	0.77867
PA0057	295	-	hypothetical protein	18	20	20	12	12	14	19	14.5	10556.9	8849.69	25598.7	1077.45	1887.54	3316	9703.28	7969.92	0.821363
PA0058	234	-	hypothetical protein	11	13	7	6	9	7	12	7.25	4274.59	4355.14	1748.86	1082.58	3876.26	868.338	4314.87	1894.01	0.43895
PA0059	151	osmC	osmotically inducible protein OsmC	8	5	3	4	3	3	6.5	3.25	5536.39	6181.94	1692.46	142.441	66.7436	1688.45	5859.16	897.525	0.153183
PA0060	77	-	conserved hypothetical protein	1	1	1	1	1	1	1	1	2514.82	4393.39	7630.42	1427.7	948.929	3713.23	3454.1	3430.07	0.993042
PA0061	145	-	hypothetical protein	6	5	2	1	3	4	5.5	2.5	2081.47	3466.76	887.009	2637.07	243.269	934.212	2774.11	1175.39	0.423699
PA0062	138	-	hypothetical protein	2	2	4	1	2	2	2	2.25	1978.99	3523.87	5646.48	346.354	2099.64	1619.64	2751.43	2428.03	0.882461
PA0063	375	-	hypothetical protein	9	8	7	5	9	7	8.5	7	2204.39	3327.94	1010	439.731	94379.8	3569.71	2766.16	24849.8	8.98349
PA0064	327	-	hypothetical protein	18	13	12	10	15	14	15.5	12.75	9875.01	8656.11	2365.04	1103.57	7319.86	9075.1	9265.56	4965.89	0.535952
PA0065	221	-	hypothetical protein	10	9	5	3	7	9	9.5	6	4211.82	4269.3	1056.24	551.502	490.233	2598.45	4240.56	1174.11	0.276875
PA0066	180	-	conserved hypothetical protein	6	6	5	5	2	4	6	4	1342.87	1700.27	1895.37	1048.88	223.962	548.293	1521.57	929.126	0.610636
PA0067	681	prlC	oligopeptidase A	35	33	22	16	19	21	34	19.5	9172.67	4691.25	2660.04	200.031	939.752	3971.18	6931.96	1942.75	0.28026
PA0068	91	-	hypothetical protein	4	4	2	0	2	4	4	2	1768.38	1492.8	344.164	0	3931.64	701.759	1630.59	1244.39	0.763154
PA0069	352	-	conserved hypothetical protein	8	10	8	7	6	7	9	7	1272.85	2024.22	13651	210.469	5389.88	700.943	1648.54	4988.07	3.02576
PA0070	304	-	hypothetical protein	13	12	11	7	9	7	12.5	8.5	3744.98	4609.43	1818.69	322.314	2726.77	6077.59	4177.2	2736.34	0.655065
PA0071	570	-	hypothetical protein	13	10	7	6	10	7	11.5	7.5	1877.84	2767.16	2157.52	3999.84	1096.23	1034.63	2322.5	2072.06	0.892167
PA0072	399	-	hypothetical protein	12	11	8	5	6	7	11.5	6.5	3638.19	3053.58	5340.69	17010.4	978.781	1815.11	3345.88	6286.25	1.8788
PA0073	239	-	probable ATP-binding component of ABC transporter	5	4	3	2	4	6	4.5	3.75	2679.29	4049.5	7392.48	14059.1	453.312	842.075	3364.39	5686.74	1.69027
PA0074	1032	ppkA	serine/threonine protein kinase PpkA	37	36	30	18	30	27	36.5	26.25	4952.96	4312.64	5715.9	789.667	2783.25	8170.02	4632.8	4364.71	0.942132
PA0075	242	pppA	PppA	6	6	4	3	4	8	6	4.75	3222.75	4414.3	672.968	483.894	812.093	3152.62	3818.52	1280.39	0.335311
PA0076	226	-	hypothetical protein	6	5	4	2	5	5	5.5	4	4310.68	3522.31	609.748	74.0217	758.101	554.43	3916.49	499.075	0.127429
PA0077	1101	icmF1	IcmF1	55	45	36	31	44	55	50	41.5	7607.6	6947.4	5730.89	2878.23	8000.38	11093.3	7277.5	6925.7	0.951659
PA0078	449	-	hypothetical protein	12	19	12	7	12	15	15.5	11.5	3279.15	4169.78	2187.44	234.194	3383.75	3965.12	3724.46	2442.63	0.655833
PA0079	444	-	hypothetical protein	17	15	12	9	11	12	16	11	3463.46	4429.83	22090.6	58319.7	1112.24	787.79	3946.65	20577.6	5.21395
PA0080	154	-	hypothetical protein	5	3	6	3	2	3	4	3.5	3009.11	5079.86	37666.7	294.851	1897.86	12842.4	4044.48	13175.5	3.25763
PA0081	497	fha1	Fha1	22	25	19	10	14	19	23.5	15.5	4799.04	6424.85	1150.25	360.64	1789.55	3713.58	5611.95	1753.51	0.31246
PA0082	344	-	hypothetical protein	11	7	7	2	8	7	9	6	3835.55	4185.62	530.479	48.6305	813.001	413.47	4010.58	451.395	0.112551
PA0083	172	-	conserved hypothetical protein	4	5	3	3	5	6	4.5	4.25	2795.14	3558.7	701.64	375.15	14575.4	32340.7	3176.92	11998.2	3.77669
PA0084	498	-	conserved hypothetical protein	12	15	13	10	12	14	13.5	12.25	2874.71	4137.36	2544.92	5038.83	1391.33	6738.06	3506.04	3928.28	1.12043
PA0085	162	hcp1	Hcp1	15	15	10	6	12	8	15	9	10287.9	14826.3	6271.51	4219.11	9549.49	42436	12557.1	15619	1.24384
PA0086	281	-	hypothetical protein	13	7	5	3	5	9	10	5.5	3604.78	3809.16	731.146	416.734	5980.62	5376.76	3706.97	3126.32	0.843362
PA0087	169	-	hypothetical protein	7	7	4	2	4	4	7	3.5	1560.66	1488.78	108.72	155.552	12359.3	1963.78	1524.72	3646.84	2.39181
PA0088	619	-	hypothetical protein	26	23	20	12	20	17	24.5	17.25	3082.98	3726.53	4367.44	389.942	2291.63	1766.33	3404.76	2203.84	0.647282
PA0089	348	-	hypothetical protein	9	6	6	4	7	6	7.5	5.75	1513.9	1716.37	953.966	487.583	376.488	259.967	1615.13	519.501	0.321646
PA0090	902	clpV1	ClpV1	26	24	19	10	17	21	25	16.75	3004.77	3238.87	3180.04	1610.89	3013.99	1831.64	3121.82	2409.14	0.771709
PA0091	643	vgrG1	VgrG1	28	31	19	11	21	24	29.5	18.75	2965.83	3729.65	895.568	628.124	807.203	1950.2	3347.74	1070.27	0.3197
PA0092	94	-	hypothetical protein	1	0	0	0	0	0	0.5	0	7.10348	0	0	0	0	0	3.55174	0.1	0.0281552
PA0093	430	-	hypothetical protein	13	11	10	6	9	8	12	8.25	2646.06	2830.98	639.974	166.733	908.218	2837.47	2738.52	1138.1	0.415589
PA0094	144	-	hypothetical protein	4	2	2	1	0	1	3	1	1085.06	1894.08	197.193	49.7884	0	63.8332	1489.57	77.7036	0.0521652
PA0095	741	-	conserved hypothetical protein	36	36	30	16	24	24	36	23.5	3690.97	4478.31	1505.22	245.112	1312.49	1854.19	4084.64	1229.25	0.300946
PA0096	149	-	hypothetical protein	3	3	2	1	2	3	3	2	1299.6	826.572	1028.55	16.0392	219.828	535.739	1063.09	450.039	0.423332
PA0097	399	-	hypothetical protein	13	10	10	8	7	9	11.5	8.5	11602.4	5707.08	2317.13	1898.7	2481.68	1552	8654.73	2062.38	0.238295
PA0098	345	-	hypothetical protein	8	9	5	4	6	9	8.5	6	1743.83	2547.91	1924.52	2466.04	1628.59	3148.13	2145.87	2291.82	1.06801
PA0099	386	-	hypothetical protein	11	12	9	11	7	8	11.5	8.75	3914.68	5819.86	37187.8	277148	2101.82	1646.88	4867.27	79521	16.3379
PA0100	306	-	hypothetical protein	9	11	4	2	4	5	10	3.75	3500.11	4506.75	496.735	101.529	4306.33	2997.59	4003.43	1975.55	0.493463
PA0101	415	-	hypothetical protein	19	17	13	7	15	19	18	13.5	9496.2	4269.4	1649.21	443.417	3041.7	11812.6	6882.8	4236.73	0.615553
PA0102	242	-	probable carbonic anhydrase	11	15	9	6	7	8	13	7.5	4947.25	5266.14	931.802	414.766	1405.55	1157.49	5106.7	977.402	0.191396
PA0103	523	-	probable sulfate transporter	28	29	21	15	29	23	28.5	22	4700.9	6883.67	2042.41	1014.43	9769.96	4232.91	5792.28	4264.93	0.736312
PA0104	198	-	hypothetical protein	4	4	4	5	3	4	4	4	2134.7	3398.4	1079.82	1834.63	1412.49	8564.03	2766.55	3222.74	1.16489
PA0105	374	coxB	cytochrome c oxidase, subunit II	13	11	8	5	9	8	12	7.5	4142.05	5384.73	3051.5	926.544	943.155	1708.78	4763.39	1657.49	0.347965
PA0106	530	coxA	cytochrome c oxidase, subunit I	15	12	6	4	5	6	13.5	5.25	2805.71	2835.38	1810.59	90.1828	760.625	4676.31	2820.55	1834.43	0.65038
PA0107	184	-	conserved hypothetical protein	3	2	2	1	1	0	2.5	1	587.89	752.652	106.666	64.9414	2492.18	0	670.271	665.948	0.99355
PA0108	295	coIII	cytochrome c oxidase, subunit III	11	14	12	8	14	10	12.5	11	6387.54	7115.23	17409.8	3742.74	6824.2	2820.73	6751.39	7699.36	1.14041
PA0109	69	-	hypothetical protein	4	6	4	3	4	4	5	3.75	6522.43	8464.94	1470.63	415.625	1424.11	5812.47	7493.69	2280.71	0.30435
PA0110	264	-	hypothetical protein	9	9	2	1	4	6	9	3.25	1724.96	2104.31	5469.73	72.4195	439.016	1614.46	1914.64	1898.91	0.991785
PA0111	192	-	hypothetical protein	12	13	8	7	8	9	12.5	8	3808.13	6199.8	1287.55	522.778	6023.35	2393.74	5003.97	2556.86	0.510966
PA0112	357	-	hypothetical protein	18	18	12	8	8	15	18	10.75	4090.53	5195.48	1159.18	87.0251	945.721	1383.61	4643.01	893.883	0.192522
PA0113	304	-	probable cytochrome c oxidase assembly factor	15	12	10	8	11	8	13.5	9.25	5027.72	6530.75	1129.13	369.482	2519.57	2275.71	5779.23	1573.47	0.272263
PA0114	211	senC	SenC	11	11	4	0	2	7	11	3.25	4863.96	6170.11	298.841	0	83.5877	3093.03	5517.04	868.866	0.157488
PA0115	150	-	conserved hypothetical protein	5	6	1	2	3	2	5.5	2	2475.04	3382.91	386.962	334.578	655.089	419.283	2928.98	448.978	0.153288
PA0116	157	-	hypothetical protein	6	10	4	4	4	3	8	3.75	4240.28	3915.53	1856.53	319.661	706.122	172.561	4077.91	763.717	0.187282
PA0117	242	-	probable short chain dehydrogenase	6	5	3	0	1	1	5.5	1.25	640.135	860.581	186.36	0	541.396	79.965	750.358	201.93	0.269112
PA0118	195	-	hypothetical protein	8	10	5	5	9	9	9	7	5540.42	6329.41	965.8	1053.98	3889.18	1461.29	5934.92	1842.56	0.310462
PA0119	449	-	probable dicarboxylate transporter	26	25	19	13	19	18	25.5	17.25	5459.3	5956.83	3593.65	2746.46	3883.17	5327.06	5708.06	3887.58	0.681069
PA0120	228	-	probable transcriptional regulator	10	9	7	4	6	8	9.5	6.25	9928.05	4089.54	2258.26	723.242	2055.44	4814.54	7008.79	2462.87	0.351397
PA0121	244	-	hypothetical protein	10	8	6	4	4	7	9	5.25	2142.75	3362.12	788.962	156.711	1197.83	3662.12	2752.43	1451.4	0.527317
PA0122	136	-	conserved hypothetical protein	2	2	2	1	3	2	2	2	819.929	897.809	460.572	17.5724	8670.29	793.27	858.869	2485.43	2.89384
PA0123	302	-	probable transcriptional regulator	3	2	1	1	2	2	2.5	1.5	654.461	969.647	434.178	822.993	492.234	627.963	812.054	594.342	0.7319
PA0124	93	-	hypothetical protein	2	1	2	1	2	1	1.5	1.5	1759.07	2335.98	1733.2	102.789	1110.78	468.182	2047.52	853.738	0.416961
PA0125	75	-	hypothetical protein	2	0	0	0	0	0	1	0	17.8061	0	0	0	0	0	8.90303	0.1	0.0112321
PA0126	206	-	hypothetical protein	2	1	1	1	1	1	1.5	1	927.038	585.03	3107.56	34.8035	232.388	122.121	756.034	874.219	1.15632
PA0127	166	-	hypothetical protein	3	3	2	1	5	2	3	2.5	1078.02	1996.5	379.852	14.3966	1973.16	2529.69	1537.26	1224.27	0.796399
PA0128	113	-	conserved hypothetical protein	6	5	3	2	4	3	5.5	3	3320.91	3947.98	2830.71	1184.35	8249.92	381.037	3634.44	3161.5	0.869873
PA0129	475	gabP	gamma-aminobutyrate permease	10	10	6	5	6	5	10	5.5	2701.83	1857.26	7161.37	30232.8	1511.74	2266.17	2279.55	10293	4.51537
PA0130	497	-	probable aldehyde dehydrogenase	21	17	13	10	14	14	19	12.75	3877.38	5019.92	21075.9	307.746	2534.78	1926.39	4448.65	6461.2	1.45239
PA0131	95	-	hypothetical protein	3	3	3	1	4	3	3	2.75	3022.34	2731.92	2021.99	1056.56	2625.66	6314.71	2877.13	3004.73	1.04435
PA0132	448	-	beta-alanine--pyruvate transaminase	16	14	14	12	19	15	15	15	3614.37	4567.26	1955.57	2411.18	167422	3451.31	4090.82	43810.1	10.7094
PA0133	305	-	probable transcriptional regulator	28	25	21	13	20	22	26.5	19	11784.8	9230.22	5890	18288.2	3932.18	5749.94	10507.5	8465.08	0.80562
PA0134	456	-	probable guanine deaminase	11	10	10	7	12	11	10.5	10	3020.88	2764.61	2209.72	225.358	552.538	6279.7	2892.75	2316.83	0.80091
PA0135	46	-	hypothetical protein	1	2	0	1	0	1	1.5	0.5	2366.08	884.797	18.1559	103.906	0	105.171	1625.44	56.8084	0.0349496
PA0136	523	-	probable ATP-binding component of ABC transporter	38	34	27	13	27	25	36	23	9214.12	8117.7	2392.13	817.939	6980.61	5755.51	8665.91	3986.55	0.460026
PA0137	365	-	probable permease of ABC transporter	13	15	10	8	7	8	14	8.25	3777.69	4276.43	14863.7	327.376	11721.2	2546.18	4027.06	7364.62	1.82878
PA0138	308	-	probable permease of ABC transporter	12	16	13	9	15	15	14	13	6750.98	9833.65	6040.07	1613.92	11419.9	9303.5	8292.31	7094.34	0.855532
PA0139	187	ahpC	alkyl hydroperoxide reductase subunit C	12	12	8	6	8	10	12	8	9133.93	13155.1	11607.5	9533.82	3664.83	5828.74	11144.5	7658.73	0.687218
PA0140	521	ahpF	alkyl hydroperoxide reductase subunit F	25	30	20	13	20	22	27.5	18.75	8474.11	7048.07	2176.89	279.809	2621.13	17515.7	7761.09	5648.39	0.727783
PA0141	298	-	conserved hypothetical protein	4	4	4	3	4	6	4	4.25	2153.31	1564.46	447.012	128.314	1251.33	4123.56	1858.88	1487.55	0.800242
PA0142	449	-	hypothetical protein	17	21	16	8	13	14	19	12.75	3508.17	4631.26	3376.02	1793.71	1941.59	4730.13	4069.71	2960.36	0.727413
PA0143	350	nuh	nonspecific ribonucleoside hydrolase	17	15	12	10	8	14	16	11	5715.74	4920.33	3734.4	955.937	2533.97	3708.58	5318.03	2733.22	0.513954
PA0144	208	-	hypothetical protein	10	6	7	6	8	9	8	7.5	5293.66	6772.43	1800.84	517.034	1817	3921.47	6033.05	2014.09	0.333842
PA0145	172	-	hypothetical protein	5	6	5	3	5	4	5.5	4.25	3206.64	4001.23	9009.64	625.25	15996.3	7698.42	3603.94	8332.42	2.31203
PA0146	365	-	conserved hypothetical protein	14	11	10	5	8	12	12.5	8.75	4460.05	4308.29	1166.95	327.376	869.77	2283.74	4384.17	1161.96	0.265035
PA0147	320	-	probable oxidoreductase	16	13	9	8	8	12	14.5	9.25	5982.42	3093.85	2934.84	5175.51	1094.44	1009.91	4538.13	2553.67	0.562715
PA0148	316	-	probable adenosine deaminase	21	25	20	14	15	21	23	17.5	6146.89	9027.68	2164.57	718.466	8874.31	13063.8	7587.29	6205.29	0.817854
PA0149	181	-	probable sigma-70 factor, ECF subfamily	5	5	3	3	3	5	5	3.5	1656.41	2657.5	366.829	211.257	2255.09	662.87	2156.95	874.01	0.405206
PA0150	331	-	probable transmembrane sensor	12	11	7	4	5	6	11.5	5.5	2259.38	3784.7	862.925	137.181	4057.2	819.955	3022.04	1469.31	0.4862
PA0151	795	-	probable TonB-dependent receptor	38	37	24	12	22	30	37.5	22	13089.1	4325.71	1346.25	288.585	1641.68	4127.11	8707.42	1850.91	0.212567
PA0152	275	pcaQ	transcriptional regulator PcaQ	15	12	10	7	9	12	13.5	9.5	5492.36	5187.77	2160.81	1260.1	1291.85	4508.91	5340.07	2305.42	0.431721
PA0153	239	pcaH	protocatechuate 3,4-dioxygenase, beta subunit	9	12	9	9	7	7	10.5	8	3067.63	3925.65	5678.46	369.976	1349.39	5376.32	3496.64	3193.54	0.913316
PA0154	201	pcaG	protocatechuate 3,4-dioxygenase, alpha subunit	8	9	6	5	6	7	8.5	6	3331.99	3292.45	739.604	332.914	714.505	6936.7	3312.22	2180.93	0.65845
PA0155	279	pcaR	transcriptional regulator PcaR	12	8	7	3	8	11	10	7.25	3429.58	5388.11	1873.89	274.104	1481.04	3660.49	4408.84	1822.38	0.413347
PA0156	383	-	probable Resistance-Nodulation-Cell Division (RND) efflux membrane fusion protein precursor	16	16	12	8	10	11	16	10.25	5615.53	6301.56	1372.69	355.669	2026.18	8459.34	5958.55	3053.47	0.512452
PA0157	356	-	probable Resistance-Nodulation-Cell Division (RND) efflux membrane fusion protein precursor	21	20	14	7	17	14	20.5	13	6827.32	4681.5	1692.63	167.826	2194.01	2845.65	5754.41	1725.03	0.299775
PA0158	1015	-	probable Resistance-Nodulation-Cell Division (RND) efflux transporter	37	34	25	21	35	24	35.5	26.25	5841.13	7911	1834.08	3364.62	7484.24	3278.8	6876.06	3990.44	0.580337
PA0159	312	-	probable transcriptional regulator	18	16	14	8	12	11	17	11.25	6743.61	6527.63	2520.23	666.399	4336.57	3910.62	6635.62	2858.46	0.430774
PA0160	61	-	hypothetical protein	0	0	0	0	0	1	0	0.25	0	0	0	0	0	7.93095	0.1	1.98274	19.8274
PA0161	50	-	hypothetical protein	1	1	0	0	0	1	1	0.25	1428.94	3319.48	158.682	0	0	783.737	2374.21	235.605	0.099235
PA0162	444	opdC	histidine porin OpdC	17	15	11	12	10	14	16	11.75	9700.09	4159.59	867.148	1404.84	1322.21	4546.95	6929.84	2035.29	0.293699
PA0163	265	-	probable transcriptional regulator	14	14	7	8	7	8	14	7.5	6541.21	6115.57	1427.67	423.859	3727.06	2448.15	6328.39	2006.69	0.317093
PA0164	538	-	probable gamma-glutamyltranspeptidase	23	23	15	11	22	18	23	16.5	3709.73	5587.43	5352.54	888.418	1582.93	6366.58	4648.58	3547.62	0.763162
PA0165	278	-	hypothetical protein	22	24	17	13	20	16	23	16.5	46029.9	14975.2	3606.55	1942.82	6797.4	7042.77	30502.5	4847.39	0.158917
PA0166	468	-	probable transporter	21	24	12	9	18	17	22.5	14	3538.38	5363.73	1828.27	311.497	2239.62	5126.29	4451.06	2376.42	0.5339
PA0167	221	-	probable transcriptional regulator	12	11	8	7	9	9	11.5	8.25	8604.92	9303.97	2356.24	1048.94	28741.4	10529.5	8954.44	10669	1.19148
PA0168	196	-	conserved hypothetical protein	6	5	5	2	2	5	5.5	3.5	2664.09	3063.61	920.392	97.5446	128.55	224.616	2863.85	342.775	0.11969
PA0169	235	-	hypothetical protein	8	7	7	4	4	6	7.5	5.25	5949.87	6909.78	1807.17	1301.7	3237.92	2048.38	6429.83	2098.79	0.326415
PA0170	126	-	hypothetical protein	3	2	0	0	1	2	2.5	0.75	937.997	855.796	82.8542	0	359.939	107.508	896.897	137.575	0.15339
PA0171	180	-	hypothetical protein	1	1	1	0	0	0	1	0.25	3.70959	146.828	44.0784	0	0	0	75.2687	11.0196	0.146404
PA0172	663	-	hypothetical protein	24	27	18	11	16	19	25.5	16	3801.91	3676.94	1849.22	796.615	1447.9	4857.58	3739.43	2237.83	0.598441
PA0173	349	-	probable methylesterase	15	14	13	6	12	11	14.5	10.5	4159.42	5117.69	4606.6	554.663	34624.3	1466.61	4638.55	10313	2.22333
PA0174	200	-	conserved hypothetical protein	6	5	6	2	3	4	5.5	3.75	4470.43	5914.81	4514.1	3716.21	1159	2223.01	5192.62	2903.08	0.559077
PA0175	280	-	probable chemotaxis protein methyltransferase	13	14	12	12	10	11	13.5	11.25	6770.28	7245.32	1515.24	1459.51	2159.63	5475.44	7007.8	2652.46	0.378501
PA0176	679	aer2	aerotaxis transducer Aer2	30	24	19	13	20	19	27	17.75	13537.5	4708.96	1361	425.878	70154.7	1292.48	9123.2	18308.5	2.00681
PA0177	161	-	probable purine-binding chemotaxis protein	9	7	5	3	5	8	8	5.25	4873.16	7038.98	2523.67	534.375	672.929	1884.07	5956.07	1403.76	0.235686
PA0178	639	-	probable two-component sensor	18	15	15	6	11	12	16.5	11	2849.6	3047.4	911.63	97.2393	1064.61	1735.28	2948.5	952.189	0.32294
PA0179	121	-	probable two-component response regulator	7	5	4	2	3	3	6	3	102698	3049.16	5376.84	6063.49	1207.73	399.825	52873.3	3261.97	0.061694
PA0180	390	cttP	chemotactic transducer for trichloroethylene [positive chemotaxis], CttP	15	15	14	8	8	11	15	10.25	5730.47	6651.98	4611.64	226.729	1705.56	1111.47	6191.22	1913.85	0.309123
PA0181	310	-	probable transcriptional regulator	12	9	9	4	8	5	10.5	6.5	3332.17	3490.33	839.212	254.403	4917.23	781.864	3411.25	1698.18	0.497816
PA0182	250	-	probable short-chain dehydrogenase	5	6	2	2	6	2	5.5	3	2812.47	2171.41	270.595	95.5937	28703	8083.13	2491.94	9288.07	3.72725
PA0183	536	atsA	arylsulfatase	25	23	20	16	22	19	24	19.25	4457.33	6067.82	3411.58	980.906	8658.68	5492.26	5262.58	4635.85	0.88091
PA0184	279	-	probable ATP-binding component of ABC transporter	7	8	7	4	2	6	7.5	4.75	1586.75	2421.24	2204.67	274.104	72.2458	9786.74	2003.99	3084.44	1.53915
PA0185	538	-	probable permease of ABC transporter	35	32	24	14	18	22	33.5	19.5	8835.59	5671.92	3855.29	279.852	1564.19	3079.88	7253.76	2194.8	0.302575
PA0186	353	-	probable binding protein component of ABC transporter	13	10	7	1	4	6	11.5	4.5	3221.36	2936.39	733.436	67.701	442.531	363.184	3078.87	401.713	0.130474
PA0187	271	-	hypothetical protein	9	9	7	4	6	7	9	6	4156.66	3836.59	878.316	943.591	1283.03	364.18	3996.63	867.279	0.217003
PA0188	293	-	hypothetical protein	15	15	12	6	10	13	15	10.25	5738.35	8271.47	7375.44	4706.28	17275.8	7981.68	7004.91	9334.81	1.33261
PA0189	452	-	probable porin	16	18	9	5	5	9	17	7	2923.52	2833.52	1431.06	4414.87	691.21	628.282	2878.52	1791.35	0.622318
PA0190	241	-	probable acid phosphatase	11	10	7	6	5	7	10.5	6.25	2080.76	3136.39	1004.98	823.058	303.185	3755.88	2608.57	1471.78	0.564207
PA0191	305	-	probable transcriptional regulator	17	11	9	9	10	12	14	10	21656.2	8330.77	8272.29	4818.87	6534.36	10905.1	14993.5	7632.65	0.509063
PA0192	790	-	probable TonB-dependent receptor	41	42	29	18	31	25	41.5	25.75	5243.77	5751.49	4519.96	1155.6	6015.08	2993.97	5497.63	3671.15	0.66777
PA0193	300	-	hypothetical protein	17	16	13	10	15	12	16.5	12.5	9339.28	9177.91	2106.02	788.648	6282.13	10435.3	9258.59	4903.03	0.529565
PA0194	299	-	hypothetical protein	15	17	9	6	7	13	16	8.75	5093.93	5646.44	1073.99	591.466	792.106	7172.68	5370.18	2407.56	0.44832
PA0195	372	pntAA	putative NAD(P) transhydrogenase, subunit alpha part 1	14	12	8	3	8	8	13	6.75	1882.92	2232.26	424.32	51.3945	778.9	2554.19	2057.59	952.202	0.462776
PA0195.1	102	pntAB	putative NAD(P) transhydrogenase, subunit alpha part 2	6	7	4	5	6	6	6.5	5.25	9917.71	9638.81	1899.6	1030.91	46834.4	4790.45	9778.26	13638.8	1.39481
PA0196	478	pntB	pyridine nucleotide transhydrogenase, beta subunit	15	14	12	5	8	9	14.5	8.5	2974.04	3815.07	1173.26	1614.89	2461.59	800.578	3394.55	1512.58	0.44559
PA0197	270	tonB2	TonB2	12	9	9	4	7	6	10.5	6.5	4810.11	4988.23	1110.47	141.62	2547.57	2406.4	4899.17	1551.51	0.316689
PA0198	239	exbB1	transport protein ExbB	17	18	12	9	12	16	17.5	12.25	9677.85	6028.91	2372.72	249.984	2076.8	15813.2	7853.38	5128.17	0.652989
PA0199	133	exbD1	transport protein ExbD	5	7	5	4	5	5	6	4.75	3122.75	3437.76	781.795	233.594	1704.97	4346.82	3280.26	1766.79	0.538615
PA0200	70	-	hypothetical protein	1	1	0	0	0	0	1	0	104.929	460.62	71.586	0	0	0	282.774	17.8965	0.063289
PA0201	193	-	hypothetical protein	12	12	10	9	10	11	12	10	13330.3	9309.04	5344.23	1758.33	4530.01	6219.06	11319.7	4462.91	0.394261
PA0202	485	-	probable amidase	27	30	20	13	19	21	28.5	18.25	16705.6	6596.9	1513.64	778.547	3298.82	3265.82	11651.2	2214.21	0.190041
PA0203	344	-	probable binding protein component of ABC transporter	10	8	9	5	5	8	9	6.75	4151.94	3295.94	707.71	215.364	563.974	1663.72	3723.94	787.693	0.211521
PA0204	269	-	probable permease of ABC transporter	14	9	6	3	6	7	11.5	5.5	7762.02	3016.25	1361.42	1457.01	3240.79	1165.41	5389.13	1806.16	0.335148
PA0205	306	-	probable permease of ABC transporter	13	11	9	7	10	13	12	9.75	3792.51	6994.19	12352.9	1882.2	2313.72	8542.18	5393.35	6272.75	1.16305
PA0206	370	-	probable ATP-binding component of ABC transporter	7	6	6	4	5	4	6.5	4.75	2512.1	2811.47	1503.31	342.329	2213.14	929.658	2661.79	1247.11	0.468523
PA0207	297	-	probable transcriptional regulator	7	7	7	3	6	5	7	5.25	1450.11	1850.92	510.382	88.5127	415.687	371.393	1650.52	346.494	0.20993
PA0208	554	mdcA	malonate decarboxylase alpha subunit	17	13	9	7	9	10	15	8.75	2163.48	2561.8	1614.56	664.325	1318.91	1152.71	2362.64	1187.63	0.502669
PA0209	293	-	conserved hypothetical protein	6	5	4	3	3	5	5.5	3.75	2390.6	2864.8	977.691	1117.44	77.393	693.485	2627.7	716.501	0.272673
PA0210	99	mdcC	malonate decarboxylase delta subunit	1	0	0	0	0	0	0.5	0	40.4683	0	0	0	0	0	20.2342	0.1	0.00494214
PA0211	287	mdcD	malonate decarboxylase beta subunit	6	7	4	4	2	3	6.5	3.25	3285.12	2027.76	6762.84	24198.2	772.552	1459.79	2656.44	8298.35	3.12386
PA0212	268	mdcE	malonate decarboxylase gamma subunit	10	8	6	7	11	10	9	8.5	2222.43	2777.02	15067.3	20500.9	2923.83	1500.1	2499.73	9998.05	3.99966
PA0213	230	-	hypothetical protein	14	16	12	6	8	13	15	9.75	54710.1	8004.54	22827.4	38944.1	4206.59	5441.56	31357.3	17854.9	0.569402
PA0214	310	-	probable acyl transferase	16	14	13	6	15	9	15	10.75	11646.5	5795.63	2276.51	185.02	2373.27	909.834	8721.04	1436.16	0.164678
PA0215	134	-	malonate transporter MadL	2	1	2	1	1	2	1.5	1.5	1594.57	1924.98	392.655	2728.7	940.139	826.772	1759.78	1222.07	0.694445
PA0216	254	-	malonate transporter MadM	11	12	8	7	6	9	11.5	7.5	3462.19	4324.37	3684.29	997.336	1289.54	6753.99	3893.28	3181.29	0.817123
PA0217	309	-	probable transcriptional regulator	9	8	4	4	4	6	8.5	4.5	1311.68	1773.91	435.154	247.492	366.928	178.485	1542.8	307.015	0.198999
PA0218	306	-	probable transcriptional regulator	11	7	6	6	8	7	9	6.75	4549.71	5069.88	2576.47	3381.71	4709.79	4539.07	4809.79	3801.76	0.790421
PA0219	496	-	probable aldehyde dehydrogenase	13	12	8	4	6	10	12.5	7	1680.09	2204.9	478.202	72.2735	858.483	564.745	1942.5	493.426	0.254016
PA0220	477	-	amino acid APC family transporter	22	21	18	15	14	16	21.5	15.75	5453.8	7421.18	2663.09	1503.05	6755.83	5663.47	6437.49	4146.36	0.644096
PA0221	460	-	probable aminotransferase	16	16	12	4	10	11	16	9.25	3852.49	5221.45	5066.4	379.258	44908.6	2047.69	4536.97	13100.5	2.8875
PA0222	352	-	hypothetical protein	5	4	4	3	3	3	4.5	3.25	1392.36	1883.07	137.613	142.576	85.8945	181.421	1637.71	136.876	0.0835775
PA0223	293	-	probable dihydrodipicolinate synthetase	8	7	5	3	3	4	7.5	3.75	2529.61	2307.35	320.671	32.6259	85.9922	118.883	2418.48	139.543	0.0576986
PA0224	260	-	probable aldolase	4	4	4	0	2	3	4	2.25	1381.68	1854.1	318.007	0	125.979	83.7326	1617.89	131.93	0.0815443
PA0225	179	-	probable transcriptional regulator	6	6	6	5	5	5	6	5.25	4151.84	5436.4	1194.43	186.915	914.928	972.982	4794.12	817.315	0.170483
PA0226	283	-	probable CoA transferase, subunit A	10	8	5	6	5	5	9	5.25	2000.82	2291.76	1627.55	396.9	1148.5	871.844	2146.29	1011.2	0.471137
PA0227	260	-	probable CoA transferase, subunit B	8	8	7	4	8	6	8	6.25	4789.66	3970.45	2189.11	533.119	1569.89	653.114	4380.05	1236.31	0.282259
PA0228	401	pcaF	beta-ketoadipyl CoA thiolase PcaF	7	7	5	4	5	4	7	4.5	1760.07	1903.42	209.313	154.952	1143.55	593.575	1831.74	525.347	0.286802
PA0229	432	pcaT	dicarboxylic acid transporter PcaT	17	19	11	8	14	21	18	13.5	4854.93	6051.75	3351.31	597.461	4479.24	8245.68	5453.34	4168.42	0.764379
PA0230	459	pcaB	3-carboxy-cis,cis-muconate cycloisomerase	15	15	18	10	13	15	15	14	2980.77	3735.76	4979.18	3472.82	3112.41	4844.21	3358.26	4102.16	1.22151
PA0231	263	pcaD	beta-ketoadipate enol-lactone hydrolase	14	16	14	8	17	16	15	13.75	5367.2	6736.88	7495.89	18600.8	16190.4	17896.5	6052.04	15045.9	2.48608
PA0232	133	pcaC	gamma-carboxymuconolactone decarboxylase	7	7	4	1	4	6	7	3.75	3740.28	4510.82	505.498	17.9687	1401.87	11792.8	4125.55	3429.53	0.831292
PA0233	313	-	probable transcriptional regulator	15	13	11	8	9	13	14	10.25	3756.76	4924.41	2852.39	3107.56	1988.29	11226	4340.59	4793.57	1.10436
PA0234	277	-	hypothetical protein	7	7	5	3	6	8	7	5.5	2726.35	4159.94	275.878	129.414	1528.12	6077.92	3443.15	2002.83	0.581686
PA0235	448	pcaK	4-hydroxybenzoate transporter PcaK	16	14	10	4	5	11	15	7.5	1974.86	2616.94	529.438	464.099	163.097	1687.86	2295.9	711.123	0.309736
PA0236	259	-	probable transcriptional regulator	4	3	5	2	4	3	3.5	3.5	1639.67	1606.15	602.999	18.4544	272.386	268.979	1622.91	290.705	0.179126
PA0237	347	-	probable oxidoreductase	3	5	2	3	2	7	4	3.5	561.891	1058.68	672.709	48.2101	9301.36	4210.49	810.287	3558.19	4.39127
PA0238	271	-	hypothetical protein	6	6	4	1	6	5	6	4	1934.19	1784.69	1274.33	8.81861	492.758	983.643	1859.44	689.887	0.371019
PA0239	292	-	hypothetical protein	15	13	9	8	6	10	14	8.25	5652.81	6574.67	1618.86	311.007	1121.73	924.499	6113.74	994.023	0.162588
PA0240	421	-	probable porin	6	5	5	3	4	5	5.5	4.25	748.616	1072.23	704.241	34.0595	3255.69	789.459	910.421	1195.86	1.31353
PA0241	441	-	probable major facilitator superfamily (MFS) transporter	11	11	9	7	8	9	11	8.25	3203.88	3655.71	802.029	119.221	2782.38	5964.53	3429.8	2417.04	0.704718
PA0242	634	-	hypothetical protein	12	13	8	6	11	12	12.5	9.25	938.399	1398.15	517.7	173.396	1716.81	36325.3	1168.28	9683.3	8.28854
PA0243	222	-	probable transcriptional regulator	8	7	6	5	4	5	7.5	5	3224.34	4431.03	1307.31	979.621	351.832	695.173	3827.68	833.483	0.217751
PA0244	284	-	hypothetical protein	13	11	9	6	7	10	12	8	3181.11	4960.09	1583.59	589.046	2634.9	10381	4070.6	3797.14	0.93282
PA0245	148	aroQ2	3-dehydroquinate dehydratase	4	6	3	1	3	3	5	2.5	1421.18	1810.74	338.583	209.919	2451.47	715.876	1615.96	928.963	0.574868
PA0246	501	-	probable major facilitator superfamily (MFS) transporter	14	12	12	6	10	9	13	9.25	9945.27	2901.39	1756.19	214.657	3193.47	1643.53	6423.33	1701.96	0.264966
PA0247	394	pobA	p-hydroxybenzoate hydroxylase	13	11	9	4	10	12	12	8.75	3214.92	4690.14	2555.32	1995.58	1157.47	4417.94	3952.53	2531.58	0.640496
PA0248	288	-	probable transcriptional regulator	12	13	10	5	10	13	12.5	9.5	3621.49	4344.27	1583.34	124.471	4426.75	50708.7	3982.88	14210.8	3.56798
PA0249	148	-	probable acetyltransferase	6	5	6	3	7	8	5.5	6	6361.45	8446.57	1836.81	419.837	2434.45	1993.99	7404.01	1671.27	0.225725
PA0250	144	-	conserved hypothetical protein	8	10	4	3	4	5	9	4	6760.74	8890.42	855.47	182.558	647.39	312.446	7825.58	499.466	0.0638248
PA0251	213	-	hypothetical protein	11	12	8	5	11	11	11.5	8.75	14972.1	12787.7	5954.02	5565.08	3655.15	27893.9	13879.9	10767	0.775729
PA0252	95	-	hypothetical protein	4	3	4	4	6	3	3.5	4.25	2916.91	4696.02	654.949	528.281	24771.4	1303.68	3806.46	6814.57	1.79026
PA0253	158	-	probable transcriptional regulator	5	5	5	3	5	7	5	5	4585.34	3064.43	1345.26	90.7536	1307.63	17128.5	3824.88	4968.05	1.29888
PA0254	496	-	conserved hypothetical protein	10	11	11	6	9	10	10.5	9	2452.82	3308.95	756.873	833.554	1198.83	1330.42	2880.89	1029.92	0.3575
PA0255	228	-	conserved hypothetical protein	8	6	3	2	5	4	7	3.5	1628.32	2390.2	1741.77	52.4089	232.066	473.179	2009.26	624.856	0.310988
PA0256	310	-	hypothetical protein	9	8	5	5	3	7	8.5	5	3088.78	3683.01	288.268	131.056	5884.42	290.273	3385.89	1648.5	0.486874
PA0257	263	-	hypothetical protein	10	16	7	5	14	11	13	9.25	9449.73	12342.2	4132.98	4098.17	19974.5	13159.8	10896	10341.4	0.949099
PA0258	61	-	hypothetical protein	3	3	2	2	2	2	3	2	115177	10129.7	896.781	352.6	2230.44	4814.09	62653.6	2073.48	0.0330943
PA0259	480	-	hypothetical protein	26	26	17	11	9	16	26	13.25	6922.1	9473.7	454.124	278.815	955.337	3072.05	8197.9	1190.08	0.145169
PA0260	716	-	hypothetical protein	27	32	27	23	20	25	29.5	23.75	9868.56	6753.42	105008	2543.38	6130.02	9396.71	8310.99	30769.4	3.70225
PA0261	165	-	hypothetical protein	3	2	0	1	1	3	2.5	1.25	2298.6	3165.07	146.788	28.9678	595.535	1360.47	2731.84	532.94	0.195085
PA0262	1019	-	conserved hypothetical protein	62	58	35	22	46	43	60	36.5	3457.24	3456.78	7038.3	1135.12	1711.03	4447.15	3457.01	3582.9	1.03642
PA0263	172	hcpC	secreted protein Hcp	11	13	11	8	8	14	12	10.25	3913.19	4588.2	2529.79	875.35	1259.79	19604.7	4250.69	6067.4	1.42739
PA0264	138	-	hypothetical protein	3	2	2	1	0	1	2.5	1	164.512	551.562	1455.5	14477.6	0	571.431	358.037	4126.13	11.5243
PA0265	483	gabD	succinate-semialdehyde dehydrogenase	25	22	17	9	14	17	23.5	14.25	4645.06	5316.44	4758.57	529.427	3187.28	4573.45	4980.75	3262.18	0.654958
PA0266	426	gabT	4-aminobutyrate aminotransferase	22	23	16	12	17	14	22.5	14.75	9838.79	8287.29	2074.2	454.407	7753.89	1701.21	9063.04	2995.93	0.330565
PA0267	399	-	hypothetical protein	18	18	15	9	17	16	18	14.25	3522.72	3635.15	4835.2	982.292	6592.56	10557.3	3578.93	5741.83	1.60434
PA0268	473	-	probable transcriptional regulator	15	16	10	9	13	14	15.5	11.5	2621.5	3085.43	1838.96	176.838	5779.57	2145.85	2853.47	2485.3	0.870978
PA0269	145	-	conserved hypothetical protein	9	10	10	7	9	10	9.5	9	10062	11975.1	13224.5	543.895	5629.94	4587.65	11018.5	5996.49	0.54422
PA0270	135	-	hypothetical protein	4	2	3	2	2	2	3	2.25	855.68	837.897	1865.21	477.969	298.616	1265.02	846.789	976.704	1.15342
PA0271	94	-	hypothetical protein	1	2	1	0	5	1	1.5	1.75	618.003	686.03	133.272	0	45834.8	10.2934	652.016	11494.6	17.6293
PA0272	310	-	probable transcriptional regulator	23	20	14	6	12	13	21.5	11.25	5266.43	6920.99	1853.54	948.228	6932.89	12764.2	6093.71	5624.71	0.923036
PA0273	404	-	probable major facilitator superfamily (MFS) transporter	22	23	15	6	13	20	22.5	13.5	2589.92	4873.67	855.843	520.56	2008.17	3402.08	3731.79	1696.67	0.454651
PA0274	256	-	hypothetical protein	9	9	7	3	7	7	9	6	2550.93	3318.08	121278	74.6826	1929.05	1717.83	2934.5	31249.8	10.6491
PA0275	228	-	probable transcriptional regulator	10	10	6	4	6	5	10	5.25	6328.76	4924.14	3007.35	2557.55	1348.19	1625.36	5626.45	2134.61	0.379389
PA0276	171	-	hypothetical protein	7	7	5	4	3	4	7	4	2678.72	4395.56	2967.05	670.833	1473.43	3332.76	3537.14	2111.02	0.596816
PA0277	252	-	conserved hypothetical protein	14	12	9	8	10	10	13	9.25	15066.3	5036.19	5693.74	18028.1	809.862	3142.7	10051.2	6918.61	0.688335
PA0278	250	-	hypothetical protein	11	11	11	7	10	9	11	9.25	7769.67	8679.29	9054.92	4072.29	4918.2	4880.45	8224.48	5731.47	0.696879
PA0279	232	-	probable transcriptional regulator	8	8	6	3	8	6	8	5.75	1709.61	2522.15	550.78	61.8063	1042.58	2354.3	2115.88	1002.37	0.473735
PA0280	329	cysA	sulfate transport protein CysA	12	10	6	7	6	11	11	7.5	3906.91	5730.84	1842.96	799.036	1455.07	1571.94	4818.88	1417.25	0.294104
PA0281	289	cysW	sulfate transport protein CysW	11	11	8	5	6	9	11	7	10868.5	11447.7	5691.59	744.242	1142.09	32219.6	11158.1	9949.38	0.891675
PA0282	272	cysT	sulfate transport protein CysT	14	12	8	6	13	7	13	8.5	8778.65	11393.6	4386.18	1247.64	6298.93	1332.2	10086.1	3316.24	0.328792
PA0283	332	sbp	sulfate-binding protein precursor	24	24	15	12	17	16	24	15	8340.55	8903.07	4060.14	957.377	2603.05	4810.19	8621.81	3107.69	0.360445
PA0284	60	-	hypothetical protein	3	2	2	2	0	1	2.5	1.25	2303.66	4554.6	897.808	2310.18	0	96.7576	3429.13	826.187	0.240932
PA0285	760	-	conserved hypothetical protein	39	42	31	14	26	28	40.5	24.75	3875.45	4763.48	1302.76	616.328	2022.29	2856.26	4319.47	1699.41	0.39343
PA0286	392	desA	delta-9 fatty acid desaturase, DesA	21	22	16	11	12	16	21.5	13.75	9961.4	13078.3	9182.61	24495.9	3843.63	2998.99	11519.9	10130.3	0.879376
PA0287	461	gpuP	3-guanidinopropionate transport protein	15	16	12	11	15	16	15.5	13.5	3535.62	3176.07	918.506	129.601	2049.54	2136.64	3355.84	1308.57	0.389939
PA0288	318	gpuA	3-guanidinopropionase	15	13	9	6	13	11	14	9.75	5877.26	5811.06	5324.87	879.282	7970.72	7471.33	5844.16	5411.55	0.925976
PA0289	320	gpuR	transcriptional activator GpuR	13	16	12	8	13	13	14.5	11.5	9137.43	8713.31	3049.68	2576.55	3834.47	8384.65	8925.37	4461.34	0.499849
PA0290	323	-	hypothetical protein	15	17	13	9	11	12	16	11.25	4159.34	4670.49	1944.42	503.125	943.864	1858.76	4414.91	1312.54	0.297298
PA0291	460	oprE	Anaerobically-induced outer membrane porin OprE precursor	15	18	14	6	9	9	16.5	9.5	2663.65	2473.98	2146.02	98.7109	1183.1	464.857	2568.82	973.174	0.378841
PA0292	368	aguA	agmatine deiminase	15	14	9	5	8	8	14.5	7.5	2518.49	4033.3	727.37	1058.54	6798.73	673.097	3275.89	2314.44	0.706505
PA0293	292	aguB	N-carbamoylputrescine amidohydrolase	15	15	17	9	12	17	15	13.75	6155.89	7061.61	2732.89	736.596	2959.63	41748.3	6608.75	12044.3	1.82248
PA0294	221	aguR	transcriptional regulator AguR	4	6	4	3	4	2	5	3.25	2951.9	2700.3	1417.14	4866.2	2280.16	1711.87	2826.1	2568.84	0.90897
PA0295	353	-	probable periplasmic polyamine binding protein	10	12	9	5	7	11	11	8	3281.89	4273.56	547.711	216.643	656.659	7840.66	3777.73	2315.42	0.612913
PA0296	458	spuI	probable glutamine synthetase	24	31	18	10	13	20	27.5	15.25	5760.24	4382.14	11220.1	229.592	1787.91	2141.13	5071.19	3844.68	0.758142
PA0297	250	spuA	probable glutamine amidotransferase	14	14	9	6	6	10	14	7.75	4300.16	6448.68	1743.84	420.612	2489.34	6262.15	5374.42	2728.98	0.507773
PA0298	452	spuB	probable glutamine synthetase	8	6	3	2	3	6	7	3.5	1492.04	1611.47	378.783	163.905	100.337	62.079	1551.76	176.276	0.113598
PA0299	456	spuC	putrescine aminotransferase	22	24	15	6	19	17	23	14.25	6393.19	8038.82	1913.93	3637.17	4442.4	2157.95	7216.01	3037.86	0.42099
PA0300	367	spuD	polyamine transport protein	21	22	17	13	14	22	21.5	16.5	7306.79	10849.6	6362.77	16168.9	6158.19	7817.07	9078.18	9126.73	1.00535
PA0301	365	spuE	polyamine transport protein	9	14	7	6	11	10	11.5	8.5	2762.38	3258.37	2611.91	333.923	1415.1	1122.65	3010.37	1370.9	0.455391
PA0302	384	spuF	polyamine transport protein PotG	30	33	22	15	30	21	31.5	22	11706.1	11383.7	3898.55	1518.55	10964.1	3678.81	11544.9	5014.99	0.43439
PA0303	293	spuG	polyamine transport protein PotH	9	9	9	5	7	5	9	6.5	10223.3	3685.63	1359.65	2471.41	4093.23	279.045	6954.46	2050.83	0.294895
PA0304	289	spuH	polyamine transport protein PotI	9	11	9	8	7	9	10	8.25	5073.8	6112.51	5432.94	8178.39	1011.32	2187.93	5593.15	4202.64	0.751391
PA0305	795	-	hypothetical protein	38	40	27	20	24	31	39	25.5	7225.73	5051.1	3748.29	1124.28	2132.92	3995.06	6138.41	2750.14	0.44802
PA0306	350	-	probable transcriptional regulator	25	24	18	5	10	13	24.5	11.5	5128.14	6722.03	3958.71	218.5	770.269	3115.6	5925.09	2015.77	0.340209
PA0307	203	-	hypothetical protein	8	10	3	1	1	4	9	2.25	1608.47	2353.87	8.22828	23.5453	37.235	343.18	1981.17	103.047	0.0520133
PA0308	339	-	hypothetical protein	15	16	15	7	10	9	15.5	10.25	3643.94	5022.29	3266.77	5005.28	3181.05	3129.64	4333.11	3645.69	0.841354
PA0309	250	-	hypothetical protein	13	11	7	5	6	8	12	6.5	3968.97	4583.85	975.479	439.731	302.349	2059	4276.41	944.14	0.220779
PA0310	232	-	hypothetical protein	3	2	4	2	2	2	2.5	2.5	1030.37	1273.6	2469.51	5294.74	1661.61	285.685	1151.99	2427.89	2.10756
PA0311	184	-	hypothetical protein	5	7	4	2	5	6	6	4.25	2090.28	2812.39	2925.37	402.637	492.96	47584.8	2451.33	12851.4	5.24263
PA0312	164	-	conserved hypothetical protein	4	5	4	3	2	7	4.5	4	5899.61	3828.98	1818.02	160.294	230.449	52732.9	4864.3	13735.4	2.82372
PA0313	230	-	L-cysteine transporter of ABC system YecS	17	18	13	7	13	13	17.5	11.5	8880.77	8852.57	3139.15	3730.23	7273.89	9183.56	8866.67	5831.71	0.657711
PA0314	256	-	L-cysteine transporter of ABC system FliY	8	9	7	7	4	6	8.5	6	1491.95	2287.76	3440.18	4648.99	393.683	1264.27	1889.86	2436.78	1.2894
PA0315	145	-	hypothetical protein	4	3	1	1	0	1	3.5	0.75	4425.42	5176.44	155.514	98.8901	0	26.6918	4800.93	70.2741	0.0146376
PA0316	409	serA	D-3-phosphoglycerate dehydrogenase	6	6	2	0	0	0	6	0.5	249.785	400.635	1182.31	0	0	0	325.21	295.577	0.908879
PA0317	464	-	hypothetical protein	20	23	15	16	15	17	21.5	15.75	7674.54	9602.16	4045.36	3734.13	3915.11	11613	8638.35	5826.9	0.674538
PA0318	221	-	conserved hypothetical protein	9	9	9	5	9	7	9	7.5	4668.05	5950.71	2688.8	4563.41	28878.2	1687.79	5309.38	9454.54	1.78072
PA0319	329	-	hypothetical protein	12	13	8	9	9	6	12.5	8	4327.03	5428.79	7156.06	21305.2	727.536	257.334	4877.91	7361.53	1.50916
PA0320	116	-	conserved hypothetical protein	6	8	6	4	6	6	7	5.5	6447.02	8976.75	11789.6	1091.91	9448.39	2402.26	7711.88	6183.04	0.801754
PA0321	344	-	probable acetylpolyamine aminohydrolase	14	13	8	10	8	10	13.5	9	4627.5	6198.52	1790.52	4480.96	1010.76	2823.97	5413.01	2526.55	0.466755
PA0322	464	-	probable transporter	15	15	14	11	14	14	15	13.25	4581.99	6109.43	7298.74	448.096	16941.9	3451.16	5345.71	7034.99	1.31601
PA0323	347	-	probable binding protein component of ABC transporter	8	9	4	2	4	6	8.5	4	2389.96	1926.96	77.0186	27.5486	232.352	1214.35	2158.46	387.817	0.179673
PA0324	262	-	probable permease of ABC transporter	9	10	9	7	8	6	9.5	7.5	4375.91	4775.38	3319.96	2982.74	15848.3	5683.59	4575.64	6958.65	1.5208
PA0325	309	-	probable permease of ABC transporter	17	10	11	5	8	9	13.5	8.25	6582.19	7102.47	2204.15	580.059	5895.31	3384.95	6842.33	3016.12	0.440802
PA0326	349	-	probable ATP-binding component of ABC transporter	22	17	14	10	18	19	19.5	15.25	8519.74	6606.49	7601.49	1506.49	5797.18	14793.7	7563.12	7424.7	0.981699
PA0327	321	-	hypothetical protein	16	15	12	8	13	14	15.5	11.75	5774.49	6911.06	9022.96	1623.01	2825.69	29927	6342.77	10849.7	1.71056
PA0328	647	-	hypothetical protein	21	16	16	7	11	14	18.5	12	3768.99	4597.09	4045.48	1093.34	1623.9	6772.29	4183.04	3383.75	0.808921
PA0329	110	-	conserved hypothetical protein	4	3	2	3	5	5	3.5	3.75	5669.61	8044.03	880.725	521.42	10559.3	6887.38	6856.82	4712.21	0.687229
PA0330	223	rpiA	ribose 5-phosphate isomerase	1	0	0	0	0	1	0.5	0.25	11.9772	0	0	0	0	2.16945	5.98858	0.542363	0.0905662
PA0331	504	ilvA1	threonine dehydratase, biosynthetic	29	32	21	14	20	28	30.5	20.75	7836.52	7980.09	5036.71	4153.78	2694.54	5889.93	7908.3	4443.74	0.561908
PA0332	155	-	hypothetical protein	3	6	4	3	4	5	4.5	4	12902.2	3652.32	1074.95	308.367	2552.08	4223	8277.26	2039.6	0.24641
PA0333	423	-	hypothetical protein	18	21	14	7	9	13	19.5	10.75	6254.22	4357.35	2161.97	248.589	982.812	7986.51	5305.78	2844.97	0.536201
PA0334	412	-	probable major facilitator superfamily (MFS) transporter	27	24	24	11	17	19	25.5	17.75	5865.3	6455.86	12754.6	11839	2648	13205.5	6160.58	10111.8	1.64137
PA0335	217	-	hypothetical protein	8	8	7	6	8	8	8	7.25	5015.65	7319.74	5238.1	958.14	3564.55	2517.04	6167.69	3069.46	0.497667
PA0336	159	ygdP	Nudix hydrolase YgdP	8	6	2	3	2	2	7	2.25	1545.43	2071.1	215.358	90.1828	79.2318	289.056	1808.27	168.457	0.0931595
PA0337	759	ptsP	phosphoenolpyruvate-protein phosphotransferase PtsP	34	39	27	21	27	35	36.5	27.5	6997.5	7074.2	1383.7	525.829	2340.31	3886.24	7035.85	2034.02	0.289094
PA0338	376	-	hypothetical protein	14	14	10	4	6	6	14	6.5	9465.39	6423.09	2244.52	6133.51	10125.2	1989.19	7944.24	5123.1	0.644883
PA0339	251	-	hypothetical protein	4	5	5	2	3	6	4.5	4	1292.89	1255.11	525.725	19.0426	511.945	2571.21	1274	906.98	0.711914
PA0340	267	-	conserved hypothetical protein	10	9	7	5	5	9	9.5	6.5	3138.57	5919.31	1742.28	465.438	2085.49	1493.04	4528.94	1446.56	0.319404
PA0341	266	lgt	prolipoprotein diacylglyceryl transferase	1	0	0	0	0	1	0.5	0.25	2.51025	0	0	0	0	1.81875	1.25513	0.454688	0.362265
PA0342	264	thyA	thymidylate synthase	0	0	0	0	0	2	0	0.5	0	0	0	0	0	3.66506	0.1	0.916265	9.16265
PA0343	265	-	hypothetical protein	8	7	4	3	1	3	7.5	2.75	1186.79	1689.46	1038.45	315.64	142.617	399.81	1438.13	474.129	0.329685
PA0344	459	-	hypothetical protein	20	23	16	9	14	20	21.5	14.75	3852.16	4809.04	1269.13	671.655	2135.32	6398.86	4330.6	2618.74	0.604707
PA0345	461	-	hypothetical protein	22	23	16	9	12	15	22.5	13	2497.1	4236.67	1857.85	160.705	2213.51	3157.74	3366.88	1847.45	0.548712
PA0346	120	-	hypothetical protein	5	3	4	1	1	3	4	2.25	1079.49	1466.81	619.418	159.323	62.9893	258.02	1273.15	274.938	0.215951
PA0347	383	glpQ	glycerophosphoryl diester phosphodiesterase, periplasmic	29	29	21	12	24	24	29	20.25	7784.34	9518.58	5418.79	1166.84	3361.62	6125.04	8651.46	4018.07	0.464439
PA0348	364	-	hypothetical protein	14	12	9	8	10	15	13	10.5	3089.15	5111.54	2192.32	485.847	1391.3	3839.74	4100.35	1977.3	0.482228
PA0349	346	-	hypothetical protein	14	15	12	7	8	11	14.5	9.5	6962.89	5183.45	2179.65	1982.33	1063.17	2849.6	6073.17	2018.69	0.332394
PA0350	168	folA	dihydrofolate reductase	0	0	0	0	0	0	0	0	0	0	0	0	0	0	0.1	0.1	1
PA0351	157	-	conserved hypothetical protein	10	7	5	5	3	6	8.5	4.75	3342.89	4396.98	891.026	334.883	192.579	1349.68	3869.93	692.041	0.178825
PA0352	461	-	probable transporter	20	20	12	11	19	15	20	14.25	4639.33	6031.09	4988.38	2420.95	22058.5	2931.06	5335.21	8099.73	1.51817
PA0353	612	ilvD	dihydroxy-acid dehydratase	24	24	16	12	16	20	24	16	3258.99	4249.37	2115.22	1456.56	6566.53	3220.51	3754.18	3339.7	0.889596
PA0354	398	-	conserved hypothetical protein	10	9	7	5	8	12	9.5	8	1996.47	2629.62	5006.83	1411.09	424.149	3703.77	2313.04	2636.46	1.13982
PA0355	179	pfpI	protease PfpI	8	7	6	5	8	8	7.5	6.75	6468.37	10450.5	1542.03	2109.47	2083.22	233432	8459.45	59791.6	7.06803
PA0356	274	-	hypothetical protein	19	18	7	7	10	9	18.5	8.25	15708.6	5413.12	179740	462.269	2666.7	2270.63	10560.9	46284.9	4.38267
PA0357	270	mutM	formamidopyrimidine-DNA glycosylase	16	15	9	8	11	9	15.5	9.25	4884.3	5520.73	3962.42	336.348	3247.45	2121.5	5202.51	2416.93	0.46457
PA0358	192	-	hypothetical protein	5	5	5	2	5	3	5	3.75	1985.79	3201.76	641.602	161.812	14093.9	1340.5	2593.78	4059.44	1.56507
PA0359	114	-	hypothetical protein	1	2	0	1	0	0	1.5	0.25	87.8588	593.493	0	62.8906	0	0	340.676	15.7227	0.0461513
PA0360	328	-	hypothetical protein	17	18	11	8	9	12	17.5	10	9616.9	10334.7	19052.3	9573.95	17529.5	10172.8	9975.8	14082.1	1.41163
PA0361	577	-	probable gamma-glutamyltranspeptidase precursor	27	26	22	18	24	20	26.5	21	5686.67	7034.6	2620.58	4928.79	6017.28	1408.6	6360.64	3743.81	0.588591
PA0362	83	fdx1	ferredoxin (4Fe-4S)	0	0	0	0	0	0	0	0	0	0	0	0	0	0	0.1	0.1	1
PA0363	159	coaD	phosphopantetheine adenylyltransferase	0	0	0	0	0	0	0	0	0	0	0	0	0	0	0.1	0.1	1
PA0364	531	-	probable oxidoreductase	31	25	19	14	22	24	28	19.75	5755.53	6233.46	3387.87	945.136	8175.56	50327.6	5994.5	15709	2.62058
PA0365	182	-	hypothetical protein	6	5	4	4	6	4	5.5	4.5	2821.33	3351.55	725.038	183.834	3862.42	667.202	3086.44	1359.62	0.440515
PA0366	476	-	probable aldehyde dehydrogenase	21	24	19	11	17	18	22.5	16.25	4679.7	6492.87	11838	1270.23	4102.24	3463.76	5586.29	5168.56	0.925223
PA0367	215	-	probable transcriptional regulator	15	10	8	7	11	10	12.5	9	8689.77	5197.29	1860.68	644.702	1769.56	2223.18	6943.53	1624.53	0.233963
PA0368	332	-	conserved hypothetical protein	21	18	14	10	15	13	19.5	13	6435.92	7234.54	2760.84	2382.65	2216.01	2520.94	6835.23	2470.11	0.361379
PA0369	96	-	hypothetical protein	4	3	2	2	3	2	3.5	2.25	1391.1	1607.76	1631.19	99.5768	4907.92	1400.97	1499.43	2009.91	1.34045
PA0370	198	-	conserved hypothetical protein	7	7	2	3	3	7	7	3.75	1605.24	2210.43	99.1238	36.2098	203.602	994.453	1907.83	333.347	0.174725
PA0371	495	-	hypothetical protein	27	24	14	6	7	10	25.5	9.25	2734.31	3398.93	2295.45	120.699	81.4407	431.011	3066.62	732.151	0.238749
PA0372	465	-	probable zinc protease	28	22	14	13	14	15	25	14	11684.5	5127.8	1641.6	303.227	3121.02	2084.97	8406.15	1787.7	0.212666
PA0373	455	ftsY	signal recognition particle receptor FtsY	2	0	0	0	0	1	1	0.25	35.2208	0	0.91777	0	0	2.12654	17.6104	0.761078	0.0432176
PA0374	223	ftsE	cell division protein FtsE	8	8	4	2	5	5	8	4	3557.22	2955.78	4947.35	85.7343	395.448	1475.23	3256.5	1725.94	0.529999
PA0375	335	ftsX	cell division protein FtsX	20	27	13	9	7	9	23.5	9.5	2619.08	5284.22	645.699	492.236	1045.43	1340.17	3951.65	880.884	0.222915
PA0376	284	rpoH	sigma factor RpoH	1	1	0	0	0	1	1	0.25	21.1604	1.8612	0	0	0	1.70348	11.5108	0.42587	0.0369975
PA0377	201	-	hypothetical protein	12	13	10	7	9	12	12.5	9.5	4760.46	7686.76	5303.96	20426.6	2218.73	20610.3	6223.61	12139.9	1.95062
PA0378	243	-	probable transglycosylase	14	11	10	6	8	10	12.5	8.5	4679.58	5044.35	2392.09	2861.91	2249.99	8889.36	4861.97	4098.34	0.842938
PA0379	125	-	conserved hypothetical protein	7	6	6	5	5	7	6.5	5.75	6111.04	8672.94	3344.02	7762.21	2559.88	6513.72	7391.99	5044.96	0.68249
PA0380	66	-	conserved hypothetical protein	4	4	4	2	3	2	4	2.75	7284.29	10051	2530.82	362.098	1336.14	3401.18	8667.66	1907.56	0.220078
PA0381	265	thiG	thiamine biosynthesis protein, thiazole moiety	7	9	5	4	6	6	8	5.25	4550.62	4160.82	1583.67	2380.83	1587.81	7139.98	4355.72	3173.07	0.728483
PA0382	223	micA	DNA mismatch repair protein MicA	14	13	10	7	5	10	13.5	8	38830	4920.77	10321.7	900.21	1796.47	2709.65	21875.4	3932	0.179745
PA0383	448	-	conserved hypothetical protein	17	12	9	7	7	15	14.5	9.5	2439.89	3114.85	1353.42	272.058	871.727	6011.72	2777.37	2127.23	0.765916
PA0384	85	-	hypothetical protein	1	1	1	1	0	0	1	0.5	1256.9	1629.27	122.819	28.1158	0	0	1443.08	37.7337	0.026148
PA0385	107	-	hypothetical protein	8	6	2	1	0	2	7	1.25	1010.95	1630.2	74.1506	44.67	0	27.1283	1320.58	36.4872	0.0276298
PA0386	384	-	probable oxidase	8	10	6	2	2	3	9	3.25	2102.3	2287.76	1734.5	5420.71	426.49	3208.88	2195.03	2697.65	1.22898
PA0387	197	-	conserved hypothetical protein	10	10	7	6	8	11	10	8	4379.2	6179.29	873.325	1019.02	2250.99	11765.6	5279.25	3977.24	0.753373
PA0388	139	-	hypothetical protein	5	3	2	2	2	3	4	2.25	4198.51	4529.06	1036.45	137.545	181.264	3616.23	4363.79	1242.87	0.284815
PA0389	206	-	hypothetical protein	7	8	4	4	4	7	7.5	4.75	2547.74	2609.54	630.432	81.2083	477.006	3604.93	2578.64	1198.39	0.464739
PA0390	379	metX	homoserine O-acetyltransferase	18	19	15	11	16	17	18.5	14.75	21582.2	10759.9	10883.7	34592.8	6727.72	7415.11	16171	14904.8	0.921699
PA0391	655	-	hypothetical protein	28	31	22	12	19	22	29.5	18.75	3716.84	4596.63	40354	244.457	3900.53	1989.81	4156.74	11622.2	2.79599
PA0392	197	-	conserved hypothetical protein	7	7	3	2	5	3	7	3.25	4745.27	7553.06	818.213	1965.25	4003.18	388.013	6149.16	1793.66	0.291692
PA0393	273	proC	pyrroline-5-carboxylate reductase	10	10	6	2	9	6	10	5.75	2348.05	3893.68	279.92	61.278	802.94	1346.81	3120.87	622.737	0.19954
PA0394	230	-	conserved hypothetical protein	11	11	8	5	11	8	11	8	5118.27	7089.87	4787.71	9330.78	3888.9	8691.36	6104.07	6674.69	1.09348
PA0395	344	pilT	twitching motility protein PilT	16	15	1	0	2	2	15.5	1.25	1525.68	1996	10.9252	0	131.838	1202.44	1760.84	336.3	0.190988
PA0396	382	pilU	twitching motility protein PilU	19	21	2	1	5	6	20	3.5	900.208	1387.87	261.264	31.2807	145.106	135.511	1144.04	143.291	0.12525
PA0397	299	-	probable cation efflux system protein	20	19	16	9	21	29	19.5	18.75	6476.28	7002.36	4846.22	2725.54	16608.9	69176.8	6739.32	23339.4	3.46317
PA0398	134	-	hypothetical protein	3	5	1	1	0	3	4	1.25	1385.28	2757.29	177.63	53.504	0	1325	2071.29	389.034	0.187822
PA0399	457	-	cystathionine beta-synthase	16	20	9	7	12	21	18	12.25	4257.67	6517.61	3048.28	1092.95	2684.97	71649.3	5387.64	19618.9	3.64146
PA0400	394	-	probable cystathionine gamma-lyase	17	15	14	7	13	15	16	12.25	3031.89	3654.45	2617.86	764.265	2762.58	4136.76	3343.17	2570.36	0.768841
PA0401	423	-	noncatalytic dihydroorotase-like protein	26	28	2	0	0	6	27	2	2601.45	3107.75	31.5904	0	0	32.0238	2854.6	15.9035	0.0055712
PA0402	334	pyrB	aspartate carbamoyltransferase	17	19	2	0	3	1	18	1.5	2480.99	3328.16	8.75179	0	128.242	1.44847	2904.57	34.6105	0.0119159
PA0403	170	pyrR	transcriptional regulator PyrR	4	3	3	2	3	1	3.5	2.25	2230.99	3830.65	12323.7	323.332	829.976	170.749	3030.82	3411.93	1.12575
PA0404	144	-	conserved hypothetical protein	1	0	0	0	0	0	0.5	0	13.911	0	0	0	0	0	6.95549	0.1	0.0143771
PA0405	189	-	conserved hypothetical protein	6	5	5	4	4	4	5.5	4.25	3960.43	6547.12	53020.1	2162.24	4839.18	3816.55	5253.78	15959.5	3.03772
PA0406	319	tonB3	TonB3	18	22	1	0	0	2	20	0.75	1525.93	2135.86	28.799	0	0	300.282	1830.9	82.2703	0.0449344
PA0407	317	gshB	glutathione synthetase	4	8	0	0	0	1	6	0.25	225.384	215.1	15.8076	0	0	10.683	220.242	6.62266	0.0300699
PA0408	135	pilG	twitching motility protein PilG	8	8	0	0	1	1	8	0.5	2413.71	2466.71	126.822	0	111.981	96.7576	2440.21	83.8902	0.0343783
PA0409	121	pilH	twitching motility protein PilH	3	2	0	0	1	0	2.5	0.25	71.7393	279.58	0	0	1207.73	0	175.659	301.932	1.71885
PA0410	178	pilI	twitching motility protein PilI	5	6	1	1	0	2	5.5	1	1628.05	1662.95	49.2657	26.8522	0	29.897	1645.5	26.5037	0.0161068
PA0411	682	pilJ	twitching motility protein PilJ	19	16	5	3	3	7	17.5	4.5	1048.59	1226.89	225.937	87.6042	332.495	348.299	1137.74	248.584	0.218489
PA0412	291	pilK	methyltransferase PilK	16	13	7	3	4	7	14.5	5.25	8717.16	3224.16	815.08	49.2751	3342.11	1017.45	5970.66	1305.98	0.218733
PA0413	2472	chpA	component of chemotactic signal transduction system	71	77	19	5	22	27	74	18.25	1054.53	1357.59	192.407	19.3353	409.736	176.528	1206.06	199.502	0.165416
PA0414	343	chpB	probable methylesterase	11	11	6	7	9	9	11	7.75	7697.35	2445.65	1341.63	647.975	5920.63	4519.12	5071.5	3107.34	0.612706
PA0415	168	chpC	probable chemotaxis protein	4	4	0	1	2	5	4	2	385.533	884.113	64.6263	56.901	44.9923	1336.18	634.823	375.674	0.591778
PA0416	264	chpD	probable transcriptional regulator	7	8	5	1	4	4	7.5	3.5	819.483	1655.82	3193.58	27.1573	2920.41	3919.78	1237.65	2515.23	2.03226
PA0417	203	chpE	probable chemotaxis protein	11	12	9	5	10	8	11.5	8	5128.01	5694.6	5661.06	412.042	6876.07	2690.62	5411.31	3909.95	0.722551
PA0418	471	-	hypothetical protein	20	21	15	11	14	16	20.5	14	7139.43	7999.4	4346.96	3754.74	3263.14	32676.8	7569.42	11010.4	1.45459
PA0419	240	-	conserved hypothetical protein	8	8	6	3	5	7	8	5.25	2300.88	3173.68	976.105	348.519	1060.32	1122.79	2737.28	876.934	0.320367
PA0420	467	bioA	adenosylmethionine-8-amino-7-oxononanoate aminotransferase	4	3	0	0	0	1	3.5	0.25	42.8947	44.1427	20.5663	0	0	1.03595	43.5187	5.40056	0.124098
PA0421	496	-	hypothetical protein	20	20	13	12	10	15	20	12.5	3432.87	3645.71	578.389	207.184	924.52	1718.62	3539.29	857.178	0.242189
PA0422	189	-	conserved hypothetical protein	7	7	5	2	2	5	7	3.5	1770.01	2494.67	9482.94	720.747	493.249	404.437	2132.34	2775.34	1.30155
PA0423	191	pasP	PasP	12	8	7	3	8	8	10	6.5	5359.3	8960.96	4816.44	1589.06	20354.4	3505.56	7160.13	7566.38	1.05674
PA0424	147	mexR	multidrug resistance operon repressor MexR	5	3	1	1	1	1	4	1	822.167	1377.18	79.54	65.0298	154.259	151.389	1099.68	112.555	0.102353
PA0425	383	mexA	Resistance-Nodulation-Cell Division (RND) multidrug efflux membrane fusion protein MexA precursor	12	18	10	9	10	10	15	9.75	5904.94	7736.87	4085.36	954.69	2434.05	5950.72	6820.9	3356.2	0.492047
PA0426	1046	mexB	Resistance-Nodulation-Cell Division (RND) multidrug efflux transporter MexB	46	44	31	26	34	33	45	31	10680.4	6521.85	4852.13	1521.64	6826.45	4266.22	8601.15	4366.61	0.507678
PA0427	485	oprM	Major intrinsic multiple antibiotic resistance efflux outer membrane protein OprM precursor	13	11	9	6	8	11	12	8.5	3275.3	3839.56	599.256	236.521	820.809	564.586	3557.43	555.293	0.156094
PA0428	639	-	probable ATP-dependent RNA helicase	17	18	11	5	6	6	17.5	7	1275.89	1484.82	1140.35	3893.31	224.751	286.942	1380.36	1386.34	1.00433
PA0429	356	-	hypothetical protein	12	11	10	9	12	11	11.5	10.5	5019.21	6688.91	1330.17	4000.97	3729.81	200484	5854.06	52386.2	8.9487
PA0430	290	metF	5,10-methylenetetrahydrofolate reductase	9	8	3	2	4	4	8.5	3.25	2058.44	2079.69	273.59	49.445	364.903	450.423	2069.07	284.591	0.137545
PA0431	184	-	hypothetical protein	5	9	5	4	4	6	7	4.75	1901.57	2731.95	462.975	155.859	2368.94	1106.93	2316.76	1023.68	0.441857
PA0432	469	sahH	S-adenosyl-L-homocysteine hydrolase	3	1	0	0	0	0	2	0	72.61	9.01629	0	0	0	0	40.8131	0.1	0.00245019
PA0433	144	-	hypothetical protein	5	7	4	0	6	3	6	3.25	3825.52	4760.89	318.989	0	1329.77	73.9121	4293.21	430.669	0.100314
PA0434	730	-	hypothetical protein	41	33	23	17	26	30	37	24	5167.11	8345.05	1338.56	199.699	2626.57	7138.19	6756.08	2825.76	0.418254
PA0435	492	-	hypothetical protein	8	10	4	3	5	3	9	3.75	650.084	850.885	138.346	131.15	286.78	2081.67	750.484	659.486	0.878746
PA0436	206	-	probable transcriptional regulator	9	8	8	4	5	5	8.5	5.5	3371.05	6255.72	1871.02	290.03	1394.33	6688.49	4813.38	2560.97	0.532051
PA0437	423	codA	cytosine deaminase	10	12	7	5	9	10	11	7.75	2273.11	2632.9	1433.41	2146.9	1971.58	2380.05	2453.01	1982.99	0.80839
PA0438	416	codB	cytosine permease	13	12	10	8	9	11	12.5	9.5	4584.2	4068.54	2346.91	4394.78	1150.77	15824.3	4326.37	5929.19	1.37048
PA0439	425	-	probable oxidoreductase	13	15	11	5	7	9	14	8	1651.25	2346.9	839.101	404.868	782.549	1857.75	1999.07	971.066	0.485758
PA0440	455	-	probable oxidoreductase	17	18	12	10	10	15	17.5	11.75	5133.43	4174.04	4986.24	577.764	1439.76	10938.9	4653.73	4485.67	0.963887
PA0441	479	dht	dihydropyrimidinase	19	24	11	11	12	14	21.5	12	20908.6	4511.14	3052.99	2564.47	1146.69	2928.99	12709.9	2423.29	0.190661
PA0442	38	-	hypothetical protein	0	0	0	0	0	0	0	0	0	0	0	0	0	0	0.1	0.1	1
PA0443	496	-	probable transporter	11	13	8	5	7	6	12	6.5	2626.48	2878.42	2806.91	106.001	726.409	329.678	2752.45	992.25	0.360497
PA0444	427	-	N-carbamoyl-beta-alanine amidohydrolase	14	16	9	5	10	11	15	8.75	2584.9	3625.79	1056.19	195.889	1351.25	7175.25	3105.34	2444.64	0.787237
PA0445	338	-	probable transposase	62	56	38	21	33	35	59	31.75	3228.01	4361.57	1921.14	4447.37	2579.21	3632.7	3794.79	3145.11	0.828796
PA0446	407	-	conserved hypothetical protein	14	14	9	6	10	16	14	10.25	4823.38	3358.5	21455.9	1021.7	656.203	17927.5	4090.94	10265.3	2.50928
PA0447	393	gcdH	glutaryl-CoA dehydrogenase	11	12	8	5	4	7	11.5	6	1789.1	1917.95	908.487	383.105	685.99	438.241	1853.53	603.956	0.325841
PA0448	302	-	probable transcriptional regulator	8	13	7	7	5	9	10.5	7	3619.43	4750.22	1102.04	981.26	800.923	2670.45	4184.83	1388.67	0.331834
PA0449	179	-	hypothetical protein	4	4	2	4	5	3	4	3.5	1268.31	2072.98	263.615	146.862	675.639	1310.82	1670.64	599.235	0.358685
PA0450	540	-	probable phosphate transporter	19	19	15	9	13	15	19	13	2789.62	4824.76	1323.9	646.143	2636.22	3715.31	3807.19	2080.39	0.546438
PA0451	443	-	conserved hypothetical protein	16	14	11	8	12	11	15	10.5	3258.75	5032.85	3884.58	760.65	3105.39	2749.84	4145.8	2625.11	0.633199
PA0452	264	-	probable stomatin-like protein	13	13	9	9	12	8	13	9.5	6024.72	9174.07	1450.48	678.933	6356.19	2224.69	7599.39	2677.57	0.35234
PA0453	224	-	hypothetical protein	2	2	1	1	2	1	2	1.25	655.803	115.627	551.809	330.737	269.954	66.9528	385.715	304.863	0.790385
PA0454	733	-	conserved hypothetical protein	27	26	13	8	13	20	26.5	13.5	2370.29	2477.76	722.371	163.018	2062.4	3312.6	2424.03	1565.1	0.645659
PA0455	458	dbpA	RNA helicase DbpA	24	20	13	9	15	14	22	12.75	4331.48	3750.84	3055.3	401.786	1408.32	4328.74	4041.16	2298.54	0.568782
PA0456	69	-	probable cold-shock protein	1	1	3	1	2	2	1	2	1306.42	3562.17	115326	484.896	365.155	1598.6	2434.3	29443.7	12.0954
PA0457	174	-	hypothetical protein	7	8	9	4	6	7	7.5	6.5	4581.99	8202.11	5015.82	6977.24	1563.87	5332.79	6392.05	4722.43	0.738798
PA0457.1	124	-	hypothetical membrane protein	4	4	3	3	4	3	4	3.25	7161.91	7834.92	1640.03	404.732	1422.34	6542.84	7498.42	2502.49	0.333735
PA0458	477	-	probable major facilitator superfamily (MFS) transporter	20	16	15	12	15	16	18	14.5	4226.14	5900.82	4101.44	460.934	2160.39	2005.13	5063.48	2181.97	0.430924
PA0459	850	-	probable ClpA/B protease ATP binding subunit	46	42	30	20	27	30	44	26.75	6975	5655.19	2715.29	2207.09	2531.43	2916.39	6315.09	2592.55	0.410532
PA0460	192	-	hypothetical protein	14	10	9	6	7	11	12	8.25	11198.3	8605.95	1320.18	796.615	4448.62	7213.99	9902.14	3444.85	0.347889
PA0461	295	-	conserved hypothetical protein	11	14	8	8	10	10	12.5	9	5126.79	7353.53	881.883	899.229	2750.18	5585.7	6240.16	2529.25	0.405318
PA0462	234	-	hypothetical protein	7	9	4	3	2	7	8	4	2927.73	2945.59	155.256	71.4911	118.441	1625.03	2936.66	492.555	0.167726
PA0463	229	creB	two-component response regulator CreB	14	15	10	5	12	8	14.5	8.75	2828.36	7139.29	3154.68	928.804	2211.5	10402.5	4983.83	4174.37	0.837583
PA0464	474	creC	two-component sensor CreC	13	11	7	6	7	11	12	7.75	2744.16	3259.58	1401.64	594.94	1148.16	2878.23	3001.87	1505.74	0.501602
PA0465	452	creD	inner membrane protein CreD	14	15	10	4	7	7	14.5	7	1871.7	2473.33	920.166	1707.79	1783.77	14583.2	2172.52	4748.73	2.18582
PA0466	100	-	hypothetical protein	3	4	3	1	3	2	3.5	2.25	1615.9	2167.18	496.926	23.8984	403.131	3899.33	1891.54	1205.82	0.637482
PA0467	206	-	conserved hypothetical protein	3	5	3	0	1	4	4	2	952.97	736.42	154.061	0	12.2309	519.015	844.695	171.327	0.202827
PA0468	316	-	hypothetical protein	15	16	12	6	13	19	15.5	12.5	5045.99	5862.89	38238.1	13318.1	2942.16	27366.2	5454.44	20466.1	3.7522
PA0469	285	-	hypothetical protein	7	6	5	6	4	6	6.5	5.25	3048.12	2986.01	2668.15	1475.83	5746.39	3471.39	3017.06	3340.44	1.10718
PA0470	802	fiuA	Ferrichrome receptor FiuA	37	31	28	24	29	31	34	28	5926.29	8165.31	6764.15	6803.01	9427.97	13629.3	7045.8	9156.11	1.29951
PA0471	323	-	probable transmembrane sensor	11	13	10	7	12	11	12	10	5040	3826.07	1534.59	1783.13	1318.29	5005.63	4433.03	2410.41	0.543739
PA0472	172	-	probable sigma-70 factor, ECF subfamily	4	5	5	3	3	4	4.5	3.75	2100.23	2735.09	1194.49	305.678	2622.11	281.272	2417.66	1100.89	0.455352
PA0473	249	-	probable glutathione S-transferase	8	7	5	2	5	6	7.5	4.5	6757.72	2545.25	5026.12	1852.37	3329.07	4324.95	4651.49	3633.13	0.781068
PA0474	134	-	hypothetical protein	7	7	4	1	4	4	7	3.25	3418.36	4339.09	1505.18	2800.04	564.083	415.191	3878.73	1321.12	0.340607
PA0475	189	-	probable transcriptional regulator	5	6	4	2	6	4	5.5	4	3179.65	2827.48	2600.52	7485.65	853.188	5644.19	3003.57	4145.89	1.38032
PA0476	575	-	probable permease	28	31	26	18	19	27	29.5	22.5	3821.72	4953.03	5924.63	1978.37	3658.86	3728.95	4387.37	3822.7	0.871296
PA0477	308	-	probable transcriptional regulator	17	15	9	6	14	17	16	11.5	9257.12	4911.68	1073.79	589.702	2634.1	4258.28	7084.4	2138.97	0.301926
PA0478	158	-	probable N-acetyltransferase	8	10	9	6	6	9	9	7.5	11389.4	11765.9	6639.08	3342.76	1562.77	12949	11577.7	6123.4	0.528898
PA0479	316	-	probable transcriptional regulator	15	18	14	10	14	13	16.5	12.75	3412.59	4424.35	1980.89	136.13	11362	11327.7	3918.47	6201.67	1.58268
PA0480	265	-	probable hydrolase	14	14	11	9	11	9	14	10	4550.62	5553.08	4947.99	2678.43	2367.45	2574.12	5051.85	3142	0.621949
PA0481	147	-	hypothetical protein	13	11	10	7	8	12	12	9.25	13490.8	16188.2	7667.09	16615.1	6050.4	31989.3	14839.5	15580.5	1.04993
PA0482	725	glcB	malate synthase G	38	40	24	17	15	23	39	19.75	7045.67	5892.39	1145.05	362.597	1369.26	2797.3	6469.03	1418.55	0.219283
PA0483	147	-	probable acetyltransferase	8	10	4	5	11	5	9	6.25	15607.6	7727.34	3138.99	1658.26	29532.1	1230.86	11667.4	8890.06	0.761954
PA0484	171	-	conserved hypothetical protein	14	13	10	7	11	12	13.5	10	14475.2	14154.2	8034.24	4584.03	11610.7	34985.5	14314.7	14803.6	1.03415
PA0485	298	-	conserved hypothetical protein	18	20	15	10	15	17	19	14.25	4972.1	6247.18	2773.16	1716.2	2139.1	13698.7	5609.64	5081.78	0.905902
PA0486	324	-	conserved hypothetical protein	5	4	4	2	1	2	4.5	2.25	1137.61	1243.14	195.904	118.017	54.4352	47.7815	1190.38	104.034	0.0873963
PA0487	252	-	probable molybdenum transport regulator	18	23	20	15	17	22	20.5	18.5	9422.37	10254.9	12211.1	5661.65	3679.37	8523.89	9838.62	7518.99	0.764232
PA0488	106	-	conserved hypothetical protein	3	3	4	0	3	2	3	2.25	1070.88	1236.68	279.703	0	309.004	255.586	1153.78	211.073	0.182941
PA0489	241	-	probable phosphoribosyl transferase	16	17	11	4	6	9	16.5	7.5	4291.74	5404.24	3458.51	565.233	1526.38	1365.05	4847.99	1728.79	0.3566
PA0490	97	-	hypothetical protein	6	5	4	4	4	3	5.5	3.75	8054.03	9045.8	2440.94	492.751	2493.6	7097.22	8549.92	3131.13	0.366217
PA0491	308	-	probable transcriptional regulator	22	21	13	8	14	19	21.5	13.5	6215.5	9073.39	4257.2	6672.94	6626.15	8466.29	7644.44	6505.64	0.851029
PA0492	252	-	conserved hypothetical protein	7	6	8	4	5	6	6.5	5.75	3778.49	4182.5	75788.4	360.373	359.939	1852.6	3980.49	19590.3	4.92159
PA0493	82	-	probable biotin-requiring enzyme	5	8	5	3	6	5	6.5	4.75	7035.56	13775.3	3829.56	466.311	2949.74	2649.03	10405.4	2473.66	0.237728
PA0494	458	-	probable acyl-CoA carboxylase subunit	14	16	11	9	10	11	15	10.25	2067.33	3266.12	6597.48	354.824	1336.8	3453.06	2666.72	2935.54	1.10081
PA0495	292	-	hypothetical protein	16	18	11	7	10	10	17	9.5	4271.62	6187.28	2546.98	728.411	4141.76	13251.2	5229.45	5167.08	0.988072
PA0496	325	-	conserved hypothetical protein	31	26	20	11	18	21	28.5	17.5	6936.14	7609.93	2355.18	1764.81	6054.72	16417.5	7273.04	6648.06	0.91407
PA0497	333	-	hypothetical protein	20	19	8	8	10	12	19.5	9.5	5855.14	9044.59	1039.57	925.795	9881.56	4506.64	7449.87	4088.39	0.548787
PA0498	335	-	hypothetical protein	41	45	30	25	35	39	43	32.25	20466.3	27715	9997.11	27379.8	37507.8	35341.1	24090.6	27556.4	1.14386
PA0499	233	-	probable pili assembly chaperone	29	28	17	17	22	19	28.5	18.75	13288.6	14305.7	11194.2	9713.23	6866.64	6729.43	13797.2	8625.86	0.625191
PA0500	352	bioB	biotin synthase	3	2	1	0	0	0	2.5	0.25	39.836	67.5742	0	0	0	0	53.7051	0.1	0.00186202
PA0501	401	bioF	8-amino-7-oxononanoate synthase	1	3	0	0	0	2	2	0.5	11.6561	10.5452	0	0	0	3.61936	11.1007	0.904841	0.0815123
PA0502	240	-	probable biotin biosynthesis protein bioH	2	7	1	0	1	0	4.5	0.5	63.9905	237.861	8.69969	0	10.4982	0	150.926	4.79948	0.0318002
PA0503	274	-	probable biotin synthesis protein BioC	2	2	0	0	0	1	2	0.25	53.6131	3.85825	3.04807	0	0	1.76565	28.7357	1.20343	0.0418793
PA0504	228	bioD	dethiobiotin synthase	2	1	1	1	0	1	1.5	0.75	70.2871	6.955	20.1467	20.9635	0	2.12188	38.621	10.808	0.279848
PA0505	76	-	hypothetical protein	2	3	2	1	1	3	2.5	1.75	3698.86	4812.86	868.138	31.4453	430.979	560.176	4255.86	472.684	0.111067
PA0506	601	-	probable acyl-CoA dehydrogenase	27	28	9	5	6	14	27.5	8.5	3499.73	5326.26	176.484	63.6231	473.73	979.651	4413	423.372	0.0959375
PA0507	598	-	probable acyl-CoA dehydrogenase	39	40	26	15	27	28	39.5	24	8686.03	6804.36	4839.24	867.218	3033.6	5817.59	7745.2	3639.41	0.469893
PA0508	592	-	probable acyl-CoA dehydrogenase	26	28	20	11	20	25	27	19	4427.08	5319.73	1331.05	367.358	1872.65	8655.07	4873.4	3056.53	0.627187
PA0509	493	nirN	probable c-type cytochrome	27	26	15	11	20	17	26.5	15.75	3709.75	4497.76	1319.67	310.243	4175.44	1772.25	4103.75	1894.4	0.461627
PA0510	279	-	probable uroporphyrin-III c-methyltransferase	6	5	4	3	1	3	5.5	2.75	1737.53	2072.64	106.267	102.789	1517.16	919.024	1905.08	661.31	0.347129
PA0511	387	nirJ	heme d1 biosynthesis protein NirJ	19	22	16	7	11	8	20.5	10.5	2872.78	4324.25	1978.94	537.252	2050.81	288.773	3598.51	1213.95	0.337346
PA0512	171	-	conserved hypothetical protein	4	4	4	3	4	2	4	3.25	3045.77	2441.98	588.527	279.514	162.078	200.871	2743.88	307.747	0.112158
PA0513	147	-	probable transcriptional regulator	8	7	4	5	5	5	7.5	4.75	7086.08	7335.4	3539.53	1235.57	23756	658.215	7210.74	7297.32	1.01201
PA0514	174	nirL	heme d1 biosynthesis protein NirL	7	8	6	3	4	4	7.5	4.25	2732.31	2925.42	5061.42	508.185	376.488	1276.2	2828.86	1805.57	0.638268
PA0515	150	-	probable transcriptional regulator	8	7	3	4	3	6	7.5	4	3294.12	3449.87	1520.01	1274.58	352.74	2883.38	3371.99	1507.68	0.447118
PA0516	392	nirF	heme d1 biosynthesis protein NirF	24	24	18	11	14	17	24	15	9291.97	6473.76	11469.7	591.364	1156.95	5747.45	7882.86	4741.38	0.601479
PA0517	119	nirC	probable c-type cytochrome precursor	12	9	6	4	5	7	10.5	5.5	4242.03	6418.47	57272.3	401.654	698.705	4744.38	5330.25	15779.3	2.96032
PA0518	104	nirM	cytochrome c-551 precursor	1	1	1	1	1	2	1	1.25	834.659	1656.9	28082.6	128569	72.6799	41.8663	1245.78	39191.5	31.4595
PA0519	568	nirS	nitrite reductase precursor	26	27	20	16	29	21	26.5	21.5	6453.91	8726.22	5324.21	399.71	11027.6	3430.81	7590.07	5045.57	0.66476
PA0520	260	nirQ	regulatory protein NirQ	4	3	3	0	2	1	3.5	1.5	629.204	575.339	36.9402	0	116.288	522.863	602.272	169.023	0.280642
PA0521	175	-	probable cytochrome c oxidase subunit	16	15	11	7	14	11	15.5	10.75	7745.63	9336.24	3679.52	1543.16	4607.22	4738.36	8540.93	3642.06	0.426424
PA0522	85	-	hypothetical protein	8	10	5	4	8	7	9	6	8751.15	9806.72	4146.38	3402.01	3349.55	5788.38	9278.93	4171.58	0.449575
PA0523	146	norC	nitric-oxide reductase subunit C	8	7	4	4	4	3	7.5	3.75	9092.06	8515.21	1121.19	507.433	103.544	1113.38	8803.64	711.385	0.0808058
PA0524	466	norB	nitric-oxide reductase subunit B	28	21	17	12	23	21	24.5	18.25	6631.42	7690.5	1345.95	456.429	12624.9	8015.73	7160.96	5610.75	0.783519
PA0525	612	-	probable dinitrification protein NorD	29	24	15	12	17	20	26.5	16	9212.89	4556.84	990.741	156.199	1807.34	2851.35	6884.87	1451.41	0.210811
PA0526	64	-	hypothetical protein	2	3	3	2	1	1	2.5	1.75	3119.54	4715.93	848.22	261.389	354.315	181.421	3917.73	411.336	0.104993
PA0527	227	dnr	transcriptional regulator Dnr	11	8	6	5	9	8	9.5	7	13739.9	7462.99	1628.03	2768.85	11265.9	2404.02	10601.4	4516.71	0.426047
PA0528	292	-	probable transcriptional regulator	17	13	10	6	7	9	15	8	8941.14	9195.85	6685.65	9395.69	6514.65	5787.23	9068.49	7095.8	0.782468
PA0529	233	-	conserved hypothetical protein	6	5	4	4	6	3	5.5	4.25	1762.46	2522.67	261.663	225.65	886.716	720.491	2142.56	523.63	0.244395
PA0530	393	-	probable class III pyridoxal phosphate-dependent aminotransferase	21	22	16	10	18	19	21.5	15.75	5618.76	6741.08	1321.82	687.156	4083.89	1949.92	6179.92	2010.7	0.32536
PA0531	238	-	probable glutamine amidotransferase	5	6	5	3	2	6	5.5	4	3136.63	4244.19	1835.27	994.095	455.217	1422.91	3690.41	1176.87	0.3189
PA0532	168	-	hypothetical protein	10	12	8	7	10	11	11	9	15103.3	18160.5	4426.9	1877.73	5519.06	17255.1	16631.9	7269.7	0.437093
PA0533	496	-	probable transcriptional regulator	33	31	26	17	22	26	32	22.75	14237.7	7018.61	14461.4	29053.9	2006.51	6846.19	10628.1	13092	1.23183
PA0534	429	-	conserved hypothetical protein	12	13	10	5	6	11	12.5	8	2756.51	3348.91	917.909	233.971	293.656	14249.8	3052.71	3923.82	1.28536
PA0535	184	-	probable transcriptional regulator	9	10	7	5	5	7	9.5	6	3574.52	4067.77	6579.24	21963.2	712.053	1280.46	3821.14	7633.73	1.99776
PA0536	341	-	hypothetical protein	18	12	9	5	7	12	15	8.25	6085.91	4234.84	2958.61	161.192	1366.92	4179.59	5160.38	2166.58	0.419849
PA0537	202	-	conserved hypothetical protein	12	8	6	6	12	8	10	8	6925.19	7609.46	4775.36	1526.19	30297.2	4191.23	7267.32	10197.5	1.4032
PA0538	169	dsbB	disulfide bond formation protein	10	11	7	5	5	6	10.5	5.75	9340.28	10343.3	9732.95	1612.08	49646	10259.7	9841.78	17812.7	1.80991
PA0539	276	-	hypothetical protein	16	18	14	9	14	20	17	14.25	5095.05	6670.45	7021.79	1965.56	4500.54	5889.59	5882.75	4844.37	0.823487
PA0540	128	-	hypothetical protein	10	8	5	5	6	6	9	5.5	8002.29	8837.2	1885.66	746.826	4940.72	8194.16	8419.74	3941.84	0.468166
PA0541	152	-	hypothetical protein	4	4	2	1	2	6	4	2.75	773.158	1575.31	423.08	47.168	248.642	1247.66	1174.23	491.638	0.418689
PA0542	139	-	conserved hypothetical protein	8	9	7	3	4	7	8.5	5.25	4741.34	8225.32	3517.93	240.704	797.562	1538.38	6483.33	1523.64	0.235009
PA0543	322	-	hypothetical protein	17	20	10	4	13	12	18.5	9.75	4694.83	5687.98	1265.72	96.4844	1439.76	2186.06	5191.4	1247.01	0.240206
PA0544	247	-	hypothetical protein	21	21	18	8	13	18	21	14.25	10726.9	12611	7672.07	1006.25	2182.95	14595.9	11669	6364.29	0.545404
PA0545	434	-	hypothetical protein	25	34	23	16	20	21	29.5	20	11829.8	10986.9	22110.8	4553.92	11355.5	6501.04	11408.4	11130.3	0.975627
PA0546	396	metK	methionine adenosyltransferase	2	0	0	0	0	0	1	0	16.8618	0	2.10902	0	0	0	8.4309	0.527254	0.0625383
PA0547	333	-	probable transcriptional regulator	26	26	20	16	21	22	26	19.75	10226.4	9638.25	4503.15	3968.72	2269.88	12234.2	9932.35	5743.98	0.57831
PA0548	665	tktA	transketolase	0	1	0	0	0	2	0.5	0.5	0	1.58971	0	0	0	1.455	0.794857	0.36375	0.45763
PA0549	354	-	hypothetical protein	19	20	15	9	18	15	19.5	14.25	5215.44	6001.03	2675.38	1235.43	6177.93	3038.03	5608.23	3281.69	0.585156
PA0550	265	-	conserved hypothetical protein	6	6	3	1	4	4	6	3	1491.68	2483.33	510.557	144.292	190.156	518.475	1987.5	340.87	0.171507
PA0551	353	epd	D-erythrose 4-phosphate dehydrogenase	3	0	0	0	0	1	1.5	0.25	60.5305	0	1.18296	0	0	1.3705	30.2652	0.638366	0.0210924
PA0552	387	pgk	phosphoglycerate kinase	29	37	2	0	0	0	33	0.5	1323.38	1569.35	26.9758	0	0	0	1446.36	6.74395	0.00466269
PA0553	66	-	hypothetical protein	2	2	2	1	0	2	2	1.25	809.366	1265.39	6466.24	36.2098	0	234.564	1037.38	1684.25	1.62357
PA0554	113	-	hypothetical protein	2	2	1	1	2	1	2	1.25	1406.36	2914.21	1101.24	1163.2	7982.36	629.353	2160.29	2719.04	1.25865
PA0555	354	fda	fructose-1,6-bisphosphate aldolase	1	0	0	0	0	0	0.5	0	7.54494	0	4.71848	0	0	0	3.77247	1.17962	0.312692
PA0556	160	-	hypothetical protein	4	4	2	3	5	5	4	3.75	5191.58	4998.39	733.384	209.111	1370.02	5881.05	5094.98	2048.39	0.402041
PA0557	218	-	hypothetical protein	25	23	10	10	13	13	24	11.5	14539.9	14856	19092.1	1677.28	4888.89	4087.79	14698	7436.51	0.505955
PA0558	255	-	conserved hypothetical protein	13	12	12	8	7	12	12.5	9.75	9319.37	8212.68	3237.51	1752.55	5602.34	15111.3	8766.03	6425.92	0.733048
PA0559	392	-	conserved hypothetical protein	8	9	11	8	12	10	8.5	10.25	2170.11	3367	2009.1	426.758	8818.5	1427.92	2768.56	3170.57	1.14521
PA0560	162	-	conserved hypothetical protein	20	17	13	9	13	10	18.5	11.25	8997.83	12199.8	14331.9	18263.1	13017.8	9469.7	10598.8	13770.6	1.29926
PA0561	384	-	hypothetical protein	11	12	10	10	9	9	11.5	9.5	4049.83	7006.44	6064.77	12428.4	3221.64	4524.17	5528.14	6559.75	1.18661
PA0562	224	-	probable hydrolase	12	11	12	8	11	9	11.5	10	15933	10312	32610.8	2251.15	4825.43	4168.35	13122.5	10963.9	0.835504
PA0563	117	-	conserved hypothetical protein	2	2	2	1	1	1	2	1.25	1295.5	1974.27	1466.9	3268.16	43.0696	210.882	1634.89	1247.25	0.762899
PA0564	303	-	probable transcriptional regulator	11	12	10	6	8	10	11.5	8.5	5315.37	5526.54	1863.28	1222.53	2095.49	2115.58	5420.96	1824.22	0.336512
PA0565	112	-	conserved hypothetical protein	1	1	0	0	1	0	1	0.25	101.351	353.96	0	0	9065.96	0	227.656	2266.49	9.95578
PA0566	171	-	hypothetical protein	14	14	11	8	8	11	14	9.5	6642.13	8055.44	5155.1	2096.35	1.08527e+06	6962.59	7348.78	274872	37.4037
PA0567	52	-	conserved hypothetical protein	2	2	1	1	2	3	2	1.75	4905.23	8670.75	7628.96	1838.34	13857.6	43420	6787.99	16686.2	2.4582
PA0568	152	-	hypothetical protein	7	6	4	5	7	4	6.5	5	6804.67	6489.02	7181.37	20313.7	20421.8	2708.58	6646.84	12656.4	1.90412
PA0569	156	-	hypothetical protein	5	7	5	3	8	5	6	5.25	3325.79	4577.64	1231.34	137.876	3036.41	5116.99	3951.72	2380.65	0.602435
PA0570	115	-	hypothetical protein	9	11	8	8	10	6	10	8	14481	15512.7	9157.82	10764.7	40094	13104.3	14996.8	18280.2	1.21894
PA0571	204	-	hypothetical protein	16	14	12	12	12	13	15	12.25	10267.9	14364.9	3510.58	4088.51	4903.28	2841.07	12316.4	3835.86	0.311442
PA0572	923	-	hypothetical protein	56	58	42	25	40	41	57	37	7295.08	8613.05	2685.58	4194.53	7296.66	7357.98	7954.07	5383.68	0.676847
PA0573	111	-	hypothetical protein	7	8	5	5	3	4	7.5	4.25	10912.2	14057.4	7569.2	36579.7	2360.68	453.279	12484.8	11740.7	0.9404
PA0574	373	-	hypothetical protein	21	29	13	11	16	15	25	13.75	5266.63	7098.28	1527.04	1979.79	5829.46	1405.97	6182.45	2685.57	0.434385
PA0575	1245	-	conserved hypothetical protein	58	63	33	27	46	42	60.5	37	5085.45	5657.72	2363.3	604.659	3223.84	3237.69	5371.58	2357.37	0.438859
PA0576	617	rpoD	sigma factor RpoD	0	3	2	0	0	1	1.5	0.75	0	3.42678	0.676799	0	0	3.92049	1.71339	1.14932	0.670789
PA0577	664	dnaG	DNA primase	2	2	1	0	0	0	2	0.25	11.0617	1.59211	1.88668	0	0	0	6.32693	0.47167	0.0745496
PA0578	149	-	conserved hypothetical protein	9	10	6	5	7	9	9.5	6.75	7604.92	9936.6	28939.5	192.471	5647.9	3785.89	8770.76	9641.44	1.09927
PA0579	71	rpsU	30S ribosomal protein S21	0	0	0	0	0	0	0	0	0	0	0	0	0	0	0.1	0.1	1
PA0580	341	gcp	O-sialoglycoprotein endopeptidase	1	0	0	0	0	1	0.5	0.25	1.95814	0	9.79672	0	0	1.41873	0.979072	2.80386	2.8638
PA0581	189	-	conserved hypothetical protein	4	5	4	3	4	6	4.5	4.25	2822.82	3652.52	22772.8	61263.5	306.615	74600.6	3237.67	39735.9	12.273
PA0582	117	folB	dihydroneopterin aldolase	0	0	0	0	0	0	0	0	0	0	0	0	0	0	0.1	0.1	1
PA0583	180	-	hypothetical protein	7	7	3	0	2	1	7	1.5	1309.49	2252.34	55.678	0	97.9833	18.814	1780.91	43.1188	0.0242116
PA0584	410	cca	tRNA nucleotidyl transferase	19	24	6	2	2	3	21.5	3.25	2242.59	2320.6	167.034	40.8022	411.735	195.875	2281.59	203.862	0.0893506
PA0585	168	-	hypothetical protein	17	20	17	9	11	12	18.5	12.25	6530.21	12330.4	31783.7	1308.72	2024.66	4909.87	9430.3	10006.7	1.06113
PA0586	517	-	conserved hypothetical protein	21	21	14	10	15	12	21	12.75	7630.43	8671.99	2579.01	610.173	5297.44	2199.04	8151.21	2671.41	0.327732
PA0587	423	-	conserved hypothetical protein	29	32	19	14	22	15	30.5	17.5	27091.1	7148.95	2633.85	853.112	20901.1	3126.9	17120	6878.74	0.401795
PA0588	640	-	conserved hypothetical protein	34	35	27	24	29	25	34.5	26.25	7796.76	10612.1	29372.6	10332.3	5735.96	6850.89	9204.41	13072.9	1.42029
PA0589	110	-	conserved hypothetical protein	4	3	2	1	0	2	3.5	1.25	880.186	3325.25	227.774	21.7259	0	4837.88	2102.72	1271.85	0.604858
PA0590	283	apaH	bis(5'-nucleosyl)-tetraphosphatase	8	10	0	0	3	4	9	1.75	1087.71	2288.02	38.3647	0	1077.27	287.196	1687.87	350.708	0.207782
PA0591	126	-	conserved hypothetical protein	4	4	2	0	5	2	4	2.25	3815.58	2139.49	43.0842	0	779.867	38.3959	2977.54	215.337	0.0723205
PA0592	268	ksgA	rRNA (adenine-N6,N6)-dimethyltransferase	16	15	10	3	7	13	15.5	8.25	3458.23	4398.26	11480.5	178.347	554.682	15605.8	3928.24	6954.82	1.77047
PA0593	328	pdxA	pyridoxal phosphate biosynthetic protein PdxA	0	0	0	0	0	2	0	0.5	0	0	1.27313	0	0	2.94993	0.1	1.05576	10.5576
PA0594	430	surA	peptidyl-prolyl cis-trans isomerase SurA	0	1	0	0	0	2	0.5	0.5	0	1.22926	0	0	0	2.25018	0.614628	0.562544	0.91526
PA0595	924	ostA	organic solvent tolerance protein OstA precursor	2	0	1	0	0	1	1	0.5	16.6209	0	6.32705	0	0	0.52358	8.31046	1.71266	0.206085
PA0596	338	-	hypothetical protein	11	12	0	0	0	2	11.5	0.5	572.902	847.605	12.3546	0	0	17.1759	710.253	7.38263	0.0103944
PA0597	224	-	probable nucleotidyl transferase	10	8	0	0	0	0	9	0	947.934	1045.36	0	0	0	0	996.648	0.1	0.000100336
PA0598	252	-	hypothetical protein	14	14	11	4	10	13	14	9.5	5786.97	6556.91	1766.45	151.736	2349.6	4365.61	6171.94	2158.35	0.349704
PA0599	353	-	hypothetical protein	14	9	9	7	7	7	11.5	7.5	2345.56	3530.86	8449.89	365.585	756.585	848.342	2938.21	2605.1	0.88663
PA0600	797	-	probable two-component sensor	47	47	32	26	32	31	47	30.25	5088.8	6520.7	55949.1	866.581	4944.3	3141.28	5804.75	16225.3	2.79518
PA0601	210	-	probable two-component response regulator	8	6	4	4	4	5	7	4.25	5125.6	7840.61	4020.75	1741.17	3407.42	10859.9	6483.1	5007.31	0.772363
PA0602	344	-	probable binding protein component of ABC transporter	11	11	10	10	7	8	11	8.75	5524.28	6362.94	2018.73	1827.12	15066.2	2877.41	5943.61	5447.36	0.916507
PA0603	369	-	probable ATP-binding component of ABC transporter	15	17	12	10	17	17	16	14	6941.47	7039.14	2968.36	6236.91	8016.2	3476.98	6990.3	5174.61	0.740256
PA0604	348	-	probable binding protein component of ABC transporter	21	19	14	10	15	13	20	13	6410.56	6453.84	10034	4333.31	6190.33	12919.1	6432.2	8369.19	1.30114
PA0605	415	-	probable permease of ABC transporter	22	19	13	9	13	17	20.5	13	5198.62	8145.23	7292.14	3270.92	24697.9	7250.99	6671.92	10628	1.59294
PA0606	276	-	probable permease of ABC transporter	11	9	6	6	7	8	10	6.75	4886.99	4960.23	800.372	363.672	1789.26	3835.25	4923.61	1697.14	0.344694
PA0607	224	rpe	ribulose-phosphate 3-epimerase	1	1	0	0	0	0	1	0	5.96185	2.35973	0	0	0	0	4.16079	0.1	0.0240339
PA0608	272	-	probable phosphoglycolate phosphatase	12	12	10	7	8	10	12	8.75	4521.89	6035.92	1724.07	2345.91	1815.57	1828.43	5278.9	1928.5	0.365322
PA0609	492	trpE	anthranilate synthetase component I	26	32	21	17	21	19	29	19.5	7452.21	9038.51	3399.25	1423.22	4701.15	7582.3	8245.36	4276.48	0.518653
PA0610	104	prtN	transcriptional regulator PrtN	3	1	1	1	2	2	2	1.5	1136.42	1057.16	285.082	22.9793	1114.43	548.913	1096.79	492.85	0.449357
PA0611	256	prtR	transcriptional regulator PrtR	1	1	2	0	0	1	1	0.75	54.7745	43.3601	24.4679	0	0	5.66939	49.0673	7.53432	0.153551
PA0612	66	ptrB	repressor, PtrB	0	0	0	0	0	0	0	0	0	0	25.3082	0	0	0	0.1	6.32705	63.2705
PA0613	119	-	hypothetical protein	8	7	4	5	1	6	7.5	4	8254	9203.51	673.751	281.158	1185.68	552.901	8728.76	673.373	0.0771441
PA0614	149	-	hypothetical protein	4	4	3	3	2	6	4	3.5	3392.41	4750.13	669.818	80.1961	101.459	3113.78	4071.27	991.313	0.24349
PA0615	171	-	hypothetical protein	9	8	5	5	8	7	8.5	6.25	5068.48	6432.6	3516.51	3941.15	4744.46	3216.77	5750.54	3854.72	0.670323
PA0616	185	-	hypothetical protein	8	6	5	4	4	5	7	4.5	5161.35	6091.53	3175.9	387.542	1062.31	3799.7	5626.44	2106.36	0.374369
PA0617	108	-	probable bacteriophage protein	13	14	8	6	16	13	13.5	10.75	13700.8	18314.3	4492.91	2943.05	22839.4	8878.41	16007.5	9788.45	0.61149
PA0618	295	-	probable bacteriophage protein	9	8	5	5	9	6	8.5	6.25	4497.54	6368.05	3929.55	11163.4	18593.6	4124.5	5432.79	9452.76	1.73994
PA0619	177	-	probable bacteriophage protein	8	8	5	3	4	6	8	4.5	4474.15	4891.61	856.404	162.023	7943.06	964.843	4682.88	2481.58	0.529927
PA0620	691	-	probable bacteriophage protein	36	39	27	20	30	32	37.5	27.25	9756.93	11973.8	13886.7	36819.5	8473.93	12297.7	10865.3	17869.5	1.64463
PA0621	152	-	conserved hypothetical protein	10	9	10	6	6	10	9.5	8	35284.1	8224.29	42717.3	22562	6829.36	9332.02	21754.2	20360.2	0.93592
PA0622	386	-	probable bacteriophage protein	12	12	9	7	10	10	12	9	3326.53	4353.25	4701.62	4903.51	972.581	3758.76	3839.89	3584.12	0.933391
PA0623	167	-	probable bacteriophage protein	13	16	11	10	14	12	14.5	11.75	18168.6	16791.1	8946.83	10003	7649.24	16214.1	17479.8	10703.3	0.612322
PA0624	114	-	hypothetical protein	7	7	6	6	6	6	7	6	9119.75	14382.9	13315.1	8154.82	88516.5	7396.87	11751.3	29345.8	2.49723
PA0625	745	-	hypothetical protein	23	21	14	9	16	17	22	14	3123.53	4502.51	1316.65	218.133	7988.23	1939.05	3813.02	2865.52	0.751508
PA0626	290	-	hypothetical protein	9	10	8	6	11	9	9.5	8.5	11277.7	8183.88	5538.04	1005.38	5073.9	2375.57	9730.78	3498.22	0.359501
PA0627	68	-	conserved hypothetical protein	6	6	4	3	4	3	6	3.5	13531.3	15974	2364.27	4955.41	3631.15	1714.6	14752.6	3166.36	0.21463
PA0628	329	-	conserved hypothetical protein	28	22	16	13	17	18	25	16	16857.6	11709.1	3863.62	5397.12	10101.3	6693.63	14283.3	6513.91	0.45605
PA0629	209	-	conserved hypothetical protein	6	5	3	4	6	4	5.5	4.25	814.691	1115.33	1298.71	400.213	1977.08	627.304	965.01	1075.83	1.11483
PA0630	120	-	hypothetical protein	2	2	1	1	1	1	2	1	2047.7	3849.83	271.43	39.8307	503.914	153.2	2948.76	242.094	0.0821002
PA0631	85	-	hypothetical protein	0	0	0	0	0	0	0	0	0	0	4.91277	0	0	0	0.1	1.22819	12.2819
PA0632	76	-	hypothetical protein	4	5	2	1	5	3	4.5	2.75	4893.74	7594.86	835.17	125.781	34279.4	2374.38	6244.3	9403.69	1.50596
PA0633	164	-	hypothetical protein	7	10	4	2	7	4	8.5	4.25	2646.48	4341.45	458.325	72.8611	4562.88	7625.56	3493.96	3179.91	0.910115
PA0634	115	-	hypothetical protein	5	5	3	3	1	3	5	2.5	2792.84	3626.52	381.273	83.125	394.368	3373.9	3209.68	1058.17	0.329679
PA0635	84	-	hypothetical protein	2	3	2	0	2	2	2.5	1.5	1486.49	3536.45	1391.95	0	1199.8	1290.1	2511.47	970.462	0.386412
PA0636	611	-	hypothetical protein	38	38	32	18	24	28	38	25.5	7421.5	7678.69	13839.1	3571.08	3492.76	5431.73	7550.09	6583.66	0.871998
PA0637	113	-	conserved hypothetical protein	4	6	3	3	3	4	5	3.25	3527.73	4752.54	1965.98	1268.94	1583.09	4932.07	4140.13	2437.52	0.588754
PA0638	231	-	probable bacteriophage protein	12	13	7	5	8	8	12.5	7	7212.03	5649.63	1353.99	2338.12	1483.38	2448.26	6430.83	1905.94	0.296375
PA0639	256	-	conserved hypothetical protein	19	21	14	8	11	15	20	12	7598	8029.88	6637.32	1250.93	3720.3	3169.19	7813.94	3694.44	0.472801
PA0640	200	-	probable bacteriophage protein	13	14	9	6	10	14	13.5	9.75	5675.68	8174.49	2716.39	1577.3	7319.35	4847.56	6925.09	4115.15	0.594238
PA0641	1204	-	probable bacteriophage protein	50	53	38	29	41	44	51.5	38	4642.48	6128.72	1957.17	2699.49	3521.96	5356.23	5385.6	3383.71	0.628289
PA0642	262	-	hypothetical protein	17	18	13	11	13	12	17.5	12.25	9337.98	20251.5	22006.1	7871.89	7539.48	5794.38	14794.7	10803	0.73019
PA0643	363	-	hypothetical protein	39	34	27	22	31	30	36.5	27.5	12486.3	16192.3	15562.2	5912.07	9162.08	12108	14339.3	10686.1	0.745231
PA0644	111	-	hypothetical protein	6	6	7	4	4	4	6	4.75	4493.62	9357.3	1817.06	1442.52	7808.4	2741.47	6925.46	3452.36	0.498503
PA0645	76	-	hypothetical protein	5	6	5	3	5	6	5.5	4.75	11131.7	14042.1	4945.09	1446.48	19261.5	56393.1	12586.9	20511.5	1.62959
PA0646	350	-	hypothetical protein	25	26	20	17	19	21	25.5	19.25	12845.2	19003.2	5348.67	19514.8	11712.4	7305.2	15924.2	10970.3	0.688906
PA0647	100	-	hypothetical protein	1	0	0	0	0	0	0.5	0	73.45	0	0	0	0	0	36.725	0.1	0.00272294
PA0648	76	-	hypothetical protein	2	2	2	3	2	4	2	2.75	11948.8	15266.2	1565.94	345.898	3713.05	6543.87	13607.5	3042.19	0.223567
PA0649	201	trpG	anthranilate synthase component II	16	16	9	7	14	14	16	11	13610.3	21027.5	3747.88	2901.1	7834.49	8799.65	17318.9	5820.78	0.336094
PA0650	349	trpD	anthranilate phosphoribosyltransferase	21	20	10	12	12	13	20.5	11.75	6772.93	7268.36	2998.48	3957.96	1891.48	10245.5	7020.64	4773.36	0.679903
PA0651	278	trpC	indole-3-glycerol-phosphate synthase	11	17	9	7	9	9	14	8.5	7104.81	9128.46	1820.55	885.446	4495.35	1748.95	8116.64	2237.57	0.275677
PA0652	214	vfr	transcriptional regulator Vfr	11	10	3	2	2	6	10.5	3.25	2496.18	3986.58	638.086	44.67	353.211	940.448	3241.38	494.104	0.152436
PA0653	140	-	conserved hypothetical protein	6	7	4	4	4	3	6.5	3.75	6920.51	7981.56	6836.47	1348.55	9412.4	3037.5	7451.04	5158.73	0.692351
PA0654	264	speD	S-adenosylmethionine decarboxylase proenzyme	8	8	4	3	4	8	8	4.75	3207.11	6022.61	586.834	334.94	2376.41	2188.04	4614.86	1371.56	0.297204
PA0655	215	-	hypothetical protein	0	1	0	0	0	1	0.5	0.25	0	2.45851	0	0	0	2.25018	1.22926	0.562544	0.45763
PA0656	112	-	probable HIT family protein	6	5	3	5	3	6	5.5	4.25	3511.53	9391.74	1480.19	256.055	1979.66	5317.35	6451.63	2258.31	0.350038
PA0657	493	-	probable ATPase	29	38	21	22	29	28	33.5	25	7113.39	10169.5	5145.7	14426.3	2831.32	7621.87	8641.47	7506.3	0.868638
PA0658	266	-	probable short-chain dehydrogenase	20	22	11	12	15	15	21	13.25	6167.69	9450.85	6157.03	1733.98	10021.5	11620	7809.27	7383.12	0.94543
PA0659	358	-	hypothetical protein	24	19	15	13	16	15	21.5	14.75	5076.96	7053.15	4990.03	2136.17	19157.2	9290.62	6065.06	8893.5	1.46635
PA0660	322	-	hypothetical protein	12	12	15	8	8	9	12	10	6094.56	6303.56	10407.2	11489.1	3411.59	3583.34	6199.06	7222.8	1.16514
PA0661	140	-	conserved hypothetical protein	0	0	0	0	0	0	0	0	0	0	0	0	0	0	0.1	0.1	1
PA0662	344	argC	N-acetyl-gamma-glutamyl-phosphate reductase	23	26	18	10	9	18	24.5	13.75	5720.32	7112.78	4333.66	5787.03	9235.99	4847.73	6416.55	6051.1	0.943045
PA0663	239	-	hypothetical protein	8	5	2	1	2	4	6.5	2.25	3889.02	2457.12	50.6693	9.99935	242.469	4967.43	3173.07	1317.64	0.415258
PA0664	140	-	hypothetical protein	12	10	6	3	2	7	11	4.5	4063.6	5938.98	683.05	1331.48	593.899	3175.72	5001.29	1446.04	0.289134
PA0665	116	-	conserved hypothetical protein	0	0	0	0	0	0	0	0	0	0	0	0	0	0	0.1	0.1	1
PA0666	363	-	conserved hypothetical protein	14	16	1	0	0	1	15	0.5	1162.54	1033.86	13.8045	0	0	1.33275	1098.2	3.7843	0.00344591
PA0667	447	-	conserved hypothetical protein	22	26	3	4	1	7	24	3.75	2682.86	3851.42	108.367	149.699	28.1831	997.881	3267.14	321.032	0.098261
PA0668	399	tyrZ	tyrosyl-tRNA synthetase 2	34	39	31	23	28	29	36.5	27.75	11118.7	14402.8	4888.57	4066.93	5803.22	5863.66	12760.8	5155.6	0.404019
PA0669	1031	-	probable DNA polymerase alpha chain	28	33	23	17	29	25	30.5	23.5	2505.11	3011.01	850.562	333.79	4120.27	3197.41	2758.06	2125.51	0.770653
PA0670	471	-	hypothetical protein	12	13	10	5	6	12	12.5	8.25	1324.11	1811.31	508.018	162.367	176.53	845.345	1567.71	423.065	0.269861
PA0671	183	-	hypothetical protein	6	8	4	2	0	6	7	3	1364.64	3422.77	285.236	182.83	0	1929.87	2393.71	599.483	0.250441
PA0672	198	hemO	heme oxygenase	3	3	3	0	1	2	3	1.5	263.044	288.316	88.5787	0	76.3506	34.2072	275.68	49.7841	0.180587
PA0673	106	-	hypothetical protein	5	4	4	4	5	8	4.5	5.25	3420.53	5215.99	2674.91	1623.29	1616.33	9876.58	4318.26	3947.78	0.914206
PA0674	238	vreA	VreA	5	6	3	3	4	10	5.5	5	962.312	1401.4	793.061	2379.8	2117.29	45799.3	1181.86	12772.4	10.807
PA0675	181	vreI	ECF sigma factor, VreI	9	9	7	6	5	5	9	5.75	4814.27	9879.48	12319.9	4462.8	21367.6	5923.06	7346.88	11018.4	1.49973
PA0676	319	vreR	sigma factor regulator, VreR	20	21	11	9	7	13	20.5	10	15146.3	4985.89	4271.41	7896.22	1334.82	7552.55	10066.1	5263.75	0.522919
PA0677	213	-	HxcW putative pseudopilin	8	7	5	2	1	3	7.5	2.75	1855.84	2600.71	194.089	392.697	70.9738	340.696	2228.28	249.614	0.112021
PA0678	149	-	HxcU putative pseudopilin	4	3	3	3	1	2	3.5	2.25	497.434	1085.54	3758.27	721.765	507.296	698.084	791.487	1421.35	1.7958
PA0679	143	-	hypothetical protein	6	6	3	3	7	5	6	4.5	924.545	1840.79	981.179	150.41	3136.25	3528.61	1382.67	1949.11	1.40968
PA0680	124	-	HxcV putative pseudopilin	5	3	3	2	0	3	4	2	226.166	1321.45	165.014	38.5459	0	273.106	773.808	119.166	0.154
PA0681	149	-	HxcT pseudopilin	12	14	9	6	7	9	13	7.75	8030.65	8290.55	1866.52	882.157	1927.73	2081.26	8160.6	1689.42	0.207021
PA0682	321	-	HxcX atypical pseudopilin	9	8	5	3	3	6	8.5	4.25	1822.21	1817.92	299.204	59.56	2660.86	408.432	1820.06	857.013	0.47087
PA0683	381	-	probable type II secretion system protein	19	18	12	7	10	15	18.5	11	2567.51	3167.32	1136.58	658.618	820.018	1240.58	2867.41	963.948	0.336174
PA0684	197	-	probable type II secretion system protein	4	5	4	3	3	7	4.5	4.25	2240.44	3496.14	1719.09	1176.73	2519.57	45807.6	2868.29	12805.8	4.46459
PA0685	803	-	probable type II secretion system protein	33	34	24	11	21	25	33.5	20.25	3952.31	4245.1	2398.9	1104.15	1763.39	2840.07	4098.7	2026.63	0.494456
PA0686	469	-	probable type II secretion system protein	7	9	7	4	5	5	8	5.25	800.133	1232.98	710.518	101.912	2524.94	1882.54	1016.56	1304.98	1.28373
PA0687	404	-	probable type II secretion system protein	14	14	11	8	10	14	14	10.75	199902	2666.45	1862.6	396.335	3486.24	3847.55	101284	2398.18	0.0236778
PA0688	368	-	probable binding protein component of ABC transporter	22	20	14	9	10	17	21	12.5	2886.83	4794.57	1778.14	188.33	1499.42	13100.4	3840.7	4141.57	1.07834
PA0689	370	-	hypothetical protein	9	9	9	5	7	7	9	7	1903.92	2450.04	844.199	645.904	5216.19	5725.7	2176.98	3108	1.42766
PA0690	4180	-	hypothetical protein	163	151	110	81	93	113	157	99.25	4905.08	4712.2	2806.81	3193.13	2601.55	3686.4	4808.64	3071.97	0.638844
PA0691	200	-	hypothetical protein	7	10	7	7	5	6	8.5	6.25	11815.4	16769.2	3223.76	1421.96	6084.76	5887.7	14292.3	4154.55	0.290684
PA0692	544	-	hypothetical protein	24	25	20	15	15	21	24.5	17.75	4647.09	6172.92	2359.66	795.15	1801.68	4756.95	5410	2428.36	0.448865
PA0693	615	exbB2	transport protein ExbB2	27	25	21	12	15	21	26	17.25	4817.41	6198.57	4359.18	1445.56	1946.01	8633.45	5507.99	4096.05	0.743657
PA0694	139	exbD2	transport protein ExbD	8	10	8	5	8	5	9	6.5	8618	7822.23	2394.36	601.759	3172.12	9066.68	8220.11	3808.73	0.463343
PA0695	248	-	hypothetical protein	13	14	7	5	9	12	13.5	8.25	5530.29	4350.13	498.408	106.001	1005.8	1851.27	4940.21	865.369	0.175169
PA0696	568	-	hypothetical protein	19	18	16	12	12	13	18.5	13.25	2481.64	3724.26	5072.04	8873.56	1596.91	3058.6	3102.95	4650.28	1.49866
PA0697	220	-	hypothetical protein	11	12	8	6	7	10	11.5	7.75	3903.17	7794.15	2830.09	3986.69	2439.4	4734.53	5848.66	3497.68	0.598031
PA0698	159	-	hypothetical protein	3	3	2	2	1	1	3	1.5	1457.24	1858.34	249.501	180.366	966.628	395.55	1657.79	448.011	0.270246
PA0699	314	-	probable peptidyl-prolyl cis-trans isomerase, PpiC-type	10	9	7	5	4	9	9.5	6.25	2721.94	3582.22	1478.84	190.274	393.182	8945.46	3152.08	2751.94	0.873053
PA0700	141	-	hypothetical protein	4	3	3	3	3	2	3.5	2.75	1387.55	2852.83	7851.19	24661.2	428.863	1698.41	2120.19	8659.9	4.08449
PA0701	328	-	probable transcriptional regulator	13	13	11	5	13	9	13	9.5	3356.96	4766.89	6755.2	1369.79	1259.79	1191.77	4061.92	2644.14	0.650957
PA0702	301	-	hypothetical protein	14	14	10	6	12	11	14	9.75	4567.61	2637.63	1161.19	150.854	19327.9	1051.15	3602.62	5422.77	1.50523
PA0703	438	-	probable major facilitator superfamily (MFS) transporter	16	17	10	5	7	12	16.5	8.5	1644.93	2803.41	1026.8	147.319	368.157	375.543	2224.17	479.455	0.215566
PA0704	464	-	probable amidase	26	26	17	17	23	20	26	19.25	4455.35	4446.22	1996.13	1555.46	3844.52	11189.7	4450.79	4646.45	1.04396
PA0705	299	migA	alpha-1,6-rhamnosyltransferase MigA	18	21	12	9	9	12	19.5	10.5	9305.75	8688.87	1948.27	4260.16	3244.26	4897.75	8997.31	3587.61	0.398742
PA0706	212	cat	chloramphenicol acetyltransferase	17	17	9	4	12	13	17	9.5	33783.2	13753.1	3415.53	732.735	8414.42	3208.52	23768.1	3942.8	0.165886
PA0707	259	toxR	transcriptional regulator ToxR	8	11	7	6	9	11	9.5	8.25	9642.08	5691.93	4082.34	3183.38	11809.9	9429.2	7667.01	7126.2	0.929463
PA0708	284	-	probable transcriptional regulator	12	16	9	8	6	9	14	8	2487.52	4954.51	4430.23	286.108	390.356	638.805	3721.01	1436.37	0.386017
PA0709	98	-	hypothetical protein	7	7	5	4	3	6	7	4.5	7372.25	9568.38	1295.37	951.06	2673.83	5810.39	8470.32	2682.66	0.316713
PA0710	131	gloA2	lactoylglutathione lyase	8	8	7	3	7	8	8	6.25	2156.1	3667.78	4271.48	9595.86	16098.3	2636.83	2911.94	8150.63	2.79904
PA0711	168	-	hypothetical protein	9	7	7	5	4	7	8	5.75	3116.06	4260.1	4029.2	170.703	1214.79	11089.7	3688.08	4126.1	1.11877
PA0712	85	-	hypothetical protein	2	3	1	1	1	1	2.5	1	1099.79	1504.9	2431.82	84.3474	148.21	922.043	1302.34	896.605	0.688456
PA0713	97	-	hypothetical protein	9	8	11	5	6	5	8.5	6.75	8212.35	8669.8	176617	2143.47	6467.77	4179.53	8441.08	47351.9	5.6097
PA0714	158	-	hypothetical protein	7	7	6	5	8	8	7	6.75	7666.18	7349.94	1585.77	605.024	53469.1	3959.1	7508.06	14904.8	1.98517
PA0715	318	-	hypothetical protein	4	4	2	2	2	3	4	2.25	440.952	2016.25	107.679	187.881	808.164	44.119	1228.6	286.961	0.233567
PA0716	441	-	hypothetical protein	4	4	4	3	2	2	4	2.75	1238.55	2828.68	736.692	460.627	28.5666	189.785	2033.62	353.918	0.174034
PA0717	70	-	hypothetical protein of bacteriophage Pf1	5	9	5	2	3	3	7	3.25	4721.78	6765.83	1455.58	921.797	1115.81	186.604	5743.8	919.948	0.160164
PA0718	96	-	hypothetical protein of bacteriophage Pf1	17	16	10	6	10	12	16.5	9.5	16088	23874.2	7033.7	16081.7	7453.73	22526.4	19981.1	13273.9	0.66432
PA0719	125	-	hypothetical protein of bacteriophage Pf1	15	16	12	8	10	11	15.5	10.25	7542.64	9336.84	1967.66	439.731	3124.27	3053.67	8439.74	2146.33	0.254313
PA0720	144	-	helix destabilizing protein of bacteriophage Pf1	11	14	9	8	12	12	12.5	10.25	11764.1	13236.5	2868	1477.06	11705.5	5946.56	12500.3	5499.28	0.439932
PA0721	30	-	hypothetical protein of bacteriophage Pf1	2	2	2	0	1	3	2	1.5	4540.54	4951.03	403.666	0	503.914	838.566	4745.79	436.537	0.091984
PA0722	83	-	hypothetical protein of bacteriophage Pf1	8	10	5	6	9	6	9	6.5	15293.4	22996.4	5297.8	5038.83	30720.6	10905.6	19144.9	12990.7	0.678547
PA0723	82	coaB	coat protein B of bacteriophage Pf1	4	4	3	2	1	4	4	2.5	20821.7	10036.6	3707.34	728.611	6483.29	4808.38	15429.1	3931.91	0.254837
PA0724	420	-	probable coat protein A of bacteriophage Pf1	28	31	20	16	17	18	29.5	17.75	6047.7	7802.85	2157.52	1052.67	8584.54	9681.52	6925.27	5369.06	0.775285
PA0725	118	-	hypothetical protein of bacteriophage Pf1	7	5	4	1	4	5	6	3.5	7871.26	8040.69	994.419	40.5058	1067.62	885.578	7955.97	747.03	0.0938954
PA0726	424	-	hypothetical protein of bacteriophage Pf1	40	46	27	20	24	29	43	25	9434.79	11484.2	4155.17	1240.01	4100.25	9482.93	10459.5	4744.59	0.453617
PA0727	430	-	hypothetical protein from bacteriophage Pf1	25	30	19	15	21	17	27.5	18	7942.85	9740.63	3960.26	1872.97	15826.4	3540.65	8841.74	6300.08	0.712539
PA0728	327	-	probable bacteriophage integrase	28	30	21	16	19	17	29	18.25	9131.73	16369.8	11516.2	3975.76	6456.88	4151.41	12750.8	6525.05	0.511738
PA0729	115	-	hypothetical protein	5	5	4	2	5	3	5	3.5	6317.28	9666.12	1016.73	685.781	20375.7	1283.09	7991.7	5840.32	0.730798
PA0730	300	-	probable transferase	10	10	7	4	6	5	10	5.5	3567.89	3548.53	975.757	844.411	1503.34	1686.81	3558.21	1252.58	0.352025
PA0731	245	-	hypothetical protein	11	13	10	7	10	11	12	9.5	5093.8	6828.39	1505.01	1736.29	1542.59	3153.51	5961.1	1984.35	0.332884
PA0732	347	-	hypothetical protein	18	19	14	11	16	14	18.5	13.75	4395.07	5369.58	10254.3	30158.9	3979.03	4701.25	4882.32	12273.4	2.51384
PA0733	230	-	probable pseudouridylate synthase	17	17	12	7	10	8	17	9.25	3576.69	5720.16	998.573	644.219	4732.41	763.544	4648.43	1784.69	0.383934
PA0734	90	-	hypothetical protein	3	3	2	1	4	3	3	2.5	2322.21	2736.87	941.887	265.538	59937.8	1370.73	2529.54	15629	6.17859
PA0735	271	-	hypothetical protein	12	12	7	6	8	6	12	6.75	2547.71	2980.33	1718.11	220.465	1236.54	1951.22	2764.02	1281.58	0.463666
PA0736	358	-	hypothetical protein	18	16	11	8	12	12	17	10.75	2124.42	2598.61	1446.38	93.4576	929.004	4016.25	2361.51	1621.27	0.686541
PA0737	151	-	hypothetical protein	10	10	6	7	4	4	10	5.25	11908.5	14828.2	3951.85	427.323	41714.8	2720.11	13368.4	12203.5	0.912863
PA0738	81	-	conserved hypothetical protein	3	4	2	2	2	2	3.5	2	4426.78	5194.44	479.45	206.53	1710.82	609.215	4810.61	751.504	0.156218
PA0739	304	-	probable transcriptional regulator	16	17	13	11	11	17	16.5	13	5280.31	6749.83	2310.45	1367.87	3878.81	4640.55	6015.07	3049.42	0.506963
PA0740	658	sdsA1	SDS hydrolase SdsA1	34	34	31	19	19	22	34	22.75	7425.17	7823.47	3067.79	1746.98	4212.05	1878.54	7624.32	2726.34	0.357585
PA0741	213	-	conserved hypothetical protein	15	12	9	7	5	10	13.5	7.75	4520.48	7211.52	19938.2	785.395	1218.38	15722	5866	9415.99	1.60518
PA0742	102	-	hypothetical protein	3	4	2	1	3	2	3.5	2	2828.02	4886.77	650.942	93.7194	3161.82	113.832	3857.4	1005.08	0.260558
PA0743	298	-	probable 3-hydroxyisobutyrate dehydrogenase	18	17	10	10	8	13	17.5	10.25	5290.28	6445.84	3033.8	4178.22	617.21	5815.2	5868.06	3411.11	0.5813
PA0744	367	-	probable enoyl-CoA hydratase/isomerase	8	8	4	3	4	5	8	4	6520.8	1209.83	389.139	123.725	1407.39	1728.19	3865.31	912.111	0.235973
PA0745	272	-	probable enoyl-CoA hydratase/isomerase	14	17	9	7	7	9	15.5	8	2882.03	3993.5	1527.56	386.592	361.262	1211.25	3437.76	871.667	0.253556
PA0746	387	-	probable acyl-CoA dehydrogenase	14	15	11	4	9	9	14.5	8.25	4023.62	5683.26	1233.33	876.894	4876.38	1641.38	4853.44	2157	0.444426
PA0747	502	-	probable aldehyde dehydrogenase	20	22	16	10	17	19	21	15.5	3704.42	4912	5896.94	12087.3	4296.32	2630.96	4308.21	6227.87	1.44558
PA0749	273	-	hypothetical protein	17	21	12	6	16	10	19	11	10353.4	8577.33	17504.9	4035.6	20018.1	5711.54	9465.38	11817.5	1.2485
PA0750	231	ung	uracil-DNA glycosylase	13	11	5	4	7	6	12	5.5	2861.69	4208.05	2241.58	620.739	1788.79	1933.06	3534.87	1646.04	0.465659
PA0751	345	-	conserved hypothetical protein	8	9	5	4	7	10	8.5	6.5	2078.66	2819.09	1433.1	505.677	1701.62	1506.05	2448.88	1286.61	0.525389
PA0752	505	-	conserved hypothetical protein	26	28	18	16	20	19	27	18.25	4886.97	6180.72	2961.13	1547.48	3961.46	4855.13	5533.85	3331.3	0.601987
PA0753	156	-	hypothetical protein	6	5	2	4	3	4	5.5	3.25	1724.96	3327.34	530.012	199.154	1356.69	2459.26	2526.15	1136.28	0.449806
PA0754	327	-	hypothetical protein	17	16	11	7	8	9	16.5	8.75	3242.66	4189.85	2040.68	1863.64	739.691	3774.14	3716.25	2104.54	0.566306
PA0755	427	opdH	cis-aconitate porin OpdH	16	15	15	8	11	9	15.5	10.75	3945.38	4642.1	1227.33	610.054	1239.13	5371.52	4293.74	2112.01	0.491881
PA0756	223	-	probable two-component response regulator	11	11	8	7	8	8	11	7.75	4287.83	4432.49	2228.37	482.255	1706.08	4553.68	4360.16	2242.6	0.514338
PA0757	460	-	probable two-component sensor	13	13	9	4	10	10	13	8.25	2271.72	2615.32	3392.43	114.297	931.146	1790.02	2443.52	1556.97	0.637183
PA0758	278	-	hypothetical protein	19	21	12	9	12	15	20	12	33484.8	10681.9	16484.1	11768.7	2021.1	8478.47	22083.4	9688.09	0.438706
PA0759	314	-	conserved hypothetical protein	1	1	0	0	0	2	1	0.5	12.7591	3.36675	0	0	0	9.24436	8.06293	2.31109	0.286631
PA0760	84	-	conserved hypothetical protein	4	4	0	0	0	0	4	0	604.134	572.628	9.9425	0	0	0	588.381	2.48563	0.00422452
PA0761	538	nadB	L-aspartate oxidase	24	26	17	18	22	18	25	18.75	5256.18	4374.05	11514.6	1772.39	5268.62	2887.44	4815.11	5360.77	1.11332
PA0762	193	algU	sigma factor AlgU	9	13	3	1	0	0	11	1	1805.98	2054.07	12.9819	12.3826	0	0	1930.02	6.34113	0.00328552
PA0763	194	mucA	anti-sigma factor MucA	2	4	0	0	0	2	3	0.5	829.496	1144.35	21.525	0	0	84.7876	986.922	26.5782	0.0269303
PA0764	316	mucB	negative regulator for alginate biosynthesis MucB	12	15	6	1	5	5	13.5	4.25	2235.62	3551.19	553.697	287.386	159.467	489.912	2893.4	372.615	0.128781
PA0765	151	mucC	positive regulator for alginate biosynthesis MucC	7	7	5	2	6	4	7	4.25	2197.75	3357.01	815.812	664.725	1318.19	493.4	2777.38	823.031	0.296334
PA0766	474	mucD	serine protease MucD precursor	21	27	5	0	3	7	24	3.75	5855.99	2506.85	81.0503	0	42.5244	377.641	4181.42	125.304	0.0299668
PA0767	599	lepA	GTP-binding protein LepA	21	22	10	7	8	13	21.5	9.5	2308.62	3346.2	699.926	139.64	609.913	1203.41	2827.41	663.223	0.234569
PA0768	284	lepB	signal peptidase I	0	1	0	0	0	0	0.5	0	0	1.8612	0	0	0	0	0.930599	0.1	0.107458
PA0769	125	-	hypothetical protein	8	6	4	1	3	3	7	2.75	3199.75	5103.97	504.443	57.3562	12376.1	1149.48	4151.86	3521.85	0.84826
PA0770	229	rnc	ribonuclease III	0	0	0	0	0	0	0	0	0	0	0	0	0	0	0.1	0.1	1
PA0771	305	era	GTP-binding protein Era	1	0	0	0	0	0	0.5	0	10.9463	0	0	0	0	0	5.47317	0.1	0.0182709
PA0772	233	recO	DNA repair protein RecO	13	12	8	5	6	7	12.5	6.5	7554.2	2413.77	1120.13	184.623	291.968	872.064	4983.99	617.197	0.123836
PA0773	248	pdxJ	pyridoxal phosphate biosynthetic protein PdxJ	1	0	0	0	0	0	0.5	0	29.6169	0	15.1543	0	0	0	14.8085	3.78858	0.255839
PA0774	322	-	conserved hypothetical protein	16	15	10	6	13	10	15.5	9.75	6494.79	3711.55	1136.04	311.719	1862.29	3458.63	5103.17	1692.17	0.331592
PA0775	246	-	conserved hypothetical protein	7	8	6	2	4	7	7.5	4.75	7963.87	3122.06	2483.44	378.878	624.772	1826.99	5542.96	1328.52	0.239677
PA0776	190	-	hypothetical protein	6	9	6	5	8	4	7.5	5.75	4291.02	7369.52	19441.9	616.328	17172.9	774.061	5830.27	9501.29	1.62965
PA0777	250	-	hypothetical protein	13	13	11	5	13	12	13	10.25	6402.17	5484.55	107040	3871.55	6812.92	22260.1	5943.36	34996.2	5.8883
PA0778	134	icp	inhibitor of cysteine peptidase	11	11	8	8	8	9	11	8.25	7947.94	11755	3362.5	1747.8	24782.1	7957.23	9851.47	9462.39	0.960506
PA0779	799	-	probable ATP-dependent protease	32	31	24	17	21	20	31.5	20.5	3896.05	4043.41	3683.01	738.788	1472.64	3137.05	3969.73	2257.87	0.568773
PA0780	250	pruR	proline utilization regulator	12	15	11	6	9	10	13.5	9	3130.3	3323.71	10140.6	11260.9	3507.24	3932.23	3227.01	7210.26	2.23435
PA0781	687	-	hypothetical protein	36	32	24	16	20	28	34	22	4499.14	5540.47	3777.72	612.245	1067.24	1740.09	5019.81	1799.32	0.358445
PA0782	1060	putA	proline dehydrogenase PutA	49	57	40	27	38	41	53	36.5	4592.2	5086.84	2080.05	1391.07	4810.96	4238.17	4839.52	3130.06	0.646771
PA0783	506	putP	sodium/proline symporter PutP	18	19	13	9	11	12	18.5	11.25	2227.52	3025.23	1801.56	1190.2	1224.93	1269.7	2626.37	1371.6	0.52224
PA0784	309	-	probable transcriptional regulator	13	14	10	7	10	15	13.5	10.5	4520.66	5210.53	3773.13	9969.28	1516.64	15553.2	4865.6	7703.07	1.58317
PA0785	212	azoR1	FMN-dependent NADH-azoreductase 1, AzoR1	16	16	13	9	10	13	16	11.25	8469.42	10038	2702.49	1318.92	4504.33	8187.89	9253.73	4178.41	0.451537
PA0786	101	-	probable transporter	0	0	0	0	0	0	0	0	0	0	0	0	0	0	0.1	0.1	1
PA0787	387	-	hypothetical protein	10	13	8	6	6	7	11.5	6.75	2039.41	2368.37	1286.21	1587.05	527.352	543.793	2203.89	986.101	0.447437
PA0788	1041	-	hypothetical protein	53	53	37	23	29	40	53	32.25	4679.22	4750.11	2620.64	1549.61	4175.08	7305.15	4714.67	3912.62	0.829883
PA0789	471	-	probable amino acid permease	13	13	8	8	5	7	13	7	2040.04	2410.59	5727.39	1212.68	470.748	2349.09	2225.32	2439.98	1.09646
PA0790	271	-	hypothetical protein	10	11	9	7	10	12	10.5	9.5	2459.01	2873.06	4333.02	8765.7	1124.97	3147.3	2666.03	4342.75	1.62892
PA0791	262	-	probable transcriptional regulator	9	9	7	3	6	7	9	5.75	2923.22	3623.4	859.078	72.9723	346.201	1634.17	3273.31	728.105	0.222437
PA0792	494	prpD	propionate catabolic protein PrpD	21	25	17	11	18	24	23	17.5	3887.41	4737.96	1608.63	1572.27	3927.27	10123.3	4312.69	4307.87	0.998883
PA0793	395	-	hypothetical protein	17	14	10	5	12	11	15.5	9.5	2540.74	2400.69	395.384	54.4521	5472.89	852.447	2470.72	1693.79	0.685547
PA0794	868	-	probable aconitate hydratase	28	30	17	11	16	17	29	15.25	2023.18	2851.77	737.509	264.315	629.893	844.4	2437.48	619.029	0.253963
PA0795	375	prpC	citrate synthase 2	10	13	6	6	6	7	11.5	6.25	3671.61	3223.63	1253.87	573.562	1175.8	3724.52	3447.62	1681.94	0.487855
PA0796	298	prpB	carboxyphosphonoenolpyruvate phosphonomutase	5	6	4	3	3	3	5.5	3.25	1541.6	2059.33	543.702	457.118	439.657	558.467	1800.47	499.736	0.277559
PA0797	240	-	probable transcriptional regulator	10	10	9	4	8	6	10	6.75	4899.45	4691.15	3109.27	7030.12	13521.7	1626.74	4795.3	6321.96	1.31837
PA0798	216	pmtA	phospholipid methyltransferase	6	7	5	2	4	6	6.5	4.25	2265.94	2087.4	1355.22	232.346	536.575	3270.05	2176.67	1348.55	0.619545
PA0799	663	-	probable helicase	30	37	22	19	27	36	33.5	26	6860.57	4585.81	4156.96	1387.77	1968.53	8360.12	5723.19	3968.34	0.69338
PA0800	177	-	hypothetical protein	10	13	6	3	7	8	11.5	6	4515.65	9153.1	790.345	540.078	13295.4	1377.57	6834.37	4000.84	0.5854
PA0801	506	-	hypothetical protein	20	23	13	8	13	11	21.5	11.25	2123.27	3608.13	968.864	94.4602	4257.38	1630.16	2865.7	1737.71	0.606384
PA0802	107	-	hypothetical protein	8	11	6	4	5	10	9.5	6.25	8156.25	14508.8	4132.92	1987.81	7982.57	27462.9	11332.5	10391.5	0.916967
PA0803	146	-	hypothetical protein	7	7	5	3	3	7	7	4.5	3155.7	4196.06	4027.12	11687.3	138.059	3260.6	3675.88	4778.27	1.2999
PA0804	273	-	probable oxidoreductase	18	18	15	10	13	14	18	13	6381.32	9103.97	5817.13	463.962	7854.05	3101.21	7742.64	4309.09	0.556539
PA0805	75	-	hypothetical protein	5	7	5	3	3	5	6	4	11297.9	19402.4	5590.07	33234.8	1310.18	5721.6	15350.2	11464.2	0.746842
PA0806	131	-	hypothetical protein	11	12	9	5	8	10	11.5	8	5815.85	11140.5	2291.94	620.265	12097.8	2060.72	8478.19	4267.68	0.503371
PA0807	255	ampDh3	AmpDh3	16	17	12	8	13	12	16.5	11.25	5140.19	7653.01	4080.87	7488.18	5552.94	11576.8	6396.6	7174.69	1.12164
PA0808	157	-	hypothetical protein	10	10	8	5	6	6	10	6.25	17067.4	7608.86	51113	1156.87	2728.2	17262.3	12338.2	18065.1	1.46416
PA0809	438	-	probable transporter	29	26	18	12	18	20	27.5	17	6604.09	7719.92	3412.19	2444.41	1766	2911.57	7162.01	2633.54	0.36771
PA0810	233	-	probable haloacid dehalogenase	18	17	13	9	12	17	17.5	12.75	6660.08	8153.29	2613.04	882.088	2454.69	11700.2	7406.68	4412.5	0.595746
PA0811	415	-	probable major facilitator superfamily (MFS) transporter	15	16	13	10	11	11	15.5	11.25	3357.94	5163.53	19800.6	2579.88	1202.11	1411.73	4260.74	6248.57	1.46655
PA0812	431	-	hypothetical protein	11	14	10	6	4	6	12.5	6.5	2088.39	2414.79	7221.03	26304.9	543.666	161.637	2251.59	8557.81	3.80079
PA0813	415	-	hypothetical protein	17	16	13	10	13	15	16.5	12.75	6345.82	6410.47	3005.61	2712.33	1414.6	3283.93	6378.14	2604.12	0.408288
PA0814	144	-	conserved hypothetical protein	5	5	3	2	2	2	5	2.25	2601.35	3674.37	791.672	165.961	104.982	1528.64	3137.86	647.813	0.206451
PA0815	317	-	probable transcriptional regulator	16	15	12	8	11	14	15.5	11.25	3738.85	4805.58	1965.42	301.558	1335.29	7852.02	4272.21	2863.57	0.670278
PA0816	294	-	probable transcriptional regulator	8	12	4	2	6	7	10	4.75	1521.69	1675.63	833.75	739.714	479.918	2068.44	1598.66	1030.46	0.644574
PA0817	141	-	probable ring-cleaving dioxygenase	9	10	8	6	4	8	9.5	6.5	6615.71	8014.92	7519.5	1983.06	3841.9	4995.71	7315.32	4585.04	0.626773
PA0818	90	-	hypothetical protein	5	6	8	5	7	5	5.5	6.25	6054.06	7588.06	13446.2	23367.4	4843.18	2994.11	6821.06	11162.7	1.63651
PA0819	97	-	hypothetical protein	3	5	4	1	4	3	4	3	1294.15	3765.45	1136.52	320.288	987.049	344.138	2529.8	696.999	0.275515
PA0820	270	-	hypothetical protein	21	24	14	14	17	17	22.5	15.5	9602.9	16397.7	3869.62	3885.71	8006.64	4979.43	13000.3	5185.35	0.398863
PA0821	362	-	hypothetical protein	31	33	23	18	23	32	32	24	9119.45	12893.3	4061.65	3815.83	8498.33	12312.5	11006.4	7172.09	0.651631
PA0822	148	-	hypothetical protein	8	9	10	9	7	13	8.5	9.75	10864.1	13778.8	44207.6	88036.7	12274.4	87526.4	12321.4	58011.3	4.70815
PA0823	77	-	hypothetical protein	6	4	3	2	2	4	5	2.75	2523.49	4599.33	1865.58	341.406	2355.96	2576.01	3561.41	1784.74	0.501133
PA0824	172	-	hypothetical protein	16	19	11	11	14	16	17.5	13	11308.7	12080.5	2522.51	2362.05	6665.15	15281.5	11694.6	6707.81	0.573582
PA0825	111	-	hypothetical protein	6	5	5	4	2	4	5.5	3.75	6972.03	12905	3720.65	10829.7	1906.7	4938.13	9938.5	5348.78	0.538188
PA0826	212	-	hypothetical protein	5	7	4	2	10	4	6	5	2929.18	5916.61	1461.55	450.914	335055	1252.83	4422.89	84555.2	19.1176
PA0826.1	10	-	tmRNA tag peptide	0	0	0	0	0	0	0	0	0	0	0	0	0	0	0.1	0.1	1
PA0827	292	-	hypothetical protein	23	21	16	13	16	17	22	15.5	6014.12	7993.87	3842.64	2160.68	3356.55	10235.8	7003.99	4898.91	0.699445
PA0828	227	-	probable transcriptional regulator	15	17	9	7	8	14	16	9.5	4991.77	6545.54	3995.57	1558.14	2741.56	4194.25	5768.66	3122.38	0.541266
PA0829	313	-	probable hydrolase	22	22	20	13	23	17	22	18.25	7496.46	8203.97	5596.71	2428.02	22257.6	2279.83	7850.22	8140.53	1.03698
PA0830	277	-	hypothetical protein	5	8	5	2	4	6	6.5	4.25	2444.31	3535.95	2116.57	603.932	882.305	3332.37	2990.13	1733.79	0.579839
PA0831	339	oruR	transcriptional regulator OruR	17	17	10	12	14	12	17	12	2984.09	3852.87	1414.12	994.006	2289.17	1626.9	3418.48	1581.05	0.462501
PA0832	213	-	conserved hypothetical protein	12	14	8	5	12	10	13	8.75	3253.99	5241.13	1237.07	1660.55	12621.5	6252.9	4247.56	5443.01	1.28144
PA0833	237	-	hypothetical protein	12	11	9	7	7	9	11.5	8	18656.9	9512.21	6476.98	847.033	60044.5	7926.37	14084.6	18823.7	1.33648
PA0834	304	-	conserved hypothetical protein	24	28	21	17	20	21	26	19.75	10833	13790	12498.7	1981.05	7086.29	11416.8	12311.5	8245.71	0.669756
PA0835	704	pta	phosphate acetyltransferase	39	42	32	22	40	34	40.5	32	5406.31	7175.63	3492.53	2053.77	5608.19	6873.36	6290.97	4506.97	0.716418
PA0836	394	ackA	acetate kinase	21	22	15	10	12	17	21.5	13.5	5145.23	5580.95	1210.36	400.329	2046.35	9083.92	5363.09	3185.24	0.593919
PA0837	161	slyD	peptidyl-prolyl cis-trans isomerase SlyD	12	12	9	9	8	11	12	9.25	12574.8	16051.1	7949.68	31587.5	6056.36	7878.84	14313	13368.1	0.933985
PA0838	160	-	probable glutathione peroxidase	7	6	4	3	5	6	6.5	4.5	1235.29	1347.88	1704.27	104.556	1795.19	2570.12	1291.59	1543.54	1.19507
PA0839	196	-	probable transcriptional regulator	7	10	6	4	8	6	8.5	6	15190.8	8087.82	36845.5	646.233	11119.5	3539.55	11639.3	13037.7	1.12014
PA0840	370	-	probable oxidoreductase	10	10	5	1	7	4	10	4.25	2071.76	2105.75	1209.87	419.837	2982.63	1151.94	2088.75	1441.07	0.689918
PA0841	319	-	hypothetical protein	12	13	8	7	5	10	12.5	7.5	3361.66	5782.9	2616.78	4952	3380.49	3715.61	4572.28	3666.22	0.801836
PA0842	406	-	probable glycosyl transferase	18	15	8	8	10	11	16.5	9.25	1932.46	1592.25	33054	123836	1824.52	1335.78	1762.36	40012.7	22.7041
PA0843	207	plcR	phospholipase accessory protein PlcR precursor	4	4	3	2	3	3	4	2.75	1461.26	2377.33	819.032	207.812	2957.76	1965.54	1919.3	1487.53	0.775042
PA0844	730	plcH	hemolytic phospholipase C precursor	32	37	22	18	21	25	34.5	21.5	3206	4158.4	1466.12	317.555	9564.02	22164.1	3682.2	8377.95	2.27526
PA0845	670	-	conserved hypothetical protein	34	33	25	17	18	20	33.5	20	5061.77	5668.43	16530.8	477.969	1146.97	3239.94	5365.1	5348.91	0.996982
PA0846	246	-	probable sulfate uptake protein	8	9	5	3	3	6	8.5	4.25	2299.04	3794.6	1050.75	97.1481	522.35	1065.91	3046.82	684.04	0.224509
PA0847	735	-	hypothetical protein	36	41	37	22	27	35	38.5	30.25	5211.9	7293.69	101308	52072.6	11374.1	6463.67	6252.8	42804.5	6.84567
PA0848	199	-	probable alkyl hydroperoxide reductase	5	7	2	1	6	3	6	3	1201.24	1657.46	602.246	960.741	2557.55	371.958	1429.35	1123.12	0.785761
PA0849	316	trxB2	thioredoxin reductase 2	15	13	9	4	9	11	14	8.25	2812.48	3609.73	1116.64	635.275	653.813	2431.19	3211.11	1209.23	0.376577
PA0850	139	-	hypothetical protein	4	4	3	2	5	4	4	3.5	2445.13	3167.68	630.884	51.5794	1722.01	1465.29	2806.4	967.44	0.344726
PA0851	320	-	hypothetical protein	14	10	10	5	7	10	12	8	2735.59	3546.44	1787.79	1590.74	1330.65	4709.37	3141.02	2354.64	0.749641
PA0852	389	cbpD	chitin-binding protein CbpD precursor	28	25	22	16	19	26	26.5	20.75	4787.38	6394.6	3128.13	2647.87	1722.89	41680.4	5590.99	12294.8	2.19904
PA0853	207	-	probable oxidoreductase	13	9	7	4	13	9	11	8.25	7215.97	6054.41	1666.31	831.25	31634.6	3000.89	6635.19	9283.27	1.3991
PA0854	464	fumC2	fumarate hydratase	24	27	16	14	16	24	25.5	17.5	5544.72	6696.11	2302.12	741.676	2470.7	3401.11	6120.42	2228.9	0.364175
PA0855	339	-	hypothetical protein	13	13	8	6	8	9	13	7.75	2288.79	2596.12	601.126	303.137	379.051	1586.94	2442.46	717.563	0.293788
PA0856	182	-	hypothetical protein	14	14	11	7	3	7	14	7	7044.15	11074	2140.7	5331.19	4859.17	4037.77	9059.1	4092.21	0.451724
PA0857	101	bolA	morphogene protein BolA	6	7	6	3	6	6	6.5	5.25	6604.55	7593.76	4452.86	236.618	3442.58	5771.93	7099.15	3476	0.489636
PA0858	312	-	conserved hypothetical protein	19	19	13	12	14	21	19	15	5566.53	8026.96	2656.75	1026.41	5103.75	5169.71	6796.75	3489.15	0.513356
PA0859	200	-	hypothetical protein	8	6	4	5	3	4	7	4	1729.41	2748.62	1687.04	1505.6	3124.27	512.815	2239.01	1707.43	0.762582
PA0860	596	-	probable ATP-binding/permease fusion ABC transporter	25	34	28	17	21	23	29.5	22.25	5335.09	6260.48	97267.2	255834	6544.12	2268.77	5797.79	90478.4	15.6057
PA0861	818	-	hypothetical protein	35	29	21	15	20	25	32	20.25	5368.75	5424.08	1777.54	2597.28	3773.2	3526.09	5396.42	2918.53	0.540827
PA0862	260	-	hypothetical protein	16	18	10	8	11	11	17	10	5837.48	6288.07	1077.69	900.787	2936.27	2530.58	6062.77	1861.33	0.30701
PA0863	319	-	probable oxidoreductase	14	13	8	5	9	7	13.5	7.25	3093.73	1960.22	613.942	119.867	702.953	1099.52	2526.98	634.07	0.25092
PA0864	262	-	probable transcriptional regulator	22	19	17	8	11	18	20.5	13.5	4895.82	6157.35	2293.53	346.619	961.668	16387.9	5526.58	4997.42	0.904251
PA0865	357	hpd	4-hydroxyphenylpyruvate dioxygenase	11	8	7	6	9	9	9.5	7.75	3596.75	4798.68	3085.69	542.233	656.359	4370.35	4197.71	2163.66	0.515437
PA0866	472	aroP2	aromatic amino acid transport protein AroP2	20	20	16	13	16	16	20	15.25	3941.29	5229.81	2168.43	546.829	1964.41	3875.43	4585.55	2138.78	0.466417
PA0867	127	mliC	membrane-bound lysozyme inhibitor of c-type lysozyme MliC	3	5	4	2	3	4	4	3.25	1656.17	2264.15	3985.14	206.994	1329.22	5135.01	1960.16	2664.09	1.35912
PA0868	137	-	conserved hypothetical protein	8	9	4	3	4	6	8.5	4.25	2890.23	3676.91	813.834	139.553	662.077	3079.29	3283.57	1173.69	0.357443
PA0869	310	pbpG	D-alanyl-D-alanine-endopeptidase	7	9	6	4	6	6	8	5.5	1792.09	2223.45	1283.74	123.347	1178.51	3420.85	2007.77	1501.61	0.7479
PA0870	399	phhC	aromatic amino acid aminotransferase	16	18	12	7	8	13	17	10	2073.47	3249.64	1852.45	155.729	846.172	3188.88	2661.55	1510.81	0.567641
PA0871	118	phhB	pterin-4-alpha-carbinolamine dehydratase	6	8	4	3	4	3	7	3.5	1414.68	2038.17	452.974	546.829	1110.32	204.995	1726.42	578.779	0.335248
PA0872	262	phhA	phenylalanine-4-hydroxylase	19	21	14	11	16	10	20	12.75	10125.5	9778.73	3852.3	747.966	12097.8	11389.3	9952.11	7021.85	0.705564
PA0873	519	phhR	transcriptional regulator PhhR	41	52	29	25	38	39	46.5	32.75	13371.3	10988.2	4685.16	3591.67	12413.4	5954.6	12179.7	6661.2	0.54691
PA0874	88	-	hypothetical protein	0	0	0	0	1	0	0	0.25	0	0	0	0	28.6315	0	0.1	7.15787	71.5787
PA0875	731	-	conserved hypothetical protein	49	53	38	20	37	39	51	33.5	4801.97	5662.53	1867.42	1026.55	6672.9	3812.73	5232.25	3344.9	0.639285
PA0876	314	-	probable transcriptional regulator	11	13	8	6	10	12	12	9	4591.15	6900.16	4158.56	14681.6	1075.23	2337.28	5745.66	5563.16	0.968237
PA0877	298	-	probable transcriptional regulator	14	16	11	8	9	10	15	9.5	3979.47	4163.01	1116.83	184.451	1175.24	1297.14	4071.24	943.414	0.231726
PA0878	275	-	hypothetical protein	13	15	11	8	11	16	14	11.5	4266.17	3894.19	2936.76	269.401	3142.59	9927.33	4080.18	4069.02	0.997265
PA0879	386	-	probable acyl-CoA dehydrogenase	17	20	10	9	11	12	18.5	10.5	4488.99	4546.34	3554.88	470.539	3785.88	2249.74	4517.67	2515.26	0.556761
PA0880	126	-	probable ring-cleaving dioxygenase	2	2	2	1	3	2	2	2	821.41	2256.95	785.458	18.967	1159.8	42.2355	1539.18	501.616	0.325898
PA0881	450	-	hypothetical protein	22	22	15	10	16	21	22	15.5	4292.74	4436.55	1898.62	1609.16	2648.35	3610.13	4364.65	2441.57	0.559396
PA0882	400	-	hypothetical protein	13	13	9	5	10	13	13	9.25	2412.16	2686.51	507.366	209.111	1499.14	3625.99	2549.34	1460.4	0.572856
PA0883	275	-	probable acyl-CoA lyase beta chain	11	12	8	8	7	9	11.5	8	3826.68	5287.72	853.392	530.111	1365.15	3773.55	4557.2	1630.55	0.357796
PA0884	331	-	probable C4-dicarboxylate-binding periplasmic protein	12	16	8	8	13	12	14	10.25	4438.06	5338.5	4265.42	4303.16	3577.64	6210.32	4888.28	4589.14	0.938804
PA0885	212	-	probable C4-dicarboxylate transporter	3	3	4	4	2	3	3	3.25	1092.93	1505.95	323.038	372.004	534.815	604.735	1299.44	458.648	0.352957
PA0886	427	-	probable C4-dicarboxylate transporter	23	22	21	7	19	23	22.5	17.5	5237.04	6840.59	9833.3	654.828	4248.46	12969.4	6038.82	6926.49	1.14699
PA0887	651	acsA	acetyl-coenzyme A synthetase	29	26	22	14	16	21	27.5	18.25	3989.95	4773.46	4707.62	411.156	2891.12	4207.69	4381.71	3054.4	0.697079
PA0888	259	aotJ	arginine/ornithine binding protein AotJ	12	14	13	9	11	10	13	10.75	8559.28	9787.92	6576.56	12272.2	3589.66	2648.69	9173.6	6271.77	0.683676
PA0889	229	aotQ	arginine/ornithine transport protein AotQ	12	11	10	11	8	9	11.5	9.5	5691.72	6763.06	3953.38	1513.22	2860.65	14420.7	6227.39	5686.99	0.913222
PA0890	232	aotM	arginine/ornithine transport protein AotM	8	12	8	3	8	8	10	6.75	5612.36	7149.5	1976.33	700.471	1433.55	12841.2	6380.93	4237.9	0.66415
PA0891	370	-	hypothetical protein	11	10	7	2	5	7	10.5	5.25	794.054	1054.3	165.905	25.8361	129.383	453.715	924.178	193.71	0.209602
PA0892	254	aotP	arginine/ornithine transport protein AotP	10	12	7	8	8	7	11	7.5	5128.88	6557.31	1463.19	1383.1	1884.72	1361.84	5843.09	1523.21	0.260686
PA0893	329	argR	transcriptional regulator ArgR	18	22	19	12	14	21	20	16.5	5524.48	5334	1658.92	1292.99	1462.73	6121.61	5429.24	2634.06	0.485162
PA0894	107	-	hypothetical protein	4	2	2	2	3	2	3	2.25	5922.18	6189.82	12305.1	245.685	494.495	239.633	6056	3321.23	0.54842
PA0895	406	aruC	N-succinylglutamate 5-semialdehyde dehydrogenase	11	12	7	9	12	12	11.5	10	3774.47	3659.7	1332.98	665.154	1979.66	2100.78	3717.08	1519.65	0.408827
PA0896	338	aruF	arginine/ornithine succinyltransferase AI subunit	15	17	14	8	10	11	16	10.75	4356.03	4885.46	2394.32	325.245	2534.48	2235.73	4620.74	1872.44	0.405226
PA0897	340	aruG	arginine/ornithine succinyltransferase AII subunit	12	11	7	7	10	9	11.5	8.25	5473.4	5963.63	4928.73	456.882	7580.95	3113.32	5718.51	4019.97	0.702975
PA0898	488	aruD	succinylglutamate 5-semialdehyde dehydrogenase	17	17	10	7	11	14	17	10.5	3215.49	2885.53	1312.66	494.619	1027.45	10756.4	3050.51	3397.77	1.11384
PA0899	448	aruB	succinylarginine dihydrolase	27	23	17	12	16	19	25	16	10024.8	6942.33	4092.89	3275.37	2260.87	2128.45	8483.59	2939.39	0.34648
PA0900	96	-	hypothetical protein	4	4	3	4	2	3	4	3	4075.92	5819.89	526.331	273.836	2335.85	1174.19	4947.9	1077.55	0.21778
PA0901	332	aruE	succinylglutamate desuccinylase	15	15	10	7	8	11	15	9	4404.58	4489.75	4662.62	8234.88	1252.2	6146.44	4447.17	5074.03	1.14096
PA0902	334	-	hypothetical protein	16	19	12	5	15	14	17.5	11.5	3328.64	2880.29	1901.64	93.0179	1629.42	2744.85	3104.46	1592.23	0.512885
PA0903	874	alaS	alanyl-tRNA synthetase	1	0	1	0	1	3	0.5	1.25	2.29197	0	0	0	2.8828	1.6606	1.14598	1.13585	0.991157
PA0904	412	lysC	aspartate kinase alpha and beta chain	1	2	2	1	1	4	1.5	2	500.795	827.51	425.694	261.027	103.963	4381.1	664.153	1292.95	1.94676
PA0905	61	rsmA	RsmA, regulator of secondary metabolites	2	2	0	1	0	0	2	0.25	2233.05	2790.21	27.3826	117.533	0	0	2511.63	36.229	0.0144245
PA0906	237	-	probable transcriptional regulator	3	2	0	0	0	0	2.5	0	214.123	414.835	0	0	0	0	314.479	0.1	0.000317986
PA0907	176	-	hypothetical protein	6	8	5	3	6	6	7	5	2845.43	3408.74	645.359	81.4719	83117.2	2146.81	3127.08	21497.7	6.87468
PA0908	124	-	hypothetical protein	11	12	7	5	5	7	11.5	6	4663.32	8789.78	1478.39	1773.11	792.446	7943.49	6726.55	2996.86	0.445527
PA0909	91	-	hypothetical protein	7	5	5	4	7	5	6	5.25	7345	9322.76	3785.8	840.385	5703.65	3253.61	8333.88	3395.86	0.407476
PA0910	167	-	hypothetical protein	7	9	5	3	5	7	8	5	6149.49	5630.8	1192.74	257.588	2987.28	6917.88	5890.14	2838.87	0.48197
PA0911	150	-	hypothetical protein	9	9	8	6	7	7	9	7	5390.78	5680.47	7115.65	1067.46	69103.4	48272.4	5535.63	31389.7	5.67049
PA0912	179	-	hypothetical protein	5	8	5	3	4	3	6.5	3.75	1850.24	3726.64	599.55	333.777	1956.54	3005.43	2788.44	1473.82	0.528548
PA0913	482	mgtE	probable Mg transporter MgtE	15	16	10	9	9	14	15.5	10.5	2898.1	3802.05	1345.46	842.891	852.054	3738.82	3350.07	1694.81	0.505901
PA0914	130	-	hypothetical protein	4	5	4	1	3	4	4.5	3	3112.64	3622.81	860.868	514.736	3139.77	1324.84	3367.72	1460.05	0.433543
PA0915	153	-	conserved hypothetical protein	11	12	9	8	9	13	11.5	9.75	14711.8	8343.27	3861.98	1218.35	32754.4	61956.5	11527.5	24947.8	2.16419
PA0916	440	-	conserved hypothetical protein	20	20	13	10	11	12	20	11.5	3884.96	5421.55	1932.28	917.917	6361.92	3600.92	4653.25	3203.26	0.688391
PA0917	634	kup	potassium uptake protein Kup	28	28	24	17	20	18	28	19.75	6905.81	5600.95	3806.35	1161	2475.86	2174.76	6253.38	2404.49	0.38451
PA0918	182	-	cytochrome b561	10	9	9	6	8	8	9.5	7.75	3661.49	5227.72	3400.34	5449.37	3405.57	8410.47	4444.6	5166.44	1.16241
PA0919	427	-	hypothetical protein	20	23	15	10	18	22	21.5	16.25	4717.87	5395.97	2059.57	492.52	3310.26	9772.07	5056.92	3908.6	0.772921
PA0920	881	-	hypothetical protein	42	43	27	19	20	31	42.5	24.25	4083.67	5220.4	3118.38	946.714	3523.4	3285.48	4652.04	2718.49	0.584366
PA0921	119	-	hypothetical protein	7	6	7	2	5	5	6.5	4.75	4230.81	5796.61	139309	100.414	5102.66	3272.68	5013.71	36946.1	7.36901
PA0922	104	-	hypothetical protein	3	4	3	3	2	5	3.5	3.25	4943.75	6993.52	1445.49	643.419	4942.24	3121.36	5968.63	2538.13	0.425244
PA0923	349	dinB	DNA Polymerase IV, DinB	18	17	14	8	9	13	17.5	11	19947.6	4782.97	41326.6	499.881	1884.26	3461.37	12365.3	11793	0.953719
PA0924	642	-	hypothetical protein	44	46	33	25	36	40	45	33.5	18094.2	7493.16	4430.83	2985.44	11192.9	5007.43	12793.7	5904.14	0.46149
PA0925	135	-	hypothetical protein	6	5	7	3	9	5	5.5	6	2933.05	4381.34	7507.25	1221.48	6214.94	1705.8	3657.2	4162.37	1.13813
PA0926	141	-	hypothetical protein	14	12	8	5	9	9	13	7.75	4550.96	6526.65	4098.85	220.34	2394.49	3214.96	5538.81	2482.16	0.44814
PA0927	329	ldhA	D-lactate dehydrogenase (fermentative)	14	17	12	5	6	8	15.5	7.75	3312.25	5499.48	1389.84	2963.7	765.827	647.011	4405.87	1441.59	0.327198
PA0928	925	gacS	sensor/response regulator hybrid	49	48	15	9	10	28	48.5	15.5	4490.01	6414.96	887.086	537.392	5099.07	11739.1	5452.49	4565.65	0.837352
PA0929	239	-	two-component response regulator	20	20	16	11	16	19	20	15.5	11368.1	11036	7160.1	4789.69	13314.7	11942.9	11202.1	9301.85	0.830368
PA0930	445	-	two-component sensor	38	43	34	20	34	35	40.5	30.75	14368.9	9817.34	4548.39	2019.28	5242.97	5252.09	12093.1	4265.69	0.352737
PA0931	742	pirA	ferric enterobactin receptor PirA	36	42	28	21	26	31	39	26.5	5862.86	7345.27	3726.75	2325.43	3222.47	4302.58	6604.06	3394.31	0.513973
PA0932	299	cysM	cysteine synthase B	13	9	8	7	10	15	11	10	63393.9	7900.42	15292.8	1526.62	7760.95	16369.5	35647.1	10237.5	0.287189
PA0933	450	ygcA	probable RNA methyltransferase	30	33	24	13	19	30	31.5	21.5	6519.98	6519.15	39691.9	1757.86	2318.01	9470.42	6519.57	13309.6	2.04148
PA0934	747	relA	GTP pyrophosphokinase	34	33	9	9	4	13	33.5	8.75	3434.28	4826.57	206.277	198.354	225.986	832.219	4130.42	365.709	0.0885403
PA0935	276	-	conserved hypothetical protein	14	15	11	8	15	14	14.5	12	4572.48	5967.59	1546.28	701.367	18577.3	5773.91	5270.04	6649.71	1.2618
PA0936	312	lpxO2	lipopolysaccharide biosynthetic protein LpxO2	15	17	10	8	13	13	16	11	5371.78	5883.84	1919.29	490.224	9714.89	2789.53	5627.81	3728.48	0.66251
PA0937	179	-	conserved hypothetical protein	8	9	6	7	11	7	8.5	7.75	9198.97	7423.75	5332.96	14833.1	8051.37	2662.19	8311.36	7719.89	0.928837
PA0938	442	-	hypothetical protein	25	23	17	11	18	25	24	17.75	6855.53	10387.4	8503.81	2881.87	3785.06	5397.19	8621.48	5141.98	0.596415
PA0939	108	-	hypothetical protein	3	3	2	1	1	2	3	1.5	4816.29	4752.33	1995.13	4779.69	93.3175	430.034	4784.31	1824.54	0.38136
PA0940	84	-	hypothetical protein	3	4	1	0	1	2	3.5	1	985.692	1233.35	1406.86	0	149.974	892.704	1109.52	612.386	0.551936
PA0941	77	-	hypothetical protein	4	4	3	4	13	4	4	6	5593.3	8052.27	6838.64	7479.9	9.44116e+06	109990	6822.78	2.39137e+06	350.497
PA0942	186	-	probable transcriptional regulator	12	15	7	2	10	8	13.5	6.75	7542.44	11432.7	920.483	115.638	3779.36	1859.72	9487.56	1668.8	0.175894
PA0943	238	-	hypothetical protein	6	6	0	0	0	0	6	0	816.423	1699.01	3.50912	0	0	0	1257.72	0.87728	0.000697519
PA0944	222	purN	phosphoribosylaminoimidazole synthetase	12	12	1	0	1	2	12	1	2640.83	3609.58	24.4532	0	34.0483	4.35845	3125.21	15.715	0.00502846
PA0945	353	purM	phosphoribosylaminoimidazole synthetase	17	17	1	0	0	0	17	0.25	1974.81	2255.08	22.4763	0	0	0	2114.94	5.61906	0.00265684
PA0946	345	-	hypothetical protein	15	19	10	10	11	15	17	11.5	2699.94	3788.92	2064.93	332.5	1825.78	2278.71	3244.43	1625.48	0.501006
PA0947	234	-	conserved hypothetical protein	0	1	0	0	0	0	0.5	0	0	2.25889	19.6301	0	0	0	1.12944	4.90752	4.34507
PA0948	139	-	hypothetical protein	15	17	12	7	9	16	16	11	9838.16	7829.83	3845.39	9610.95	1522.62	11844.1	8834	6705.77	0.759086
PA0949	198	wrbA	Trp repressor binding protein WrbA	8	11	8	4	5	7	9.5	6	2492.17	3900.28	2054.18	3464.07	941.658	2594.86	3196.23	2263.69	0.708239
PA0950	117	-	probable arsenate reductase	7	7	5	3	3	3	7	3.5	6157.93	4513.26	674.561	653.632	2024.27	611.971	5335.59	991.109	0.185754
PA0951	411	-	probable ribonuclease	27	27	18	13	19	20	27	17.5	10014.3	13461.4	5425.56	8175.48	13174.1	4011.56	11737.9	7696.68	0.655714
PA0952	127	-	hypothetical protein	2	2	1	1	1	2	2	1.25	899.066	1619.04	210.437	94.0883	19.8391	1958.01	1259.05	570.593	0.453193
PA0953	154	-	probable thioredoxin	7	7	3	1	3	3	7	2.5	1300.77	3116.56	151.849	15.5185	359.939	571.75	2208.67	274.764	0.124403
PA0954	91	-	probable acylphosphatase	7	5	7	4	5	4	6	5	7491.75	10182.4	8025.9	10189.7	3544.01	10148.9	8837.09	7977.12	0.902687
PA0955	318	-	hypothetical protein	16	15	14	12	11	15	15.5	13	11013.3	7217.28	7227.64	10784.4	2369.03	1533.52	9115.29	5478.64	0.601038
PA0956	571	proS	prolyl-tRNA synthetase	1	0	0	0	0	0	0.5	0	7.0164	0	5.11926	0	0	0	3.5082	1.27981	0.364807
PA0957	135	-	hypothetical protein	4	5	3	3	4	5	4.5	3.75	3353.47	4498.8	1280.59	1363.1	1959.67	5547.44	3926.14	2537.7	0.64636
PA0958	443	oprD	Basic amino acid, basic peptide and imipenem outer membrane porin OprD precursor	31	35	26	23	29	25	33	25.75	10095.8	10881.8	3816.71	1273.14	7831.72	3693.39	10488.8	4153.74	0.396016
PA0959	209	-	hypothetical protein	10	18	11	5	11	13	14	10	4325.85	6550.35	20889.2	2412.71	6196.46	10965.1	5438.1	10115.9	1.86019
PA0960	69	-	hypothetical protein	7	9	5	4	5	6	8	5	7944.98	10755.5	10506.2	38791.7	28043.9	7845.78	9350.22	21296.9	2.27769
PA0961	63	-	probable cold-shock protein	5	5	3	2	1	2	5	2	1727.61	2550.61	802.029	113.802	1439.76	10520.5	2139.11	3219.01	1.50484
PA0962	156	-	probable dna-binding stress protein	4	3	3	2	2	3	3.5	2.5	3719.58	4665.74	1640.9	1792.38	2245	9043.12	4192.66	3680.35	0.877808
PA0963	591	aspS	aspartyl-tRNA synthetase	4	0	0	0	0	0	2	0	31.6351	0	0	0	0	0	15.8176	0.1	0.00632209
PA0964	248	pmpR	pqsR-mediated PQS regulator, PmpR	7	7	0	0	2	3	7	1.25	1906.25	2792.1	20.2057	0	40.6382	27.3106	2349.17	22.0387	0.00938144
PA0965	174	ruvC	Holliday junction resolvase RuvC	11	12	0	0	0	1	11.5	0.25	1419.88	1032.86	11.9996	0	0	5.56078	1226.37	4.39009	0.00357975
PA0966	201	ruvA	Holliday junction DNA helicase RuvA	12	12	2	0	0	0	12	0.5	1362.03	1656.74	20.7754	0	0	0	1509.39	5.19385	0.00344103
PA0967	352	ruvB	Holliday junction DNA helicase RuvB	5	5	0	0	0	0	5	0	229.531	195.214	3.55896	0	0	0	212.373	0.889741	0.00418953
PA0968	148	-	conserved hypothetical protein	6	6	5	3	5	4	6	4.25	1723.46	3842.92	1007.28	322.952	4119.84	807.403	2783.19	1564.37	0.562078
PA0969	231	tolQ	TolQ protein	1	0	0	0	0	1	0.5	0.25	5.78119	0	0	0	0	16.7546	2.89059	4.18864	1.44906
PA0970	146	tolR	TolR protein	1	0	0	0	0	1	0.5	0.25	22.8674	0	0	0	0	9.94085	11.4337	2.48521	0.217359
PA0971	347	tolA	TolA protein	1	1	0	0	0	0	1	0	3.84857	1.52329	0	0	0	0	2.68593	0.1	0.0372311
PA0972	432	tolB	TolB protein	0	1	0	0	0	0	0.5	0	0	8.56496	5.79979	0	0	0	4.28248	1.44995	0.338577
PA0973	168	oprL	Peptidoglycan associated lipoprotein OprL precursor	0	0	0	0	0	0	0	0	0	0	0	0	0	0	0.1	0.1	1
PA0974	274	-	conserved hypothetical protein	4	6	3	2	2	4	5	2.75	1004.03	956.846	1847.13	1107.7	229.888	77.6886	980.437	815.602	0.831876
PA0975	264	-	probable radical activating enzyme	8	11	6	4	12	11	9.5	8.25	2772.08	4494.93	2782.32	398.307	11109	5092.6	3633.51	4845.56	1.33358
PA0976	224	-	conserved hypothetical protein	15	13	10	4	10	9	14	8.25	5622.02	6449.15	1073.79	437.427	809.862	2051.78	6035.59	1093.21	0.181128
PA0977	107	-	hypothetical protein	0	0	0	0	0	0	0	0	0	0	0	0	0	0	0.1	0.1	1
PA0978	275	-	conserved hypothetical protein	18	19	12	8	14	10	18.5	11	4615.81	6615.9	1359.05	451.898	2519.57	16179.6	5615.86	5127.54	0.913046
PA0979	102	-	conserved hypothetical protein	7	8	9	2	9	5	7.5	6.25	4942.49	7234.29	4044.84	702.895	28184.6	749.397	6088.39	8420.44	1.38303
PA0980	94	-	hypothetical protein	4	3	1	1	1	3	3.5	1.5	10477.6	5162.09	386.488	330.51	80.4119	1950.59	7819.86	687.001	0.0878533
PA0981	207	-	hypothetical protein	7	10	8	6	7	6	8.5	6.75	5886.97	9077.79	7881.67	50971.8	4308.83	1822.97	7482.38	16246.3	2.17128
PA0982	182	-	hypothetical protein	11	13	9	6	5	8	12	7	4149.45	7612.13	9432.38	30017.5	15809.6	994.158	5880.79	14063.4	2.39141
PA0983	95	-	conserved hypothetical protein	5	6	5	5	3	4	5.5	4.25	3500.3	7021.77	7547.3	39973.3	3023.49	9232.71	5261.03	14944.2	2.84054
PA0984	108	-	colicin immunity protein	2	4	0	0	0	0	3	0	809.928	1370.39	0	0	0	0	1090.16	0.1	9.17296e-05
PA0985	498	pyoS5	pyocin S5	8	10	6	5	3	4	9	4.5	1226.85	1841.54	5419.38	215.95	217.553	436.186	1534.19	1572.27	1.02482
PA0986	87	-	conserved hypothetical protein	4	3	3	3	3	2	3.5	2.75	4727.81	6476.63	4175.85	604.328	3185.66	9837.03	5602.22	4450.72	0.794456
PA0987	280	-	conserved hypothetical protein	14	16	9	7	10	15	15	10.25	4581.08	4838.4	1355.66	1083.96	8998.47	1910.96	4709.74	3337.26	0.708588
PA0988	134	-	hypothetical protein	10	7	6	6	9	6	8.5	6.75	2870.23	4323.31	913.078	517.205	22243.7	2707.77	3596.77	6595.43	1.83371
PA0989	186	-	hypothetical protein	4	5	4	4	4	4	4.5	4	2401.66	3998.45	7900.44	2428.39	3115.6	2941.74	3200.06	4096.54	1.28015
PA0990	212	-	conserved hypothetical protein	10	11	7	7	7	6	10.5	6.75	5121.34	6340.47	762.29	665.098	1354.86	1344.11	5730.9	1031.59	0.180005
PA0991	125	-	hypothetical protein	3	3	2	3	1	3	3	2.25	3002.1	5471.86	3277.21	1453.02	322.505	3088.5	4236.98	2035.31	0.480368
PA0992	205	cupC1	fimbrial subunit CupC1	10	9	8	8	7	5	9.5	7	3739.27	6268.19	3501.6	711.124	6538.6	707.983	5003.73	2864.83	0.572538
PA0993	237	cupC2	chaperone CupC2	8	11	7	5	4	6	9.5	5.5	6584.3	4458.36	969.08	968.038	893.013	1012.48	5521.33	960.654	0.17399
PA0994	839	cupC3	usher CupC3	45	50	40	29	37	35	47.5	35.25	7079.18	9299.61	14014.2	7508.5	6288.42	3368.06	8189.39	7794.8	0.951817
PA0995	173	ogt	methylated-DNA--protein-cysteine methyltransferase	7	6	4	4	7	5	6.5	5	3188.11	4741.94	3611.03	6865.62	3815.77	1991.08	3965.03	4070.87	1.0267
PA0996	517	pqsA	probable coenzyme A ligase	32	41	28	19	22	32	36.5	25.25	10899.3	6679.33	5579.65	9818.24	4995.28	6708.47	8789.33	6775.41	0.770868
PA0997	283	pqsB	PqsB	12	10	9	5	8	9	11	7.75	2420.81	3918.59	597.604	692.464	1771.71	1331.7	3169.7	1098.37	0.346522
PA0998	348	pqsC	PqsC	18	18	11	11	13	14	18	12.25	5324.55	6986.98	2611.11	1517.69	2374.77	2594.11	6155.76	2274.42	0.369478
PA0999	337	pqsD	3-oxoacyl-[acyl-carrier-protein] synthase III	20	26	19	16	13	21	23	17.25	5252.65	5199.53	12176.9	2786.97	1599.97	9916.94	5226.09	6620.19	1.26676
PA1000	301	pqsE	Quinolone signal response protein	12	12	8	6	8	9	12	7.75	3449.55	3988.06	991.938	1286.23	477.128	1872.47	3718.81	1156.94	0.311106
PA1001	530	phnA	anthranilate synthase component I	34	35	24	16	25	20	34.5	21.25	11057.8	6377.87	5123.69	12571.5	3717.56	15398.2	8717.84	9202.72	1.05562
PA1002	200	phnB	anthranilate synthase component II	10	13	8	3	10	11	11.5	8	8860.74	9939.95	3929.48	7659.45	6324.12	6673.86	9400.34	6146.73	0.653883
PA1003	332	mvfR	Transcriptional regulator MvfR	17	17	12	12	13	16	17	13.25	4993.87	5319.24	2752.04	1094.15	6443.12	14044.4	5156.55	6083.43	1.17975
PA1004	352	nadA	quinolinate synthetase A	20	19	13	9	15	18	19.5	13.75	5872.96	6062.15	3729.8	828.298	4566.72	3199.6	5967.56	3081.1	0.516309
PA1005	477	-	conserved hypothetical protein	21	21	5	1	0	4	21	2.5	2197.76	3954.93	68.2844	30.0609	0	17.2419	3076.35	28.8968	0.00939322
PA1006	83	-	conserved hypothetical protein	5	7	4	3	2	3	6	3	10482.5	10418.8	825.108	604.659	4098.1	985.063	10450.6	1628.23	0.155802
PA1007	357	-	conserved hypothetical protein	12	14	9	9	10	10	13	9.5	6899.85	6834.53	1630.57	1191.57	11539.2	3161.56	6867.19	4380.73	0.637922
PA1008	157	bcp	bacterioferritin comigratory protein	5	7	5	4	5	5	6	4.75	2436.99	3437.45	1149.02	1857.08	1989.98	4351.01	2937.22	2336.77	0.795572
PA1009	185	-	hypothetical protein	10	12	8	5	12	9	11	8.5	10943.5	13114.5	7019.95	1098.04	3704.45	5543.95	12029	4341.6	0.360927
PA1010	292	dapA	dihydrodipicolinate synthase	0	2	1	0	0	1	1	0.5	0	3.62041	1.43009	0	0	1.65681	1.81021	0.771724	0.426318
PA1011	396	-	hypothetical protein	16	16	2	1	6	3	16	3	1681.12	2189.07	28.4717	132.769	114.526	274.88	1935.09	137.662	0.0711395
PA1012	252	-	conserved hypothetical protein	10	11	8	3	4	8	10.5	5.75	1944.89	2722.61	1217.96	1640.65	279.952	14471.4	2333.75	4402.49	1.88645
PA1013	236	purC	phosphoribosylaminoimidazole-succinocarboxamide synthase	5	7	0	0	0	0	6	0	271.618	418.833	0	0	0	0	345.225	0.1	0.000289666
PA1014	330	-	probable glycosyl transferase	13	17	10	7	8	10	15	8.75	5918.49	8394.81	7672.18	2085.68	1099.45	45147.7	7156.65	14001.3	1.9564
PA1015	266	-	probable transcriptional regulator	16	15	9	7	8	14	15.5	9.5	6438.8	8129.4	2161.71	1141.02	1733.39	12862.2	7284.1	4474.58	0.614295
PA1016	383	-	hypothetical protein	14	13	8	6	7	5	13.5	6.5	3739.62	3865.67	2280.91	524.143	3006.38	1086.31	3802.65	1724.44	0.453483
PA1017	715	pauA	pimeloyl-CoA synthetase	23	24	20	16	15	21	23.5	18	2931.46	3756.25	1586.24	568.215	1916.99	1673.97	3343.85	1436.35	0.429551
PA1018	288	-	hypothetical protein	15	15	13	4	7	11	15	8.75	3141.56	3683.54	2937.6	282.134	594.899	2682.67	3412.55	1624.33	0.475985
PA1019	451	mucK	cis,cis-muconate transporter MucK	12	16	11	7	10	10	14	9.5	3411.18	4145.43	10984.1	40293.5	1754.2	2296.65	3778.3	13832.1	3.66093
PA1020	370	-	probable acyl-CoA dehydrogenase	29	26	20	14	19	21	27.5	18.5	8557.73	6522.96	2705.27	1479.12	3854.26	4648.29	7540.35	3171.74	0.420635
PA1021	253	-	probable enoyl-CoA hydratase/isomerase	9	10	5	3	8	7	9.5	5.75	1778.85	2542.62	1401.3	528.977	9590.31	3767.05	2160.73	3821.91	1.7688
PA1022	381	-	probable acyl-CoA dehydrogenase	26	27	20	10	17	23	26.5	17.5	5531.09	6548.29	7248.01	3669.45	3862.02	95769.7	6039.69	27637.3	4.57595
PA1023	305	-	probable short-chain dehydrogenase	11	13	11	7	8	13	12	9.75	2353.46	3873.37	1474.55	548.489	1561.31	2571.21	3113.41	1538.89	0.494278
PA1024	328	-	2-Nitropropane Dioxygenase	14	14	13	9	6	14	14	10.5	3837.39	5380.88	5628.49	3322.47	1713	3211	4609.14	3468.74	0.752578
PA1025	416	-	probable porin	18	18	14	7	7	17	18	11.25	14595.3	4349.35	861.269	201.069	1005.41	4642.51	9472.32	1677.56	0.177101
PA1026	158	-	hypothetical protein	7	6	2	3	2	6	6.5	3.25	3368.22	4432.71	433.443	105.879	829.226	1583.03	3900.47	737.894	0.189181
PA1027	529	-	probable aldehyde dehydrogenase	21	26	15	8	13	15	23.5	12.75	3429.52	3431.27	1040.41	709.273	3691.24	2471.07	3430.4	1978	0.57661
PA1028	428	-	probable oxidoreductase	17	16	16	9	13	13	16.5	12.75	4399.51	5368.55	9213.22	2903.55	1930.89	1846.99	4884.03	3973.66	0.813603
PA1029	95	-	hypothetical protein	6	5	6	2	4	4	5.5	4	94233.9	9347.52	8237.42	2138.28	8831.76	4751.31	51790.7	5989.69	0.115652
PA1030	251	-	hypothetical protein	17	23	10	5	13	14	20	10.5	6469.77	6842.06	5075.91	5979.37	4346.51	5163.62	6655.91	5141.35	0.772449
PA1031	453	-	conserved hypothetical protein	14	15	10	7	10	14	14.5	10.25	4105.12	4536.69	1409.47	1477.17	584.007	591.653	4320.9	1015.57	0.235037
PA1032	847	quiP	QuiP	32	39	25	19	23	23	35.5	22.5	3717.83	4222.4	9425	13281	3075.84	1926.58	3970.11	6927.1	1.74481
PA1033	213	-	probable glutathione S-transferase	12	10	7	7	14	11	11	9.75	3906.05	5975.69	4142.52	628.316	22025.5	9014.81	4940.87	8952.8	1.81199
PA1034	66	-	hypothetical protein	5	3	1	1	1	3	4	1.5	4906.78	9146.04	1366.64	217.259	1374.31	8554.25	7026.41	2878.12	0.409614
PA1035	164	-	hypothetical protein	7	7	3	2	3	7	7	3.75	1750.75	3190.82	598.369	58.2889	506.987	7460.37	2470.78	2156	0.872599
PA1036	186	-	hypothetical protein	12	9	3	4	8	8	10.5	5.75	2968.87	3413.04	260.429	128.486	365.744	1963.76	3190.95	679.606	0.212979
PA1037	206	-	conserved hypothetical protein	10	10	8	7	6	7	10	7	4878.3	5616.81	2006.84	243.625	733.856	4276.59	5247.55	1815.23	0.345919
PA1038	105	-	hypothetical protein	4	7	5	3	7	3	5.5	4.5	8667.73	12383.9	4597.41	933.177	17517	147.44	10525.8	5798.76	0.550909
PA1039	157	-	conserved hypothetical protein	7	6	3	4	5	6	6.5	4.5	3797.96	5457.51	1021.35	1339.53	609.833	8905.4	4627.73	2969.03	0.641573
PA1040	165	-	hypothetical protein	9	10	7	5	7	11	9.5	7.5	5920.51	7806.97	1111.03	753.163	2046.2	2111.08	6863.74	1505.37	0.219322
PA1041	210	-	probable outer membrane protein precursor	7	9	8	6	5	7	8	6.5	5027.03	5769.07	4889.72	4187.92	2723.54	7501.02	5398.05	4825.55	0.893943
PA1042	99	-	conserved hypothetical protein	4	7	4	4	4	3	5.5	3.75	3702.85	4864	641.141	168.979	3613.93	835.634	4283.43	1314.92	0.306979
PA1043	269	-	hypothetical protein	5	6	5	2	2	5	5.5	3.5	1161.7	2104.5	701.667	417.556	543.253	1989.11	1633.1	912.896	0.558997
PA1044	154	-	hypothetical protein	12	11	9	5	8	11	11.5	8.25	5948.84	8848.57	3308.14	574.183	20696.5	10480	7398.7	8764.7	1.18463
PA1045	714	-	hypothetical protein	13	14	4	1	0	3	13.5	2	178.622	507.851	14.6213	3.34712	0	4.06545	343.237	5.50847	0.0160486
PA1046	757	-	hypothetical protein	44	44	31	22	25	36	44	28.5	5079.84	6181.66	5757.38	691.381	1467.81	13224.6	5630.75	5285.29	0.938648
PA1047	392	-	probable esterase	23	25	12	10	12	16	24	12.5	3914.38	4594.06	2173.15	1981.38	1658.29	8605.75	4254.22	3604.64	0.847309
PA1048	293	-	probable outer membrane protein precursor	10	12	10	6	5	7	11	7	2593.42	3866.03	2142.08	1582.35	369.766	2537.82	3229.73	1658.01	0.513358
PA1049	215	pdxH	pyridoxine 5'-phosphate oxidase	1	0	0	0	0	0	0.5	0	27.9514	0	0	0	0	0	13.9757	0.1	0.00715529
PA1050	370	-	conserved hypothetical protein	24	22	16	10	15	21	23	15.5	7384.7	5832.95	2921.97	1440.37	9138.55	3794.47	6608.83	4323.84	0.654252
PA1051	452	-	probable transporter	26	24	25	17	21	19	25	20.5	7235.68	5838.94	29805.6	11076.8	2146.1	3142.48	6537.31	11542.8	1.76567
PA1052	381	-	conserved hypothetical protein	11	10	6	2	3	6	10.5	4.25	1643.91	2211.43	357.304	112.906	634.853	1903.41	1927.67	752.118	0.390169
PA1053	154	-	conserved hypothetical protein	7	9	4	2	5	4	8	3.75	5645.33	11144.8	3535.92	962.145	1374.31	15773.4	8395.07	5411.44	0.644597
PA1054	933	-	probable NADH dehydrogenase	10	8	1	0	0	1	9	0.5	47.9504	34.5588	0	0	0	1.03706	41.2546	0.259265	0.00628451
PA1055	112	-	conserved hypothetical protein	2	0	0	0	0	1	1	0.25	125.199	0	63.3835	0	0	12.9586	62.5994	19.0855	0.304883
PA1056	499	-	probable NADH dehydrogenase	4	7	0	0	0	1	5.5	0.25	24.0863	30.7191	4.18422	0	0	0.969515	27.4027	1.28843	0.0470185
PA1057	174	-	conserved hypothetical protein	2	3	2	0	0	0	2.5	0.5	268.626	692.622	2.39991	0	0	0	480.624	0.599979	0.00124833
PA1058	89	-	conserved hypothetical protein	0	1	0	0	0	0	0.5	0	0	23.7564	0	0	0	0	11.8782	0.1	0.00841878
PA1059	115	-	conserved hypothetical protein	0	0	0	0	0	0	0	0	0	0	0	0	0	0	0.1	0.1	1
PA1060	301	-	hypothetical protein	20	26	20	14	17	17	23	17	6348.95	7338.66	6008.51	15855.5	5851.1	9947.39	6843.81	9415.63	1.37579
PA1061	365	-	conserved hypothetical protein	15	14	11	6	9	9	14.5	8.75	2255.64	2803.65	1646.32	556.539	3782.81	784.665	2529.64	1692.58	0.669099
PA1062	173	-	hypothetical protein	1	1	1	0	1	1	1	0.75	173.686	366.645	12.0689	0	14.564	128.637	270.166	38.8176	0.143681
PA1063	83	-	hypothetical protein	5	4	3	3	5	5	4.5	4	5172.87	5005.59	779.828	172.76	2428.5	17410.5	5089.23	5197.91	1.02135
PA1064	221	-	hypothetical protein	11	15	1	0	0	0	13	0.25	1607.38	2702.69	30.2324	0	0	0	2155.04	7.5581	0.00350718
PA1065	157	-	conserved hypothetical protein	9	9	6	6	7	6	9	6.25	5086.63	6925.41	3415.16	9178.83	1155.47	16091.3	6006.02	7460.2	1.24212
PA1066	218	-	probable short-chain dehydrogenase	12	15	11	7	10	14	13.5	10.5	12769.5	5048.18	4890.34	877.007	3941.16	3943.54	8908.85	3413.01	0.383104
PA1067	304	-	probable transcriptional regulator	8	9	8	5	8	5	8.5	6.5	2082.25	3308.84	1560.45	432.373	779.078	1273.13	2695.55	1011.26	0.375158
PA1068	636	-	probable heat shock protein (hsp90 family)	27	23	16	10	17	18	25	15.25	4647.84	5501.89	2739.25	4392.65	42080	3543.98	5074.86	13189	2.59888
PA1069	764	-	hypothetical protein	32	32	23	20	23	25	32	22.75	4557.85	4891.44	3111.67	6637.76	3924.46	4134.36	4724.65	4452.06	0.942306
PA1070	233	braG	branched-chain amino acid transport protein BraG	7	8	4	3	3	3	7.5	3.25	2054.77	2708.69	569.923	133.339	3709.07	195.176	2381.73	1151.88	0.483631
PA1071	255	braF	branched-chain amino acid transport protein BraF	7	9	5	3	5	3	8	4	2005.8	3407.79	26772.9	656.036	928.783	546.396	2706.79	7226.04	2.66959
PA1072	417	braE	branched-chain amino acid transport protein BraE	26	25	14	11	21	18	25.5	16	6294.57	8042.78	3479.88	756.497	1444.07	12173.6	7168.68	4463.51	0.622641
PA1073	307	braD	branched-chain amino acid transport protein BraD	11	11	7	8	5	10	11	7.5	3851.94	6268.93	1050.08	576.054	796.086	978.607	5060.43	850.208	0.168011
PA1074	373	braC	branched-chain amino acid transport protein BraC	21	19	17	9	12	14	20	13	5519.04	6463.42	3078.71	6336.61	3370.69	2250.33	5991.23	3759.08	0.627431
PA1075	105	-	hypothetical protein	6	6	4	2	4	7	6	4.25	3656.6	5195.19	2851.51	728.333	3143.47	19554.3	4425.89	6569.39	1.48431
PA1076	120	-	hypothetical protein	1	1	0	1	0	1	1	0.5	61.2083	264.29	13.9195	39.8307	0	44.3472	162.749	24.5244	0.150688
PA1077	135	flgB	flagellar basal-body rod protein FlgB	5	7	3	1	2	3	6	2.25	2705.53	2783.86	182.5	17.7025	373.27	2053.41	2744.69	656.721	0.239269
PA1078	146	flgC	flagellar basal-body rod protein FlgC	8	7	4	2	9	4	7.5	4.75	3338.64	6067.81	76604	378872	12718.7	2104.15	4703.22	117575	24.9988
PA1079	237	flgD	flagellar basal-body rod modification protein FlgD	7	9	4	3	3	4	8	3.5	3082.25	4710.38	206.15	70.5861	978.061	293.947	3896.32	387.186	0.0993723
PA1080	462	flgE	flagellar hook protein FlgE	23	20	11	14	14	14	21.5	13.25	15794.2	5643.91	856.863	750.059	4471.97	18186	10719.1	6066.23	0.56593
PA1081	249	flgF	flagellar basal-body rod protein FlgF	6	5	2	3	2	2	5.5	2.25	1936.14	2197.11	3407.76	47.9888	111.306	217.608	2066.63	946.167	0.457832
PA1082	261	flgG	flagellar basal-body rod protein FlgG	13	13	7	2	6	7	13	5.5	7171.03	6691.3	8801.29	31635.7	2403.73	854.507	6931.16	10923.8	1.57604
PA1083	231	flgH	flagellar L-ring protein precursor FlgH	12	10	6	6	5	6	11	5.75	7660.07	3535.31	2115.04	362.098	490.826	353.94	5597.69	830.476	0.148361
PA1084	369	flgI	flagellar P-ring protein precursor FlgI	17	15	10	4	8	9	16	7.75	3246.35	4986.42	1826.51	5569.83	785.232	1780.45	4116.38	2490.5	0.605022
PA1085	400	flgJ	flagellar protein FlgJ	11	15	5	3	7	9	13	6	1774.48	2147.36	212.968	149.365	1436.16	599.897	1960.92	599.597	0.305773
PA1086	683	flgK	flagellar hook-associated protein 1 FlgK	23	21	15	9	17	15	22	14	2311.14	3186.96	840.673	251.931	1280.08	702.662	2749.05	768.835	0.279673
PA1087	439	flgL	flagellar hook-associated protein type 3 FlgL	10	12	4	1	8	7	11	5	780.282	1533.97	230.195	16.3315	522.28	1727.97	1157.12	624.195	0.539436
PA1088	253	-	hypothetical protein	13	14	9	5	12	11	13.5	9.25	5695.47	4763.49	1262.66	708.452	10108.2	3673.35	5229.48	3938.16	0.753068
PA1089	200	-	conserved hypothetical protein	8	10	7	4	6	8	9	6.25	6476.95	7347.26	2954.42	466.02	9763.34	2958.36	6912.11	4035.53	0.583836
PA1090	220	-	hypothetical protein	3	3	2	1	1	2	3	1.5	1402.23	1287.81	1789.92	10.8629	217.599	39.5827	1345.02	514.492	0.382516
PA1091	1694	fgtA	flagellar glycosyl transferase, FgtA	73	69	37	30	39	44	71	37.5	3679.59	4138.78	856.863	289.208	1050.07	1925.44	3909.18	1030.4	0.263583
PA1092	488	fliC	flagellin type B	21	22	7	5	11	8	21.5	7.75	1911.51	2945.1	1907.37	53.8694	686.686	12177	2428.3	3706.23	1.52626
PA1093	123	-	hypothetical protein	3	2	1	1	1	2	2.5	1.25	1351.74	1405.25	288.575	174.867	4486.07	2737.53	1378.49	1921.76	1.3941
PA1094	474	fliD	flagellar capping protein FliD	18	21	7	9	8	10	19.5	8.5	2658.23	2685.28	548.851	317.637	850.488	653.216	2671.75	592.548	0.221783
PA1095	126	-	hypothetical protein	2	4	0	0	2	2	3	1	201.378	667.018	76.2259	0	3859.34	241.894	434.198	1044.37	2.40528
PA1096	98	-	hypothetical protein	6	5	5	4	4	6	5.5	4.75	4476.5	6375.32	5381.74	5218.64	3239.45	3006.4	5425.91	4211.56	0.776193
PA1097	490	fleQ	transcriptional regulator FleQ	13	11	10	5	13	9	12	9.25	2715.88	2114.32	402.245	692.567	2303.61	679.278	2415.1	1019.42	0.422105
PA1098	402	fleS	two-component sensor	15	16	7	4	8	9	15.5	7	2509.79	2600.82	801.93	1081.97	1090.56	687.172	2555.31	915.408	0.358238
PA1099	473	fleR	two-component response regulator	16	19	13	5	15	12	17.5	11.25	2154.23	2280.83	1073.54	95.998	10025	2319.73	2217.53	3378.57	1.52357
PA1100	109	fliE	flagellar hook-basal body complex protein FliE	5	6	3	2	2	4	5.5	2.75	961.772	1474.21	459.727	350.803	300.499	5925.29	1217.99	1759.08	1.44425
PA1101	598	fliF	Flagella M-ring outer membrane protein precursor	15	18	11	3	6	10	16.5	7.5	945.761	1081.03	680.147	271.755	425.546	493.496	1013.39	467.736	0.461554
PA1102	338	fliG	flagellar motor switch protein FliG	13	15	7	3	9	9	14	7	1052.95	1075.93	375.58	798.971	1028.7	782.935	1064.44	746.547	0.701351
PA1103	268	-	probable flagellar assembly protein	14	15	6	3	13	12	14.5	8.5	4564.46	5518.53	702.727	365.61	4202.42	2835.94	5041.5	2026.67	0.401998
PA1104	451	fliI	flagellum-specific ATP synthase FliI	9	11	7	4	6	5	10	5.5	1135.58	1107.56	437.029	1028	558.663	928.959	1121.57	738.164	0.658153
PA1105	147	fliJ	flagellar protein FliJ	6	6	5	1	3	5	6	3.5	17601.6	5889.89	4042.34	12534.5	1851.11	1852.88	11745.8	5070.2	0.431662
PA1106	237	-	hypothetical protein	14	15	10	7	10	15	14.5	10.5	4400.8	6931.76	1744.34	3095.7	1871.07	7081.27	5666.28	3448.1	0.608529
PA1107	398	-	conserved hypothetical protein	16	16	11	11	7	15	16	11	4883.8	6309.76	1055.5	606.468	1000.23	6116.64	5596.78	2194.71	0.392138
PA1108	385	-	probable major facilitator superfamily (MFS) transporter	27	31	21	13	16	27	29	19.25	5392.11	5011.21	4072.81	1905.67	2369.05	4837.88	5201.66	3296.35	0.633711
PA1109	259	-	probable transcriptional regulator	12	11	7	7	8	9	11.5	7.75	4199.72	5406.21	1696.14	562.859	1682.96	6321	4802.97	2565.74	0.534199
PA1110	236	-	hypothetical protein	9	10	10	6	10	9	9.5	8.75	5231.47	4548.92	4303.25	212.656	5508.89	5817.76	4890.2	3960.64	0.809914
PA1111	207	-	hypothetical protein	10	10	8	5	7	8	10	7	3896.69	3117.86	14633.6	484.896	4223.63	2355.84	3507.27	5424.5	1.54664
PA1112	382	-	conserved hypothetical protein	15	17	11	7	8	11	16	9.25	1999.69	3120.28	1681.27	1470.19	883.829	1003.04	2559.98	1259.58	0.492027
PA1113	588	-	probable ATP-binding/permease fusion ABC transporter	26	31	17	10	15	17	28.5	14.75	3604.36	5088.93	1986.37	3084.85	818.432	1584.65	4346.65	1868.58	0.429889
PA1114	111	-	hypothetical protein	4	4	5	3	1	3	4	3	2719.03	3261.96	2712.42	5942.31	226.988	61.0183	2990.5	2235.69	0.747597
PA1115	774	-	hypothetical protein	29	26	17	14	14	20	27.5	16.25	2177.45	3405.72	1577	1219.62	2298.21	5745.45	2791.58	2710.07	0.970801
PA1116	279	-	hypothetical protein	23	21	15	11	11	15	22	13	7505.35	9917.98	3828.61	479.682	2618.91	8720.32	8711.66	3911.88	0.44904
PA1117	124	-	hypothetical protein	6	8	4	1	4	2	7	2.75	3112.47	3930.25	1407.67	77.0917	447.021	1135.34	3521.36	766.78	0.217751
PA1118	227	-	hypothetical protein	8	5	2	1	3	2	6.5	2	1641.37	1851.19	831.491	200.031	843.557	80.9866	1746.28	489.016	0.280033
PA1119	168	yfiB	YfiB	12	12	9	8	9	11	12	9.25	7543.73	7667.56	4824.6	6842.35	3599.39	6041.59	7605.64	5326.98	0.700399
PA1120	435	tpbB	diguanylate cyclase TpbB	21	27	19	13	15	20	24	16.75	4853.68	6441.39	6474.97	1944.84	2739.67	4816.75	5647.54	3994.06	0.707221
PA1121	190	yfiR	YfiR	11	12	8	4	3	5	11.5	5	1985.61	2225.6	4681.35	805	119.348	224.07	2105.6	1457.44	0.692173
PA1122	147	-	probable peptide deformylase	2	2	0	0	0	2	2	0.5	99.9319	186.981	25.5664	0	0	2553.87	143.456	644.86	4.49517
PA1123	106	-	hypothetical protein	6	5	1	3	2	2	5.5	2	4989.05	4777.17	984.871	879.282	2210.57	3085.29	4883.11	1790	0.36657
PA1124	498	dgt	deoxyguanosinetriphosphate triphosphohydrolase	19	19	16	9	13	16	19	13.5	3283.66	5215.75	2447.65	148.765	3091.28	1593.2	4249.7	1820.22	0.428318
PA1125	250	-	probable cobalamin biosynthetic protein	5	5	5	2	2	8	5	4.25	809.285	1310.88	1155.88	57.3562	151.174	6962.68	1060.08	2081.77	1.96378
PA1126	195	-	hypothetical protein	12	10	9	7	7	9	11	8	7954.51	5255.98	26879.6	1850.6	1421.3	1458.81	6605.25	7902.58	1.19641
PA1127	329	-	probable oxidoreductase	10	11	8	3	7	6	10.5	6	2591.76	3653.47	409.97	225.183	336.964	533.784	3122.61	376.475	0.120564
PA1128	303	-	probable transcriptional regulator	12	11	6	4	8	10	11.5	7	1961.31	2527.76	964.718	212.956	1372.04	1183.13	2244.54	933.211	0.41577
PA1129	135	-	probable fosfomycin resistance protein	4	6	4	4	6	2	5	4	2507.69	2717.29	1051.7	194.728	17749	430.034	2612.49	4856.36	1.8589
PA1130	325	rhlC	rhamnosyltransferase 2	11	11	12	5	6	10	11	8.25	2886.64	2808.79	939.245	161.774	341.111	5500.3	2847.71	1735.61	0.609474
PA1131	422	-	probable major facilitator superfamily (MFS) transporter	18	16	12	6	10	11	17	9.75	2181.98	2243.33	7308.73	645.598	985.14	1653.13	2212.66	2648.15	1.19682
PA1132	229	-	hypothetical protein	19	17	12	11	16	12	18	12.75	8155.6	15144.2	2180.93	1168.83	7096.61	5425.19	11649.9	3967.89	0.340595
PA1133	116	-	hypothetical protein	5	6	4	3	5	1	5.5	3.25	1945.62	3718.29	716.375	123.613	10252	25.0235	2831.95	2779.26	0.981395
PA1134	173	-	hypothetical protein	2	3	1	1	1	1	2.5	1	2153.71	2499.3	557.585	13.8141	14.564	117.451	2326.5	175.854	0.0755871
PA1135	291	-	conserved hypothetical protein	13	16	9	5	10	15	14.5	9.75	7078.82	7162.17	2351.97	673.427	926.44	3027.42	7120.5	1744.81	0.245041
PA1136	243	-	probable transcriptional regulator	9	10	8	4	6	9	9.5	6.75	1472.85	3021.39	1311.18	314.712	1192.39	7284.69	2247.12	2525.74	1.12399
PA1137	328	-	probable oxidoreductase	12	15	10	8	8	10	13.5	9	2650.55	3509.9	789.338	437.167	3134.1	1041.32	3080.23	1350.48	0.438436
PA1138	291	-	probable transcriptional regulator	19	19	13	5	16	17	19	12.75	3157.36	5507.41	1831.06	624.152	5047.8	2836.23	4332.38	2584.81	0.596625
PA1139	282	-	hypothetical protein	7	7	6	4	7	6	7	5.75	2251.8	3156.49	1008.42	322.036	11025.4	4542.8	2704.14	4224.66	1.56229
PA1140	278	-	conserved hypothetical protein	17	20	9	10	14	18	18.5	12.75	4688.5	5620.44	2102.95	1040.18	8465.03	10058.6	5154.47	5416.7	1.05087
PA1141	300	-	probable transcriptional regulator	8	8	4	4	7	5	8	5	1335.45	1985.7	457.952	159.323	621.494	185.452	1660.58	356.055	0.214417
PA1142	238	-	probable transcriptional regulator	7	8	9	6	5	5	7.5	6.25	2325.82	2300.88	11157.2	16990	1397.41	587.457	2313.35	7533.02	3.25633
PA1143	217	-	hypothetical protein	16	16	10	10	11	18	16	12.25	13846.9	7782.55	3055.88	627.747	5236.53	15505.7	10814.7	6106.47	0.564645
PA1144	444	-	probable major facilitator superfamily (MFS) transporter	22	26	19	11	17	22	24	17.25	5498.22	7273.93	3942.61	8520.55	18607.4	6574.72	6386.07	9411.31	1.47372
PA1145	300	-	probable transcriptional regulator	7	4	4	1	3	5	5.5	3.25	1355.49	1488.83	460.736	31.8646	184.769	938.549	1422.16	403.979	0.28406
PA1146	393	-	probable iron-containing alcohol dehydrogenase	17	19	14	8	12	16	18	12.5	2166.29	3000.67	3649.89	1799.98	4000.54	3685.65	2583.48	3284.02	1.27116
PA1147	496	-	probable amino acid permease	16	14	9	9	13	12	15	10.75	2804.18	4119.94	1372.31	1869.47	1137.87	3791.3	3462.06	2042.74	0.590035
PA1148	638	toxA	exotoxin A precursor	19	18	16	7	17	19	18.5	14.75	3156.53	3203.79	2815.75	89.9001	1864.01	3449.45	3180.16	2054.78	0.646125
PA1149	122	-	hypothetical protein	8	10	8	5	6	8	9	6.75	5259.72	6923.53	1037.12	450.544	1610.87	6967.34	6091.63	2516.47	0.413103
PA1150	689	pys2	pyocin S2	38	43	30	30	31	33	40.5	31	5100.5	7661.73	6751.06	30918.8	5957.01	1853.7	6381.12	11370.1	1.78184
PA1151	87	imm2	pyocin S2 immunity protein	0	0	0	0	0	0	0	0	0	0	0	0	0	0	0.1	0.1	1
PA1152	114	-	hypothetical protein	6	7	5	4	9	10	6.5	7	9131.46	12435.5	1479.86	1111.07	10984.4	23650.4	10783.5	9306.46	0.863027
PA1153	184	-	hypothetical protein	10	10	10	3	7	6	10	6.5	4844.65	4082.13	3608.48	1545.61	20950.8	1259.43	4463.39	6841.07	1.53271
PA1154	177	-	conserved hypothetical protein	8	9	5	6	8	7	8.5	6.5	3934.69	3882.23	1637.31	688.599	12768.7	1169.84	3908.46	4066.11	1.04034
PA1155	415	nrdB	NrdB, tyrosyl radical-harboring component of class Ia ribonucleotide reductase	1	0	0	0	0	0	0.5	0	12.8718	0	0	0	0	0	6.43592	0.1	0.0155378
PA1156	963	nrdA	NrdA, catalytic component of class Ia ribonucleotide reductase	3	0	0	0	0	1	1.5	0.25	6.24044	0	0.433629	0	0	1.00475	3.12022	0.359595	0.115247
PA1157	236	-	probable two-component response regulator	7	8	8	6	9	6	7.5	7.25	3542.35	3944.19	8105.75	17609.9	1035.59	2761.28	3743.27	7378.13	1.97104
PA1158	452	-	probable two-component sensor	29	33	24	13	18	22	31	19.25	6045	5886.89	2256.99	1617.9	903.032	3957	5965.94	2183.73	0.366033
PA1159	69	-	probable cold-shock protein	1	2	1	1	1	1	1.5	1	619.341	1049.5	108.935	588.802	146.062	385.628	834.42	307.357	0.368348
PA1160	127	-	hypothetical protein	4	3	4	3	2	5	3.5	3.5	2145.14	1652.33	279.486	169.359	1170.51	2354.18	1898.74	993.384	0.523182
PA1161	267	rrmA	rRNA methyltransferase	9	13	8	5	6	10	11	7.25	2378.31	3189.3	946.214	187.965	1349.43	3040.44	2783.8	1381.01	0.496088
PA1162	383	dapE	succinyl-diaminopimelate desuccinylase	1	0	0	0	0	1	0.5	0.25	15.6907	0	0	0	0	1.26315	7.84536	0.315789	0.0402517
PA1163	869	ndvB	NdvB	35	36	21	11	24	21	35.5	19.25	2574.09	2783.41	643.437	132.005	11435.2	4118.04	2678.75	4082.17	1.52391
PA1164	270	-	conserved hypothetical protein	11	9	5	5	9	4	10	5.75	2601.66	3907.58	2924.64	663.845	1726.37	847.525	3254.62	1540.6	0.473357
PA1165	242	pcpS	PcpS	0	0	0	0	0	1	0	0.25	0	0	1.72556	0	0	9.99562	0.1	2.9303	29.303
PA1166	262	-	hypothetical protein	12	12	13	8	10	12	12	10.75	4467.65	5812.36	11490	3885.78	2461.87	11585.1	5140.01	7355.67	1.43106
PA1167	223	-	hypothetical protein	10	10	9	5	6	7	10	6.75	3314.68	4233.38	1323.91	128.601	9705.43	2091.35	3774.03	3312.33	0.877662
PA1168	106	-	hypothetical protein	6	7	4	5	3	4	6.5	4	1959.09	5111.27	1642.76	293.094	1093.4	1245.98	3535.18	1068.81	0.302336
PA1169	685	-	probable lipoxygenase	29	34	25	20	24	27	31.5	24	5381.78	5618.38	5752.31	1716.5	3115.44	5706.58	5500.08	4072.71	0.740481
PA1170	244	-	conserved hypothetical protein	6	10	6	4	5	5	8	5	4310.12	8340.3	3121.62	303.628	10842.4	368.789	6325.21	3659.11	0.578497
PA1171	398	-	probable transglycolase	21	16	11	6	7	13	18.5	9.25	4660.67	4597.85	1183.51	474.366	588.744	2711.89	4629.26	1239.63	0.267781
PA1172	198	napC	cytochrome c-type protein NapC	12	15	9	7	10	9	13.5	8.75	5881.39	5843.75	1482.64	2051.89	2328.69	1248.56	5862.57	1777.95	0.303271
PA1173	163	napB	cytochrome c-type protein NapB precursor	2	2	1	2	3	2	2	2	1679.56	2091.62	3110.11	366.54	479.182	1961.86	1885.59	1479.43	0.784595
PA1174	829	napA	periplasmic nitrate reductase protein NapA	48	49	38	28	43	41	48.5	37.5	10036.8	6999.7	5567.13	1072.4	5637.88	6391.37	8518.27	4667.2	0.547904
PA1175	109	napD	NapD protein of periplasmic nitrate reductase	10	12	7	3	7	6	11	5.75	9948.52	8520.32	4769.67	789.306	5732.6	2960.43	9234.42	3563	0.385839
PA1176	163	napF	ferredoxin protein NapF	11	9	5	4	4	4	10	4.25	1982.7	2542.37	868.475	161.278	510.097	2157.75	2262.54	924.401	0.408569
PA1177	55	napE	periplasmic nitrate reductase protein NapE	0	0	0	0	0	0	0	0	0	0	0	0	0	0	0.1	0.1	1
PA1178	200	oprH	PhoP/Q and low Mg2+ inducible outer membrane protein H1 precursor	4	8	4	2	2	3	6	2.75	5221.63	3784.63	4248.93	7014.19	2053.45	1567.47	4503.13	3721.01	0.826317
PA1179	225	phoP	two-component response regulator PhoP	11	12	9	8	7	11	11.5	8.75	8024.59	8995.26	2834.01	977.181	16304.4	3158.6	8509.93	5818.55	0.683737
PA1180	448	phoQ	two-component sensor PhoQ	18	20	0	0	1	1	19	0.5	739.269	1072.5	0	0	16.8721	3.23965	905.884	5.02795	0.00555032
PA1181	1120	-	conserved hypothetical protein	61	61	40	31	35	51	61	39.25	8239.27	7149.99	3749.32	1382.7	2647.8	6156.2	7694.63	3484	0.452784
PA1182	333	-	probable transcriptional regulator	13	10	6	1	8	6	11.5	5.25	1199.1	1619.07	116.623	14.3534	9102.24	230.998	1409.09	2366.05	1.67914
PA1183	436	dctA	C4-dicarboxylate transport protein	7	9	6	5	7	4	8	5.5	1719.86	1913.07	1568.82	635.83	3513.53	318.457	1816.46	1509.16	0.830822
PA1184	296	-	probable transcriptional regulator	14	15	14	8	10	12	14.5	11	2869.42	4617.93	6943.76	968.856	7209.72	3165.87	3743.68	4572.05	1.22127
PA1185	209	-	probable glutathione S-transferase	14	12	7	7	11	10	13	8.75	6338.61	9747.12	4675.36	1017.68	5497.25	10812.3	8042.87	5500.65	0.683917
PA1186	339	-	hypothetical protein	12	12	9	8	8	7	12	8	2617.73	3221.38	2115.03	571.025	1471.61	2307.63	2919.55	1616.32	0.55362
PA1187	379	-	probable acyl-CoA dehydrogenase	13	12	14	9	10	9	12.5	10.5	2279.79	3241.21	3108.2	2932.13	1416.01	1360.73	2760.5	2204.27	0.798504
PA1188	393	-	hypothetical protein	18	15	9	6	12	9	16.5	9	2032.06	2837.92	977.553	425.672	2308	843.244	2434.99	1138.62	0.467606
PA1189	165	-	conserved hypothetical protein	5	4	3	1	1	3	4.5	2	2096.26	3411.74	344.191	72.4195	45.8104	730.08	2754	298.125	0.108252
PA1190	199	-	conserved hypothetical protein	11	12	8	8	8	11	11.5	8.75	10613.2	9190.39	2633.51	660.51	3177.95	89945.7	9901.78	24104.4	2.43435
PA1191	197	-	hypothetical protein	19	20	13	10	20	20	19.5	15.75	14568	13402.3	3525.1	2280.66	32409.1	32047.9	13985.1	17565.7	1.25602
PA1192	274	-	conserved hypothetical protein	14	11	10	8	8	5	12.5	7.75	4442.58	6319.81	4349.59	610.544	1986.23	2171.75	5381.19	2279.53	0.42361
PA1193	223	-	hypothetical protein	10	9	9	6	11	6	9.5	8	3868.62	6205.48	5587.78	557.273	9874.91	7328.41	5037.05	5837.09	1.15883
PA1194	472	-	probable amino acid permease	22	25	18	14	18	16	23.5	16.5	7278.51	7986.94	3637.95	1205.05	7099.64	7998.9	7632.72	4985.38	0.653159
PA1195	254	-	hypothetical protein	16	17	13	9	12	15	16.5	12.25	10725.7	5639.58	1663.76	1100.83	2460.05	3870.3	8182.63	2273.74	0.277874
PA1196	466	-	probable transcriptional regulator	23	23	16	15	20	21	23	18	4089.47	5924.41	53545.9	2256.5	2081.62	20274.5	5006.94	19539.6	3.90251
PA1197	256	-	hypothetical protein	8	10	9	6	9	10	9	8.5	4582.8	4732.44	2755.08	280.06	2155.41	3753.14	4657.62	2235.92	0.480057
PA1198	205	-	conserved hypothetical protein	1	1	0	2	0	0	1	0.5	26.0576	43.8335	24.444	34.9733	0	0	34.9456	14.8543	0.425071
PA1199	177	-	probable lipoprotein	6	8	5	1	2	6	7	3.5	2278.57	3338.72	1106.48	54.0078	483.985	754.381	2808.64	599.714	0.213525
PA1200	220	-	conserved hypothetical protein	9	9	9	3	7	11	9	7.5	8228.22	5088.78	12607.3	39606.2	1454.48	8545.46	6658.5	15553.4	2.33587
PA1201	304	-	probable transcriptional regulator	16	15	9	6	9	11	15.5	8.75	2499.58	4033.9	2820.07	10667.8	2784.79	630.198	3266.74	4225.72	1.29356
PA1202	205	-	probable hydrolase	8	9	6	3	5	7	8.5	5.25	4035.68	3117.33	2073.67	3170.91	4830.2	1028.93	3576.51	2775.93	0.776157
PA1203	135	-	hypothetical protein	5	7	4	4	4	5	6	4.25	6385.45	6049.31	2623.05	2602.27	2090.31	12488.9	6217.38	4951.13	0.796338
PA1204	185	-	conserved hypothetical protein	12	10	8	5	11	7	11	7.75	4569.42	5722.95	2137.58	297.116	2533.19	2105.13	5146.18	1768.26	0.343605
PA1205	315	-	conserved hypothetical protein	11	12	8	5	5	7	11.5	6.25	2391.1	3206.72	1242.15	333.819	1071.82	1290.1	2798.91	984.472	0.351734
PA1206	157	-	hypothetical protein	12	13	7	5	9	9	12.5	7.5	6264.73	5642.68	1191.58	639.321	2118.37	3475.88	5953.7	1856.29	0.311787
PA1207	613	kefB	glutathione-regulated potassium-efflux system protein KefB	16	15	15	11	14	14	15.5	13.5	3223.17	3506.05	2176.48	1633.51	1611.21	2957.18	3364.61	2094.6	0.622538
PA1208	499	-	conserved hypothetical protein	28	27	18	12	19	22	27.5	17.75	4662.05	4894.93	1693.77	1307.47	6266.11	4030.27	4778.49	3324.41	0.695703
PA1209	311	-	hypothetical protein	5	6	3	2	4	7	5.5	4	1582.36	1420.88	777.434	1498.46	494.192	863.352	1501.62	908.358	0.604919
PA1210	232	-	conserved hypothetical protein	6	5	4	4	4	5	5.5	4.25	2029.08	3023.39	2431.71	278.128	325.807	1639.04	2526.24	1168.67	0.462614
PA1211	211	-	hypothetical protein	1	2	1	1	1	1	1.5	1	436.712	616.259	168.222	56.6314	179.116	1476.59	526.486	470.139	0.892975
PA1212	409	-	probable major facilitator superfamily (MFS) transporter	13	13	9	7	9	10	13	8.75	1670.13	2336.61	1162.91	782.981	363.459	3107.36	2003.37	1354.18	0.675949
PA1213	319	-	hypothetical protein	9	8	9	5	4	4	8.5	5.5	1839.91	2513.66	7155.24	27719.2	229.052	2832.97	2176.78	9484.11	4.35694
PA1214	532	-	hypothetical protein	17	17	14	10	12	16	17	13	1949.21	3005.55	860.288	601.953	710.405	779.335	2477.38	737.996	0.297893
PA1215	428	-	hypothetical protein	16	20	9	6	11	8	18	8.5	1689.6	2654.02	760.044	128.426	323.777	1102.09	2171.81	578.584	0.266407
PA1216	248	-	hypothetical protein	4	3	1	1	1	1	3.5	1	630.033	773.688	356.968	9.63647	20.3191	419.413	701.86	201.584	0.287214
PA1217	455	-	probable 2-isopropylmalate synthase	21	21	14	9	10	15	21	12	2800.05	4023.02	3156.21	6486.72	1079.82	2680.51	3411.53	3350.81	0.982201
PA1218	292	-	hypothetical protein	4	4	3	2	4	6	4	3.75	871.247	1708.83	3236.29	24.5532	2165.8	316.45	1290.04	1435.77	1.11297
PA1219	204	-	hypothetical protein	4	5	3	3	3	5	4.5	3.5	906.669	1640.15	1164.74	538.886	494.034	1698	1273.41	973.914	0.764808
PA1220	420	-	hypothetical protein	11	12	6	7	8	9	11.5	7.5	1718.6	1678.87	2093.89	7761.3	857.854	1412.2	1698.74	3031.31	1.78445
PA1221	618	-	hypothetical protein	33	31	23	12	20	23	32	19.5	2997.21	4401.41	2212.93	1353.47	2067.03	5518.94	3699.31	2788.09	0.753679
PA1222	385	-	probable membrane-bound lytic murein transglycolase A	17	17	15	12	12	11	17	12.5	6314.79	5727.89	9625.07	1204.23	1603.36	1766.77	6021.34	3549.86	0.589546
PA1223	297	-	probable transcriptional regulator	14	14	11	9	11	10	14	10.25	2677.65	2847.57	3233.82	1874.86	5649.95	2767.53	2762.61	3381.54	1.22404
PA1224	259	-	probable NAD(P)H dehydrogenase	6	6	6	3	4	4	6	4.25	2534.27	3328.63	533.671	470.587	1157.64	298.865	2931.45	615.191	0.209859
PA1225	208	-	probable NAD(P)H dehydrogenase	6	7	7	2	4	4	6.5	4.25	2889.2	3801.71	1748.64	528.523	872.159	1623.48	3345.46	1193.2	0.356663
PA1226	202	-	probable transcriptional regulator	13	15	11	3	8	11	14	8.25	4551.78	7452.46	3342.75	2236.04	4440.43	2330.33	6002.12	3087.39	0.514383
PA1227	282	-	hypothetical protein	6	6	2	1	2	3	6	2	1832.7	2112.45	312.448	16.9492	17.8693	13.7245	1972.57	90.2479	0.0457514
PA1228	116	-	hypothetical protein	2	1	1	1	1	2	1.5	1.25	489.283	719.963	179.994	103.011	86.8818	54.2176	604.623	106.026	0.175359
PA1229	268	-	probable transcriptional regulator	9	7	5	3	4	7	8	4.75	1933.42	2433.84	584.308	392.362	347.851	653.475	2183.63	494.499	0.226458
PA1230	65	-	hypothetical protein	1	2	1	1	1	2	1.5	1.25	1787.45	2252.56	3128.68	404.435	852.778	14536	2020.01	4730.47	2.3418
PA1231	302	-	conserved hypothetical protein	11	13	8	7	12	11	12	9.5	3670.29	5978.91	1680.02	348.189	9802.97	4177.88	4824.6	4002.26	0.829554
PA1232	679	-	hypothetical protein	17	18	16	11	13	11	17.5	12.75	1928.44	2448.28	5352.96	542.026	742.142	3638.74	2188.36	2568.97	1.17392
PA1233	85	-	hypothetical protein	2	2	2	0	2	2	2	1.5	353.503	876.821	496.189	0	652.124	1166.78	615.162	578.774	0.940849
PA1234	167	-	hypothetical protein	5	4	4	3	3	5	4.5	3.75	2970.79	2674.55	985.201	529.486	1191.89	28873.7	2822.67	7895.08	2.79703
PA1235	260	-	probable transcriptional regulator	7	8	6	5	5	6	7.5	5.5	1422.77	2466.03	745.229	183.834	3730.9	759.175	1944.4	1354.79	0.696762
PA1236	503	-	probable major facilitator superfamily (MFS) transporter	18	19	11	11	13	11	18.5	11.5	5134.73	5158.65	3138.95	826.705	2960.37	4993.69	5146.69	2979.93	0.578999
PA1237	383	-	probable multidrug resistance efflux pump	14	12	5	5	5	13	13	7	1652.76	2426.22	521.164	174.714	210.512	2293.89	2039.49	800.07	0.392289
PA1238	482	-	probable outer membrane component of multidrug efflux pump	30	30	22	13	21	23	30	19.75	2701.39	3997.25	2963.82	738.769	2190.25	7496.71	3349.32	3347.39	0.999423
PA1239	294	-	hypothetical protein	9	14	8	5	12	9	11.5	8.5	2979.79	2973.71	785.458	390.179	2116.78	3325.63	2976.75	1654.51	0.555812
PA1240	265	-	probable enoyl-CoA hydratase/isomerase	13	13	10	5	8	9	13	8	8919.83	5467.31	827.291	1127.28	2196.31	1444.06	7193.57	1398.74	0.194443
PA1241	186	-	probable transcriptional regulator	11	9	9	7	11	6	10	8.25	4009.95	5794.49	6777.9	1400.5	6380.2	4523.16	4902.22	4770.44	0.973119
PA1242	590	-	hypothetical protein	23	27	20	12	14	20	25	16.5	2541.89	3799.51	2802.78	7129.03	11671.2	4504.15	3170.7	6526.78	2.05847
PA1243	858	-	probable sensor/response regulator hybrid	41	42	28	16	34	30	41.5	27	3139.41	3367.39	4001.61	3946.86	2678.15	2073.86	3253.4	3175.12	0.97594
PA1244	113	-	hypothetical protein	7	5	5	3	6	6	6	5	4620.91	6371.03	1441.22	169.192	1471.61	3001.2	5495.97	1520.81	0.276713
PA1245	414	-	hypothetical protein	30	31	19	12	15	16	30.5	15.5	7106.29	6030.15	2289.66	2020.4	1071.12	3055.81	6568.22	2109.25	0.321129
PA1246	593	aprD	alkaline protease secretion protein AprD	28	32	20	14	17	24	30	18.75	5006.26	5808.14	1827.38	1458.89	938.997	1752.41	5407.2	1494.42	0.276375
PA1247	432	aprE	alkaline protease secretion protein AprE	20	23	20	14	15	24	21.5	18.25	3027.96	3381.93	3165.72	3214.12	1055.65	2065.06	3204.95	2375.14	0.741085
PA1248	481	aprF	Alkaline protease secretion outer membrane protein AprF precursor	30	35	24	19	33	30	32.5	26.5	8687.39	9561.7	6532.04	919.171	5547.25	9921.18	9124.54	5729.91	0.627967
PA1249	479	aprA	alkaline metalloproteinase precursor	29	29	17	18	18	21	29	18.5	5014.23	5913.7	3920.42	7314.22	2556.39	2397.73	5463.96	4047.19	0.740706
PA1250	131	aprI	alkaline proteinase inhibitor AprI	7	7	4	3	4	5	7	4	7013.68	5818.42	4201.35	2827.68	6577.81	2352.47	6416.05	3989.83	0.621851
PA1251	541	-	probable chemotaxis transducer	10	9	8	4	5	6	9.5	5.75	975.054	1281.88	412.182	119.271	344.636	352.334	1128.47	307.106	0.272144
PA1252	334	-	probable L-malate dehydrogenase	8	8	10	3	5	10	8	7	2423.01	2301.06	1381.53	114.484	1146.63	1771.48	2362.04	1103.53	0.467194
PA1253	526	-	probable semialdehyde dehydrogenase	16	14	7	3	8	9	15	6.75	806.096	804.929	288.975	18.1737	306.564	568.405	805.513	295.529	0.366884
PA1254	305	-	probable dihydrodipicolinate synthetase	12	16	9	8	10	5	14	8	3040.89	4074.4	7457.66	2240.97	2090.01	724.889	3557.65	3128.38	0.87934
PA1255	344	-	hypothetical protein	10	8	6	4	6	4	9	5	407.624	794.407	515.912	236.205	461.433	102.664	601.015	329.054	0.547496
PA1256	240	-	amino acid ABC transporter ATP binding protein	11	10	8	8	11	12	10.5	9.75	4298.49	4633.89	5618.26	647.249	17248.6	12743.8	4466.19	9064.47	2.02957
PA1257	214	-	amino acid ABC transporter membrane protein	9	8	5	6	6	5	8.5	5.5	2224.72	2302.04	2486	725.887	883.027	207.984	2263.38	1075.72	0.475274
PA1258	221	-	probable permease of ABC transporter	16	14	13	9	8	15	15	11.25	4973.21	6319.04	1791.27	1394.98	3032.61	106282	5646.13	28125.3	4.98135
PA1259	580	-	hypothetical protein	15	15	13	10	14	18	15	13.75	1631.33	2499.82	747.334	576.859	543.011	3012.83	2065.57	1220.01	0.59064
PA1260	273	-	amino acid ABC transporter periplasmic binding protein	18	22	16	13	15	15	20	14.75	5317.36	7773.81	4864.18	4613.36	3959.33	3448.54	6545.58	4221.35	0.644916
PA1261	224	-	probable transcriptional regulator	9	11	7	6	6	4	10	5.75	1925.68	2600.43	738.231	309.399	629.893	624.173	2263.05	575.424	0.254269
PA1262	480	-	probable major facilitator superfamily (MFS) transporter	11	12	9	4	9	11	11.5	8.25	1915.54	3241.96	1632.93	1916.85	1349.02	4639.33	2578.75	2384.53	0.924686
PA1263	314	-	hypothetical protein	9	6	5	4	6	8	7.5	5.75	1031.36	1013.39	289.916	129.386	978.942	1036.91	1022.38	608.788	0.595463
PA1264	288	-	probable transcriptional regulator	10	14	9	4	5	10	12	7	2515.57	3922.14	11160.3	27889.8	691.132	4599.35	3218.85	11085.1	3.44382
PA1265	300	-	hypothetical protein	17	13	8	6	9	8	15	7.75	3276.31	2440.28	2295.33	390.341	6744.05	833.728	2858.3	2565.86	0.897689
PA1266	417	-	probable oxidoreductase	8	10	8	4	6	3	9	5.25	976.771	1445.04	201.282	120.352	362.528	1288.94	1210.91	493.276	0.407361
PA1267	371	-	hypothetical protein	15	11	10	3	5	10	13	7	1051.09	1822.25	816.036	257.665	258.069	1400.51	1436.67	683.07	0.475454
PA1268	314	-	hypothetical protein	15	13	10	5	9	11	14	8.75	1424.77	2301.18	3339.35	479.491	922.773	1035.37	1862.97	1444.25	0.775238
PA1269	222	-	probable transcriptional regulator	11	11	5	7	7	7	11	6.5	14217.8	7352.5	2718.07	2411.37	3291.33	2665.19	10785.1	2771.49	0.256973
PA1270	679	-	hypothetical protein	45	43	37	17	40	43	44	34.25	4708.51	5780.13	4890.48	1277.63	9955.83	5805.46	5244.32	5482.35	1.04539
PA1271	616	-	probable tonB-dependent receptor	26	26	16	18	19	26	26	19.75	6318.48	4396.83	2637.02	3464.5	1811.96	1811.85	5357.65	2431.33	0.453806
PA1272	203	cobO	cob(I)alamin adenosyltransferase	9	12	8	4	8	7	10.5	6.75	2845.24	3879.73	4978.11	6781.03	21099.9	1673	3362.48	8633	2.56745
PA1273	435	cobB	cobyrinic acid a,c-diamide synthase	15	18	10	7	8	7	16.5	8	1803.63	1997.67	408.946	148.335	214.308	284.712	1900.65	264.075	0.138939
PA1274	218	-	conserved hypothetical protein	7	10	6	4	5	9	8.5	6	1840.84	2521.67	3145.3	1118.18	785.921	1429.17	2181.26	1619.64	0.742528
PA1275	312	cobD	cobalamin biosynthetic protein CobD	16	17	8	8	12	9	16.5	9.25	3094.66	3586.55	626.378	168.515	2333.83	860.585	3340.6	997.328	0.298547
PA1276	331	cobC	cobalamin biosynthetic protein CobC	11	11	6	2	6	8	11	5.5	1500.87	2313.94	507.158	129.961	342.54	168.083	1907.4	286.936	0.150433
PA1277	490	cobQ	cobyric acid synthase	11	13	11	7	9	12	12	9.75	3014.31	3817.64	1791.36	175.58	2889.79	2201.73	3415.98	1764.61	0.516577
PA1278	173	cobP	cobinamide kinase	7	8	6	4	3	5	7.5	4.5	1922.13	4360.02	518.964	234.84	611.688	3987.76	3141.07	1338.31	0.426068
PA1279	351	cobU	nicotinate-nucleotide--dimethylbenzimidazole phosphoribosyltransferase	14	16	6	7	8	11	15	8	2086.88	2215.22	4391.19	7264.85	387.626	1618.14	2151.05	3415.45	1.58781
PA1280	194	-	hypothetical protein	4	3	1	1	2	2	3.5	1.5	1256.29	1356.87	161.438	24.6376	116.887	197.007	1306.58	124.992	0.0956636
PA1281	245	cobV	cobalamin (5'-phosphate) synthase	7	7	5	4	5	5	7	4.75	1580.74	1861.9	1019.25	497.478	1048.96	851.072	1721.32	854.191	0.496242
PA1282	501	-	probable major facilitator superfamily (MFS) transporter	23	25	15	7	13	17	24	13	2656.25	4937.63	678.472	596.268	2041.81	3071.72	3796.94	1597.07	0.420619
PA1283	186	-	probable transcriptional regulator	7	6	4	2	2	6	6.5	3.5	2064.21	1722.15	480.447	256.972	406.382	619.041	1893.18	440.711	0.232789
PA1284	606	-	probable acyl-CoA dehydrogenase	38	39	27	22	29	30	38.5	27	4619	5460.25	3354.46	1766.75	4282.44	3341.81	5039.62	3186.37	0.632263
PA1285	149	-	probable transcriptional regulator	4	4	2	2	4	5	4	3.25	2948.75	2898.32	1485.37	256.628	913.133	2289.06	2923.54	1236.05	0.422792
PA1286	399	-	probable major facilitator superfamily (MFS) transporter	15	17	12	8	9	10	16	9.75	2665.89	3360.92	721.093	1066.15	1193.48	1201.59	3013.4	1045.58	0.346975
PA1287	184	-	probable glutathione peroxidase	8	5	4	2	3	5	6.5	3.5	18685.5	2338.39	410.777	64.9414	301.253	141.981	10511.9	229.738	0.021855
PA1288	424	-	probable outer membrane protein precursor	18	20	12	10	17	18	19	14.25	3004.77	4661.23	6441.05	783.463	1348.92	13219.7	3833	5448.29	1.42142
PA1289	159	-	hypothetical protein	10	8	7	3	6	9	9	6.25	38110.8	4979.96	1575.79	901.828	2947.42	4226.3	21545.4	2412.84	0.111988
PA1290	197	-	probable transcriptional regulator	5	7	4	3	5	4	6	4	3047.14	4427.19	621.078	181.968	1163.86	820.23	3737.17	696.785	0.186447
PA1291	279	-	hypothetical protein	9	9	9	8	6	6	9	7.25	3609.08	3444.3	3153.59	2912.35	903.072	1456.57	3526.69	2106.4	0.597273
PA1292	284	-	probable 3-mercaptopyruvate sulfurtransferase	9	11	4	1	1	5	10	2.75	1137.96	897.097	460.226	25.2448	97.589	451.422	1017.53	258.62	0.254166
PA1293	353	-	hypothetical protein	29	28	23	15	23	24	28.5	21.25	14300.3	7772.97	5393.12	3574.61	6331.05	33788.4	11036.7	12271.8	1.11191
PA1294	374	rnd	ribonuclease D	24	27	11	6	14	10	25.5	10.25	3565.38	4136.78	586.182	338.668	572.63	1487.58	3851.08	746.266	0.193781
PA1295	97	-	conserved hypothetical protein	3	3	3	2	2	1	3	2	2037.6	2354.09	3667.86	271.013	1324.72	708.226	2195.84	1492.96	0.679901
PA1296	310	-	probable 2-hydroxyacid dehydrogenase	12	13	11	6	9	14	12.5	10	4762.4	5497.23	5804.43	462.55	2836.55	4738	5129.82	3460.38	0.674563
PA1297	326	-	probable metal transporter	15	20	15	10	13	11	17.5	12.25	3064.17	4867.48	635.344	476.503	8223.39	1630.93	3965.82	2741.54	0.691292
PA1298	91	-	conserved hypothetical protein	6	4	3	2	4	4	5	3.25	2179.28	3095.97	6286.72	78.7861	830.628	462.523	2637.63	1914.66	0.725904
PA1299	149	-	conserved hypothetical protein	6	5	5	3	5	5	5.5	4.5	4678.57	5562.51	2101.94	785.922	5546.44	321.443	5120.54	2188.94	0.427482
PA1300	175	-	probable sigma-70 factor, ECF subfamily	7	7	6	4	5	5	7	5	3464.55	3875.25	2608.12	4533.87	3282.64	1017.34	3669.9	2860.49	0.779447
PA1301	327	-	probable transmembrane sensor	12	11	4	5	8	7	11.5	6	1411.01	2387.5	1187.63	204.635	847.562	1426.21	1899.25	916.51	0.482563
PA1302	851	-	probable heme utilization protein precursor	24	24	12	9	13	15	24	12.25	2717.2	2700.04	770.398	1224.41	678.005	642.966	2708.62	828.944	0.306039
PA1303	179	-	probable signal peptidase	5	6	2	3	3	5	5.5	3.25	4498.76	4904.87	347.599	213.617	2153.6	7516.28	4701.82	2557.77	0.543997
PA1304	683	-	probable oligopeptidase	40	38	28	18	37	30	39	28.25	4619.34	5041.25	2830.78	2946.19	10229.5	7082.57	4830.29	5772.27	1.19501
PA1305	157	-	hypothetical protein	9	8	8	3	8	7	8.5	6.5	4882.49	5750.41	5130.71	2207.18	19594.9	2656.21	5316.45	7397.25	1.39139
PA1306	153	-	probable HIT family protein	5	8	5	3	4	6	6.5	4.5	3137.88	6629.71	39476.8	157995	1251.55	1283.78	4883.79	50001.8	10.2383
PA1307	257	-	conserved hypothetical protein	6	9	5	6	7	12	7.5	7.5	2195.44	3031.62	6111.04	18291.1	5794.03	3284.86	2613.53	8370.27	3.20266
PA1308	174	-	hypothetical protein	9	12	7	3	7	4	10.5	5.25	3553.54	4705.58	2097.53	576.859	1071.54	825.776	4129.56	1142.93	0.276767
PA1309	286	-	probable transcriptional regulator	15	14	11	8	12	11	14.5	10.5	5330.14	5625.87	6160.11	2490.12	6210.83	3090.49	5478	4487.89	0.819256
PA1310	371	phnW	2-aminoethylphosphonate:pyruvate aminotransferase	7	6	3	2	4	3	6.5	3	703.723	1555.82	632.568	412.264	2967.8	329.915	1129.77	1085.64	0.960934
PA1311	275	phnX	2-phosphonoacetaldehyde hydrolase	12	12	10	7	8	13	12	9.5	3911.67	5280.03	2555.62	634.395	650.508	2767.27	4595.85	1651.95	0.359443
PA1312	303	-	probable transcriptional regulator	15	14	12	9	11	12	14.5	11	3466.45	4968.3	1696.53	1198.87	1654.77	2126.75	4217.38	1669.23	0.395798
PA1313	452	-	probable major facilitator superfamily (MFS) transporter	26	26	24	11	16	15	26	16.5	5618.07	6487.97	6003.25	3426.15	3082.57	6340.62	6053.02	4713.15	0.778644
PA1314	128	-	hypothetical protein	9	9	9	5	9	9	9	8	11560	8110.4	6505.19	1194.92	8621.66	4939.93	9835.21	5315.43	0.540449
PA1315	204	-	probable transcriptional regulator	12	13	8	8	11	9	12.5	9	7295.9	6482.88	2673.36	8868.19	1840.28	8181.71	6889.39	5390.89	0.782491
PA1316	513	-	probable major facilitator superfamily (MFS) transporter	34	34	25	17	24	29	34	23.75	3458.38	3825.77	11307.4	922.396	5633.43	4840.71	3642.07	5675.97	1.55845
PA1317	331	cyoA	cytochrome o ubiquinol oxidase subunit II	18	16	10	11	17	15	17	13.25	5763.43	6746.98	1667.82	1364.59	113152	10197.6	6255.21	31595.6	5.05108
PA1318	658	cyoB	cytochrome o ubiquinol oxidase subunit I	34	37	29	22	24	24	35.5	24.75	7239.46	5975.85	10248	12214.4	7313.65	3324.02	6607.65	8275	1.25234
PA1319	209	cyoC	cytochrome o ubiquinol oxidase subunit III	7	8	8	7	4	6	7.5	6.25	2546.31	3252.41	46759.6	184830	916.208	1791.64	2899.36	58574.3	20.2025
PA1320	111	cyoD	cytochrome o ubiquinol oxidase subunit IV	4	5	3	3	4	4	4.5	3.5	7970.62	6152.48	1888.54	1227.22	5175.34	7038.9	7061.55	3832.5	0.542728
PA1321	296	cyoE	cytochrome o ubiquinol oxidase protein CyoE	9	9	7	3	4	4	9	4.5	1572.32	1705.39	632.021	387.542	697.989	256.604	1638.85	493.539	0.301149
PA1322	732	-	probable TonB-dependent receptor	28	28	20	14	21	17	28	18	5624.6	3011.17	2731.42	1828.3	7400.38	2309.89	4317.89	3567.5	0.826214
PA1323	110	-	hypothetical protein	2	3	2	1	1	1	2.5	1.25	1019.8	1777.95	1628.58	304.162	1511.74	189.117	1398.88	908.401	0.649379
PA1324	170	-	hypothetical protein	6	4	4	2	3	3	5	3	1610.4	2394.16	3303.84	281.158	4861.29	899.277	2002.28	2336.39	1.16687
PA1325	135	-	conserved hypothetical protein	6	6	5	5	5	4	6	4.75	4609.79	5708.67	2118.86	548.779	3359.43	4802.04	5159.23	2707.28	0.524745
PA1326	515	ilvA2	threonine dehydratase, biosynthetic	22	21	19	13	18	17	21.5	16.75	6049.74	3898.15	27537.9	770.319	1604.7	1734.12	4973.94	7911.76	1.59064
PA1327	656	-	probable protease	24	23	21	15	18	23	23.5	19.25	3371.21	3958.71	2485.78	2367.99	1305.88	1517	3664.96	1919.16	0.523651
PA1328	302	-	probable transcriptional regulator	18	16	11	7	11	9	17	9.5	9973.9	4534.94	2613.36	419.41	3554.1	1762.14	7254.42	2087.25	0.287722
PA1329	143	-	conserved hypothetical protein	9	8	9	4	5	7	8.5	6.25	2815.66	4032.73	4336.46	1052.87	634.298	1339.72	3424.2	1840.84	0.537597
PA1330	259	-	probable short-chain dehydrogenase	11	11	8	6	8	7	11	7.25	7241.87	8791.98	3695.39	4945.78	10992.7	3638.68	8016.93	5818.14	0.725732
PA1331	515	-	conserved hypothetical protein	18	18	15	12	14	18	18	14.75	2574.96	2561.82	2288.2	765.678	2441.29	6774.91	2568.39	3067.52	1.19434
PA1332	183	-	hypothetical protein	7	5	2	3	2	5	6	3	2222.11	3939.8	2646.99	5145.35	316.667	1062.75	3080.95	2292.94	0.74423
PA1333	68	-	hypothetical protein	4	5	4	2	4	1	4.5	2.75	6294.31	11061.3	2708.16	4428.24	1704.42	49.8017	8677.81	2222.66	0.256131
PA1334	370	-	probable oxidoreductase	11	14	8	7	8	13	12.5	9	1449.15	2191.46	1091.36	1240.14	565.201	3013.87	1820.31	1477.64	0.811755
PA1335	425	-	probable two-component response regulator	11	11	8	5	9	10	11	8	2634.77	1920.3	867.595	742.257	3811.96	1589.1	2277.54	1752.73	0.769572
PA1336	633	-	probable two-component sensor	22	21	16	12	14	16	21.5	14.5	2566.48	2891.74	920.93	1449.76	628.898	1395.57	2729.11	1098.79	0.402619
PA1337	362	ansB	glutaminase-asparaginase	12	10	12	8	9	12	11	10.25	32528.6	4129.35	6615.61	1637.24	5129.62	3719.29	18329	4275.44	0.233261
PA1338	557	ggt	gamma-glutamyltranspeptidase precursor	17	14	10	6	10	11	15.5	9.25	1942.04	1694.87	568.276	42.9056	515.675	1083.09	1818.46	552.488	0.303822
PA1339	244	-	amino acid ABC transporter ATP binding protein	10	9	8	5	7	7	9.5	6.75	4143.19	3078.33	2308.7	861.911	1920.66	2323.77	3610.76	1853.76	0.513398
PA1340	222	-	amino acid ABC transporter membrane protein	9	11	6	5	6	7	10	6	3576.25	5119.13	2857.26	915.03	4494.37	2514.83	4347.69	2695.37	0.619955
PA1341	248	-	amino acid ABC transporter membrane protein	8	9	8	5	5	8	8.5	6.5	8314.28	6063.75	1069.22	703.462	518.138	1408.45	7189.02	924.817	0.128643
PA1342	302	-	probable binding protein component of ABC transporter	11	10	6	4	10	5	10.5	6.25	11077.2	2252.59	652.65	830.906	16026.8	1025.25	6664.89	4633.9	0.695271
PA1343	152	-	hypothetical protein	8	9	6	2	9	8	8.5	6.25	4419.3	6269.93	2461.55	220.117	928.263	2565.35	5344.62	1543.82	0.288855
PA1344	264	-	probable short-chain dehydrogenase	10	7	4	5	6	6	8.5	5.25	2574.8	2799.07	1225.87	3276.98	4294.72	5429.79	2686.93	3556.84	1.32375
PA1345	529	-	hypothetical protein	20	22	17	11	16	15	21	14.75	5663.69	4489.43	8155.94	668.614	2286.19	1515.38	5076.56	3156.53	0.621785
PA1346	515	-	hypothetical protein	11	15	11	5	12	13	13	10.25	7144.03	1961.39	1294.11	1461.75	1120.35	6988.15	4552.71	2716.09	0.596588
PA1347	230	-	probable transcriptional regulator	10	9	8	6	10	11	9.5	8.75	5745.36	7138.13	17616.6	2711.95	6025.06	10393	6441.74	9186.67	1.42612
PA1348	235	-	hypothetical protein	3	4	3	2	2	3	3.5	2.5	744.445	926.702	1512.19	20.3391	85.7726	844.056	835.573	615.59	0.736727
PA1349	116	-	conserved hypothetical protein	8	9	6	3	6	6	8.5	5.25	4691.36	7723.65	10223.6	8096.63	3866.24	3653.43	6207.5	6459.98	1.04067
PA1350	249	-	hypothetical protein	8	10	8	5	5	5	9	5.75	36427.3	4457.9	903.929	777.419	384.513	2269.34	20442.6	1083.8	0.0530167
PA1351	407	-	probable sigma-70 factor, ECF subfamily	13	16	9	7	6	9	14.5	7.75	2326.38	2610.43	798.234	387.542	427.151	1441.85	2468.41	763.696	0.309388
PA1352	403	-	conserved hypothetical protein	21	19	16	11	17	17	20	15.25	3804.22	3820.73	2250.61	652.315	1306.68	2690.25	3812.48	1724.96	0.452452
PA1353	137	-	hypothetical protein	3	6	2	1	2	2	4.5	1.75	2027.55	2372.82	911.372	17.4441	882.77	370.787	2200.19	545.593	0.247976
PA1354	141	-	hypothetical protein	7	8	9	3	7	6	7.5	6.25	2661.44	3501.37	69313.2	610.173	2287.27	844.056	3081.41	18263.7	5.92706
PA1355	126	-	hypothetical protein	2	4	3	1	3	1	3	2	233.175	2403.78	739.06	56.901	139.976	15.3584	1318.48	237.824	0.180378
PA1356	368	-	hypothetical protein	11	10	10	6	7	10	10.5	8.25	2053.99	1759.54	1648.78	1636.52	931.146	6347.09	1906.76	2640.88	1.38501
PA1357	158	-	conserved hypothetical protein	5	7	4	2	5	3	6	3.5	2801.92	2238.1	404.37	468.893	2982.02	443.983	2520.01	1074.82	0.426513
PA1358	132	-	hypothetical protein	2	2	0	1	1	3	2	1.25	308.571	352.387	28.4717	18.1049	38.1753	40.3157	330.479	31.2669	0.0946109
PA1359	218	-	probable transcriptional regulator	12	11	10	8	8	7	11.5	8.25	2701.54	5530.69	1384.93	537.167	4114.53	1986.19	4116.12	2005.7	0.487281
PA1360	297	-	conserved hypothetical protein	17	13	14	12	14	13	15	13.25	4867.44	4006.17	5553.74	11675.6	3274.59	6716.02	4436.81	6805	1.53376
PA1361	477	-	probable transporter	25	27	24	14	11	21	26	17.5	4959.66	6142.39	4416.6	11608.5	3803.13	5622.9	5551.02	6362.79	1.14624
PA1362	107	-	hypothetical protein	6	8	8	4	9	7	7	7	7950.32	11060.7	34058.6	4377.66	21074.9	12094.7	9505.49	17901.5	1.88328
PA1363	246	-	probable sigma-70 factor, ECF subfamily	11	10	7	4	7	6	10.5	6	18647.5	6330.07	2152.43	961.766	2816.59	1022.64	12488.8	1738.36	0.139194
PA1364	280	-	probable transmembrane sensor	16	13	7	4	12	9	14.5	8	3138.32	2961.94	2411.55	4643.12	7072.8	2555.44	3050.13	4170.73	1.3674
PA1365	813	-	probable siderophore receptor	31	32	21	20	20	28	31.5	22.25	7483.8	3772.88	1555.29	1352.19	3790.2	6197.61	5628.34	3223.82	0.572784
PA1366	256	-	hypothetical protein	7	9	4	3	4	3	8	3.5	2861.31	3041.4	2958.98	112.024	1122	2122.24	2951.36	1578.81	0.534944
PA1367	278	-	hypothetical protein	10	18	11	8	11	8	14	9.5	3329.03	4947.36	8800.83	7135.14	1803.58	1865.54	4138.19	4901.27	1.1844
PA1368	474	-	hypothetical protein	20	18	13	8	13	19	19	13.25	3504.86	5404.01	4667.44	16164.2	1552.14	13869.6	4454.43	9063.35	2.03468
PA1369	250	-	hypothetical protein	1	3	2	0	2	1	2	1.25	365.914	496.865	26.7255	0	856.654	19.3515	431.39	225.683	0.523153
PA1370	621	-	hypothetical protein	18	21	12	10	14	17	19.5	13.25	3781.64	4105.22	2502.15	865.885	2308.59	1777.78	3943.43	1863.6	0.472585
PA1371	233	-	hypothetical protein	2	1	1	1	1	1	1.5	1	759.432	1853.43	234.78	348.733	356.849	16.6108	1306.43	239.243	0.183127
PA1372	711	-	hypothetical protein	18	21	20	11	12	15	19.5	14.5	2997.73	5416.65	75009.1	3008.31	2214.81	1079.85	4207.19	20328	4.83174
PA1373	422	fabF2	3-oxoacyl-acyl carrier protein synthase II	18	17	12	8	7	14	17.5	10.25	3077.56	3062.51	779.756	198.21	1247.84	4396.51	3070.03	1655.58	0.539271
PA1374	168	-	hypothetical protein	10	8	6	2	4	5	9	4.25	5115.27	3791.3	1270.15	256.055	449.923	1007.89	4453.28	746.006	0.167518
PA1375	380	pdxB	erythronate-4-phosphate dehydrogenase	2	0	0	0	0	1	1	0.25	8.78588	0	6.59345	0	0	1.27313	4.39294	1.96664	0.447683
PA1376	577	aceK	isocitrate dehydrogenase kinase/phosphatase	25	24	18	10	20	19	24.5	16.75	3570.08	4243.3	1337.43	1768.57	2109.1	2355.22	3906.69	1892.58	0.484446
PA1377	177	-	conserved hypothetical protein	11	11	8	3	9	13	11	8.25	6582.96	4951.33	1368.36	256.537	782.918	3350.98	5767.15	1439.7	0.249638
PA1378	120	-	hypothetical protein	3	3	2	2	3	3	3	2.5	4106.52	4466.5	2853.5	10316.2	419.929	463.63	4286.51	3513.3	0.819618
PA1379	277	-	probable short-chain dehydrogenase	14	14	9	3	9	7	14	7	4457.14	4978.58	3272.84	276.083	2883.41	1746.53	4717.86	2044.72	0.433399
PA1380	321	-	probable transcriptional regulator	8	11	7	6	6	8	9.5	6.75	2369.29	2853.67	1502.53	461.59	612.232	1543.3	2611.48	1029.91	0.394379
PA1381	163	-	hypothetical protein	2	4	2	3	1	1	3	1.75	786.525	2017.04	110.161	161.278	46.3725	44.5204	1401.78	90.5828	0.0646198
PA1382	759	-	probable type II secretion system protein	40	45	26	22	32	29	42.5	27.25	6474.05	6703.01	1930.58	1993.11	4172.73	3037.22	6588.53	2783.41	0.422463
PA1383	601	-	hypothetical protein	36	40	31	22	29	28	38	27.5	6670.6	9569.85	3687.4	1570.7	14333.5	4309.01	8120.23	5975.14	0.735835
PA1384	337	galE	UDP-glucose 4-epimerase	20	23	17	12	19	16	21.5	16	7507.47	10003.8	3112.68	1375.76	5098.95	7746.35	8755.64	4333.44	0.494931
PA1385	374	-	probable glycosyl transferase	19	24	14	13	15	12	21.5	13.5	4218.82	8170.38	4625.82	24428.8	7902.29	1300.02	6194.6	9564.23	1.54396
PA1386	422	-	probable ATP-binding component of ABC transporter	15	15	10	10	10	12	15	10.5	5278.52	6712.47	1521.91	1251.55	1683.69	2939.41	5995.5	1849.14	0.308422
PA1387	518	-	hypothetical protein	26	27	22	18	26	25	26.5	22.75	7830.97	7965.44	6096.91	11843.1	6751.28	7892.84	7898.2	8146.03	1.03138
PA1388	242	-	hypothetical protein	17	14	10	9	13	11	15.5	10.75	6536.55	9003.34	23063.8	136448	19927.5	4444.05	7769.94	45970.9	5.9165
PA1389	494	-	probable glycosyl transferase	15	15	12	10	10	16	15	12	3092.63	3258.15	1174.99	696.635	2687.88	2070.3	3175.39	1657.45	0.521968
PA1390	344	-	probable glycosyl transferase	13	13	9	7	11	11	13	9.5	4346.05	5943.45	1514.96	2153.64	1735.87	3837.96	5144.75	2310.61	0.449119
PA1391	591	-	probable glycosyl transferase	14	16	14	7	8	12	15	10.25	1712.82	2363.85	693.149	869.402	630.959	889.81	2038.33	770.83	0.378167
PA1392	414	-	hypothetical protein	10	9	7	5	7	13	9.5	8	4574.09	5416.03	2016.31	1604.77	2215.28	2221.45	4995.06	2014.45	0.403289
PA1393	196	cysC	adenosine 5'-phosphosulfate (APS) kinase	5	4	4	2	5	4	4.5	3.75	2875.31	3284.75	2882.62	1219.31	9448.39	4171.44	3080.03	4430.44	1.43844
PA1394	84	-	hypothetical protein	1	1	1	0	0	0	1	0.25	739.269	1245.94	24.8563	0	0	0	992.604	6.21407	0.00626037
PA1395	138	-	hypothetical protein	1	2	2	2	2	2	1.5	2	1988.67	1562.76	1171.05	1472.01	1022.43	673.097	1775.71	1084.65	0.610824
PA1396	540	-	probable two-component sensor	26	23	21	10	16	18	24.5	16.25	2758.7	3121.56	2036.11	778.912	9579.04	3028.16	2940.13	3855.55	1.31135
PA1397	210	-	probable two-component response regulator	10	8	5	5	6	9	9	6.25	3316.38	3707.61	1809.54	3744.09	539.908	1548.12	3511.99	1910.41	0.543968
PA1398	113	-	hypothetical protein	7	5	4	4	4	6	6	4.5	4520.45	5224.99	2956.36	697.919	9966.8	2697.23	4872.72	4079.58	0.837227
PA1399	306	-	probable transcriptional regulator	14	14	13	8	11	13	14	11.25	4023.82	6180.59	246976	999.673	4141.65	17923.9	5102.2	67510.2	13.2316
PA1400	1095	-	probable pyruvate carboxylase	30	30	23	12	23	33	30	22.75	2269.66	2350.37	3757.5	979.945	1408.2	2974.74	2310.02	2280.1	0.987048
PA1401	135	-	hypothetical protein	1	1	1	0	1	0	1	0.5	979.333	105.716	55.678	0	223.962	0	542.524	69.91	0.128861
PA1402	221	-	hypothetical protein	7	6	5	4	5	7	6.5	5.25	1891.39	2370.24	1156.39	1297.65	2861.59	13684	2130.81	4749.9	2.22915
PA1403	210	-	probable transcriptional regulator	3	1	0	0	0	1	2	0.25	683.625	818.041	47.724	0	0	20.7338	750.833	17.1144	0.022794
PA1404	75	-	hypothetical protein	4	5	4	3	4	1	4.5	3	3124.96	6681.25	1920.89	318.646	1780.5	1419.11	4903.11	1359.79	0.277332
PA1405	530	-	probable helicase	19	24	14	6	10	17	21.5	11.75	2503.35	2356.67	509.769	468.95	2405.48	1288.88	2430.01	1168.27	0.480768
PA1406	252	-	hypothetical protein	6	7	6	5	4	6	6.5	5.25	3237.95	1598.33	2455.8	1356.14	12028	1055.89	2418.14	4223.95	1.74678
PA1407	313	-	hypothetical protein	9	9	5	4	7	6	9	5.5	3592.5	3467.01	1060.64	297.776	1915.84	1287.53	3529.76	1140.45	0.323095
PA1408	807	-	hypothetical protein	36	33	26	17	27	34	34.5	26	3528.11	4145.46	3053.49	2395.77	4371	8449.81	3836.79	4567.52	1.19045
PA1409	346	aphA	acetylpolyamine aminohydrolase	7	10	9	5	8	7	8.5	7.25	2711.43	3176.06	1847.75	497.309	1012.2	520.142	2943.75	969.351	0.329291
PA1410	363	-	probable periplasmic spermidine/putrescine-binding protein	22	22	19	14	14	16	22	15.75	7913.39	7957.82	9517.03	5352.46	4157.64	7304.8	7935.61	6582.98	0.82955
PA1411	303	-	hypothetical protein	15	15	11	7	11	9	15	9.5	11320.5	6369.13	3541.89	2429.28	5854.05	3459.96	8844.82	3821.3	0.432038
PA1412	397	-	hypothetical protein	18	18	9	7	11	10	18	9.25	2453.94	1983.84	836.222	313.027	571.187	633.677	2218.89	588.529	0.265236
PA1413	290	-	probable transcriptional regulator	9	9	9	6	8	6	9	7.25	3159.04	3659.96	2901.5	774.639	1216.34	380.358	3409.5	1318.21	0.386628
PA1414	77	-	hypothetical protein	5	5	5	3	4	5	5	4.25	2696.92	4057.02	22625.5	11980.3	6020.79	6226.42	3376.97	11713.2	3.46856
PA1415	242	-	hypothetical protein	13	14	12	9	9	11	13.5	10.25	6798.68	8123.1	3635.75	1303.55	2665.33	4595.99	7460.89	3050.16	0.408819
PA1416	460	-	conserved hypothetical protein	11	11	8	5	6	9	11	7	926.108	1568.5	462.975	332.5	723.007	1335.68	1247.31	713.54	0.572064
PA1417	533	-	probable decarboxylase	21	22	15	6	9	15	21.5	11.25	3939.97	5132.09	1137.59	520.116	869.796	2827.39	4536.03	1338.72	0.295131
PA1418	463	-	probable sodium:solute symport protein	22	20	13	10	13	15	21	12.75	5069.25	5127.11	2593	474.872	549.626	4532.77	5098.18	2037.57	0.399665
PA1419	503	-	probable transporter	20	22	16	12	16	13	21	14.25	3034.64	4475.59	7080.68	6475.86	2123.85	1460.98	3755.12	4285.34	1.1412
PA1420	139	-	hypothetical protein	3	2	2	2	1	1	2.5	1.5	763.803	1003.92	715.002	1994.4	380.655	800.513	883.862	972.643	1.10045
PA1421	319	gbuA	guanidinobutyrase	13	11	10	6	8	12	12	9	2635.32	3995.01	4524.06	509.434	1026.78	13609.8	3315.16	4917.51	1.48334
PA1422	297	gbuR	GbuR	16	14	10	7	13	9	15	9.75	4121.02	5397.92	936.403	844.894	3401.85	1821.13	4759.47	1751.07	0.367912
PA1423	417	bdlA	BdlA	19	18	13	8	12	18	18.5	12.75	3851.04	5709.17	623.874	97.4277	2078.5	6879.77	4780.11	2419.89	0.506242
PA1424	203	-	hypothetical protein	10	8	7	5	8	4	9	6	1016.39	2877.25	2921.04	8134.89	3078.1	3972.78	1946.82	4526.7	2.32518
PA1425	538	-	probable ATP-binding component of ABC transporter	26	24	19	9	17	22	25	16.75	2869.49	4167.73	2733.71	559.703	1081.82	4305.53	3518.61	2170.19	0.616776
PA1426	118	-	hypothetical protein	6	8	5	4	4	4	7	4.25	3808.31	6419.11	8702.05	607.587	1409.25	1939.25	5113.71	3164.54	0.618834
PA1427	187	-	hypothetical protein	8	7	5	4	4	6	7.5	4.75	4674.09	1554.65	1241.59	2977.72	404.209	333.736	3114.37	1239.31	0.397934
PA1428	143	-	conserved hypothetical protein	7	9	7	4	6	4	8	5.25	4865.54	5400.39	1445.49	250.683	1867.65	446.574	5132.96	1002.6	0.195326
PA1429	902	-	probable cation-transporting P-type ATPase	41	48	27	24	27	26	44.5	26	3936.04	4772.46	3224.94	3658.95	2815.66	1319.96	4354.25	2754.88	0.632688
PA1430	239	lasR	transcriptional regulator LasR	10	10	4	2	4	5	10	3.75	3880.64	5115.51	393.124	49.9967	1001.5	759.082	4498.07	550.926	0.122481
PA1431	80	rsaL	regulatory protein RsaL	0	1	0	0	0	0	0.5	0	0	85.8943	10.4396	0	0	0	42.9471	2.60991	0.0607702
PA1432	201	lasI	autoinducer synthesis protein LasI	15	14	9	8	11	8	14.5	9	9989.33	12086.3	1697.35	1284.1	3384.5	27910.5	11037.8	8569.11	0.776339
PA1433	650	-	conserved hypothetical protein	28	27	17	10	13	24	27.5	16	2097.69	2896.62	1511.66	4636.3	1465.23	846.257	2497.15	2114.86	0.846908
PA1434	237	-	hypothetical protein	10	7	5	6	2	6	8.5	4.75	2200.4	2138.85	777.026	151.256	350.826	1341.13	2169.63	655.061	0.301923
PA1435	385	-	probable Resistance-Nodulation-Cell Division (RND) efflux membrane fusion protein precursor	10	14	8	9	12	11	12	10	1696.2	3049.29	8218.29	2067.06	1400.49	914.799	2372.74	3150.16	1.32764
PA1436	1036	-	probable Resistance-Nodulation-Cell Division (RND) efflux transporter	45	47	29	19	30	38	46	29	3640.92	4566.4	1430.51	636.677	4056.61	3068.51	4103.66	2298.08	0.560006
PA1437	229	-	probable two-component response regulator	9	8	7	4	6	6	8.5	5.75	4522.47	6677.65	7799.18	28104.1	70823.1	1981.63	5600.06	27177	4.85299
PA1438	481	-	probable two-component sensor	20	21	14	11	11	15	20.5	12.75	2300.26	3268.19	1218.03	929.108	4007.22	3269.84	2784.22	2356.05	0.846215
PA1439	135	-	conserved hypothetical protein	6	7	6	2	6	6	6.5	5	1953.72	2846.5	903.221	194.728	1082.48	12094.7	2400.11	3568.78	1.48692
PA1440	195	-	hypothetical protein	9	7	6	2	4	5	8	4.25	3492.73	2789.28	7448.01	502.48	284.259	992.386	3141	2306.78	0.73441
PA1441	427	-	hypothetical protein	18	13	8	2	2	8	15.5	5	11809.5	3272.99	487.02	16.7905	100.311	404.479	7541.26	252.15	0.033436
PA1442	173	-	conserved hypothetical protein	5	5	4	3	4	3	5	3.5	1794.76	1866.83	714.481	207.212	349.536	3901.07	1830.8	1293.07	0.70629
PA1443	323	fliM	flagellar motor switch protein FliM	16	17	6	3	6	2	16.5	4.25	1077.05	1755.93	399.486	29.5956	1099.87	226.167	1416.49	438.781	0.309766
PA1444	157	fliN	flagellar motor switch protein FliN	3	3	2	0	1	2	3	1.25	6898.43	1861.81	125.01	0	64.1929	191.05	4380.12	95.0631	0.0217033
PA1445	150	fliO	flagellar protein FliO	4	4	1	0	0	2	4	0.75	761.209	831.633	244.983	0	0	35.4778	796.421	70.1153	0.088038
PA1446	255	fliP	flagellar biosynthetic protein FliP	7	8	2	2	3	3	7.5	2.5	1288.32	1314.2	610.821	65.6036	118.568	464.816	1301.26	314.952	0.242037
PA1447	89	fliQ	flagellar biosynthetic protein FliQ	11	10	5	3	5	3	10.5	4	9813.34	7097.23	731.947	563.896	736.055	358.764	8455.28	597.665	0.0706854
PA1448	258	fliR	flagellar biosynthetic protein FliR	10	11	3	2	2	6	10.5	3.25	1250.05	1706.62	105.206	46.3148	29.2973	686.304	1478.33	216.78	0.146639
PA1449	378	flhB	flagellar biosynthetic protein FlhB	14	12	5	3	6	6	13	5	2022.61	2462.51	1552.14	177.025	406.598	231.655	2242.56	591.853	0.263918
PA1450	419	-	conserved hypothetical protein	19	21	15	10	20	16	20	15.25	5252.57	5288.32	1337.47	1146.44	4455.85	1432.89	5270.45	2093.16	0.397151
PA1451	447	-	conserved hypothetical protein	23	23	18	13	16	18	23	16.25	3216.14	4556.2	2923.1	1165.52	4447.3	1873.46	3886.17	2602.34	0.669642
PA1452	707	flhA	flagellar biosynthesis protein FlhA	16	18	8	7	8	11	17	8.5	2509.41	1708.35	328.398	260.28	263.718	934.046	2108.88	446.61	0.211776
PA1453	429	flhF	flagellar biosynthesis protein FlhF	11	11	6	4	4	8	11	5.5	933.884	929.02	159.636	194.976	334.768	390.188	931.452	269.892	0.289754
PA1454	280	fleN	flagellar synthesis regulator FleN	7	8	2	1	0	2	7.5	1.25	1206.68	1855.69	14.9138	51.2109	0	13.8225	1531.19	19.9868	0.0130532
PA1455	247	fliA	sigma factor FliA	11	12	7	2	4	5	11.5	4.5	3922.56	5133.86	3421.83	58.0529	326.422	3149.52	4528.21	1738.96	0.384027
PA1456	124	cheY	two-component response regulator CheY	3	3	3	2	2	4	3	2.75	1572.39	2873.09	521.981	96.3647	142.234	593.031	2222.74	338.403	0.152246
PA1457	262	cheZ	chemotaxis protein CheZ	12	12	7	6	6	9	12	7	5385.14	7422.31	5980.08	1349.99	1480.97	3534.24	6403.73	3086.32	0.481956
PA1458	753	-	probable two-component sensor	27	26	18	10	13	17	26.5	14.5	3371.45	2694.14	403.167	187.252	515.291	420.183	3032.79	381.473	0.125783
PA1459	368	-	probable methyltransferase	11	11	7	5	4	7	11	5.75	4167.85	5554.4	658.151	103.906	294.406	826.91	4861.13	470.843	0.0968589
PA1460	246	motC	MotC	9	10	5	6	4	8	9.5	5.75	2575.91	3461.56	1147.51	505.17	327.749	3231.15	3018.73	1302.9	0.431604
PA1461	296	motD	MotD	6	8	3	1	4	4	7	3	1890.39	1941.1	253.937	621.682	246.85	246.797	1915.75	342.317	0.178686
PA1462	262	-	probable plasmid partitioning protein	10	7	5	1	7	5	8.5	4.5	1631.09	1055.14	1109.31	383.105	1086.69	1573.23	1343.12	1038.08	0.772892
PA1463	296	-	hypothetical protein	7	9	6	2	1	3	8	3	1204.62	1396.45	190.453	32.2952	93.6327	287.658	1300.53	151.01	0.116114
PA1464	159	-	probable purine-binding chemotaxis protein	5	6	3	1	0	4	5.5	2	2708.7	3237.97	257.38	120.244	0	139.964	2973.34	129.397	0.0435191
PA1465	135	-	hypothetical protein	4	4	4	3	2	2	4	2.75	1018.9	1585.74	346.441	123.918	167.971	4784.13	1302.32	1355.61	1.04092
PA1466	228	-	hypothetical protein	11	10	7	5	10	7	10.5	7.25	26738.4	4713.17	3853.51	492.643	3845.66	925.139	15725.8	2279.24	0.144936
PA1467	323	-	hypothetical protein	7	10	3	1	2	3	8.5	2.25	1128.73	1582.47	117.648	14.7978	62.4042	334.009	1355.6	132.215	0.0975323
PA1468	138	-	hypothetical protein	7	9	6	3	8	5	8	5.5	3498.31	4948.74	768.599	225.13	1771	1069.24	4223.52	958.493	0.226942
PA1469	240	-	hypothetical protein	5	6	3	2	2	6	5.5	3.25	1672.1	5461.99	600.279	308.688	325.445	3555.84	3567.05	1197.56	0.33573
PA1470	245	-	probable short-chain dehydrogenase	8	7	4	3	2	6	7.5	3.75	1193.73	2094.9	768.698	175.58	586.186	126.377	1644.32	414.21	0.251904
PA1471	98	-	hypothetical protein	2	2	2	1	1	1	2	1.25	292.982	1747.55	42.6107	24.3862	231.389	4.93661	1020.27	75.8307	0.0743244
PA1472	184	-	conserved hypothetical protein	7	8	7	6	5	5	7.5	5.75	3541.86	5498.38	23044.3	389.648	4737.89	7351.48	4520.12	8880.84	1.96474
PA1473	111	-	hypothetical protein	9	11	9	4	10	6	10	7.25	4030.42	6214.39	2054.07	193.771	4494.37	1516.74	5122.41	2064.74	0.40308
PA1474	492	-	hypothetical protein	30	38	24	20	22	24	34	22.5	8191.87	6734.02	2738.07	2982.45	4101.99	6689.45	7462.95	4127.99	0.553131
PA1475	233	ccmA	heme exporter protein CcmA	3	4	0	0	0	0	3.5	0	68.7787	99.8177	0	0	0	0	84.2982	0.1	0.00118626
PA1476	223	ccmB	heme exporter protein CcmB	3	6	0	0	0	1	4.5	0.25	65.8744	244.142	0	0	0	2.16945	155.008	0.542363	0.00349893
PA1477	252	ccmC	heme exporter protein CcmC	2	8	0	0	0	0	5	0	60.9433	228.632	16.5708	0	0	0	144.788	4.14271	0.0286123
PA1478	58	-	hypothetical protein	0	1	0	0	0	0	0.5	0	0	227.836	0	0	0	0	113.918	0.1	0.000877823
PA1479	162	ccmE	cytochrome C-type biogenesis protein CcmE	4	4	0	0	0	0	4	0	197.845	94.6224	0	0	0	0	146.234	0.1	0.000683837
PA1480	657	ccmF	cytochrome C-type biogenesis protein CcmF	10	23	0	0	0	0	16.5	0	148.384	264.692	0	0	0	0	206.538	0.1	0.000484172
PA1481	180	ccmG	cytochrome C biogenesis protein CcmG	6	6	0	0	0	0	6	0	222.576	287.783	23.1992	0	0	0	255.179	5.79979	0.0227283
PA1482	155	ccmH	cytochrome C-type biogenesis protein CcmH	2	4	0	0	0	0	3	0	51.695	150.049	29.6351	0	0	0	100.872	7.40877	0.0734474
PA1483	407	cycH	cytochrome c-type biogenesis protein	14	17	4	3	5	4	15.5	4	2080.29	2231.21	194.941	70.4622	334.292	621.674	2155.75	305.342	0.141641
PA1484	268	-	probable transcriptional regulator	9	9	6	6	7	9	9	7	2062.98	2901.27	3315.75	6384.81	3751.15	472.957	2482.13	3481.17	1.40249
PA1485	455	-	probable amino acid permease	14	13	7	6	10	10	13.5	8.25	1033.14	1791.36	654.37	388.678	1079.82	4179.72	1412.25	1575.65	1.1157
PA1486	366	-	hypothetical protein	11	12	8	6	6	6	11.5	6.5	1587.22	1969.9	431.277	274.244	681.523	664.878	1778.56	512.981	0.288425
PA1487	471	-	probable carbohydrate kinase	14	13	12	7	11	13	13.5	10.75	14478.8	2257.97	8798.55	877.798	1123.38	3201.63	8368.36	3500.34	0.418282
PA1488	412	-	hypothetical protein	8	9	8	3	4	5	8.5	5	1400.28	2029.65	717.598	29.003	299.658	177.311	1714.96	305.892	0.178367
PA1489	396	-	hypothetical protein	11	8	5	2	6	9	9.5	5.5	2008.24	2199.75	408.095	205.189	509.004	2367.63	2103.99	872.479	0.414678
PA1490	258	-	probable transcriptional regulator	9	8	6	4	6	7	8.5	5.75	2756.32	3177.63	1288.36	3130.88	566.415	2062.66	2966.97	1762.08	0.593899
PA1491	411	-	probable transporter	16	12	11	6	10	10	14	9.25	20296.6	3779.8	2637.59	168.626	1980.1	1295.99	12038.2	1520.58	0.126313
PA1492	118	-	hypothetical protein	4	5	3	3	2	3	4.5	2.75	1969.23	3677.66	881.176	425.311	448.398	3234.82	2823.45	1247.43	0.44181
PA1493	332	cysP	sulfate-binding protein of ABC transporter	20	25	17	9	17	16	22.5	14.75	4432.74	5282.62	3651.35	129.57	5380.65	2525.32	4857.68	2921.72	0.601465
PA1494	551	-	conserved hypothetical protein	21	24	21	10	24	21	22.5	19	3893.66	4648.82	4219.05	863.12	3699.33	8173.47	4271.24	4238.74	0.992392
PA1495	208	-	hypothetical protein	5	5	5	3	3	5	5	4	2529.66	2391.32	1258.78	1298.33	387.626	1835.14	2460.49	1194.97	0.485663
PA1496	283	-	probable potassium channel	10	8	7	5	6	5	9	5.75	4553.76	7108.75	2453.87	253.34	1175.21	849.621	5831.25	1183.01	0.202874
PA1497	304	-	probable transporter	10	11	7	5	7	12	10.5	7.75	2071.27	2688.11	1725.29	345.898	663.045	978.716	2379.69	928.236	0.390066
PA1498	477	pykF	pyruvate kinase I	23	25	17	11	20	20	24	17	4797.28	4850.3	4214.37	6297.76	9428.58	10241.7	4823.79	7545.61	1.56425
PA1499	421	-	conserved hypothetical protein	17	14	11	8	10	18	15.5	11.75	2629.67	3339.72	803.43	715.25	1939.05	1427.23	2984.7	1221.24	0.409168
PA1500	296	-	probable oxidoreductase	12	10	12	9	8	10	11	9.75	3257.43	4323.29	5754.49	2914.64	4885.93	2252.23	3790.36	3951.82	1.0426
PA1501	260	-	conserved hypothetical protein	7	8	7	4	6	8	7.5	6.25	1944.11	2663.23	6215.6	11471.2	7190.47	6311.57	2303.67	7797.22	3.38469
PA1502	591	gcl	glyoxylate carboligase	29	27	26	16	19	31	28	23	13814.4	4893.17	35206.5	155566	3001.32	6655.97	9353.77	50107.5	5.35693
PA1503	143	-	hypothetical protein	8	9	5	3	4	10	8.5	5.5	2138.59	2572.67	2861.77	267.395	599.059	12788.2	2355.63	4129.12	1.75287
PA1504	216	-	probable transcriptional regulator	5	5	4	2	3	4	5	3.25	1814.61	2850.91	423.385	44.2564	279.952	1269.94	2332.76	504.384	0.216218
PA1505	331	moaA2	molybdopterin biosynthetic protein A2	20	19	12	9	11	9	19.5	10.25	4474.38	6960.97	23188	1335.71	2489.12	1584.37	5717.67	7149.29	1.25039
PA1506	109	-	hypothetical protein	6	4	3	2	3	4	5	3	44694.8	3995.87	1720.14	43.8503	1618.07	2143.76	24345.4	1381.46	0.0567442
PA1507	455	-	probable transporter	15	16	15	11	9	14	15.5	12.25	3778.89	4727.02	1049.01	1838.34	1101.97	4573.13	4252.96	2140.61	0.503323
PA1508	86	-	hypothetical protein	2	3	1	1	0	1	2.5	0.75	1529.56	2249.54	223.36	305.678	0	2160.17	1889.55	672.302	0.3558
PA1509	380	-	hypothetical protein	8	6	4	3	2	4	7	3.25	2368.67	4089.54	305.497	132.07	172.392	776.607	3229.11	346.641	0.107349
PA1510	569	-	hypothetical protein	35	35	25	16	28	27	35	24	7736.95	10730.5	2382.22	1344.02	4937.3	8158.93	9233.7	4205.62	0.455464
PA1511	842	-	conserved hypothetical protein	60	54	37	25	43	46	57	37.75	3839.03	4819.37	7777.4	1705.81	1843.3	5178.03	4329.2	4126.13	0.953094
PA1512	172	hcpA	secreted protein Hcp	12	14	12	10	7	15	13	11	4021.89	4603.56	2498.23	875.35	1069.35	19866.3	4312.73	6077.3	1.40915
PA1513	425	-	hypothetical protein	16	23	13	8	12	14	19.5	11.75	3230.23	4818.16	3459.57	1726.31	2074.94	2680.76	4024.2	2485.39	0.617613
PA1514	169	-	ureidoglycolate hydrolaseYbbT	6	7	4	3	5	5	6.5	4.25	2335.07	3531.17	859.88	410.092	790.161	7133.73	2933.12	2298.47	0.783625
PA1515	332	alc	allantoicase	19	17	14	8	15	13	18	12.5	10339.7	3852.9	1679.15	1691.61	2094.58	5426.59	7096.31	2722.98	0.383718
PA1516	171	-	hypothetical protein	9	9	5	5	6	2	9	4.5	1526.79	2349.24	239.318	209.635	3241.55	152.775	1938.02	960.821	0.495775
PA1517	308	-	conserved hypothetical protein	12	13	7	9	5	12	12.5	8.25	4864.87	4702.3	662.984	566.424	499.006	9693.04	4783.59	2855.36	0.596909
PA1518	126	-	conserved hypothetical protein	6	5	4	3	4	1	5.5	3	2755.7	3163.09	954.48	284.505	2839.52	1439.85	2959.39	1379.59	0.466172
PA1519	449	-	probable transporter	14	12	11	7	7	12	13	9.25	2309.53	2559.32	1528.05	85.1615	1341.15	477.323	2434.42	857.921	0.352412
PA1520	259	-	probable transcriptional regulator	3	5	1	0	1	1	4	0.75	265.544	395.925	443.382	0	77.8246	14.9433	330.734	134.037	0.405272
PA1521	434	-	probable guanine deaminase	26	27	20	14	21	25	26.5	20	4880.25	7045.7	2322.7	3001.07	6327.96	12499.3	5962.98	6037.77	1.01254
PA1522	279	-	hypothetical protein	6	6	6	3	5	4	6	4.5	921.415	1401.97	1927.78	1122.11	361.229	270.505	1161.69	920.406	0.792298
PA1523	799	xdhB	xanthine dehydrogenase	19	20	14	11	14	13	19.5	13	1912.93	2805.64	971.578	472.585	1869.97	490.449	2359.28	951.145	0.40315
PA1524	484	xdhA	xanthine dehydrogenase	13	14	9	9	8	10	13.5	9	1724.5	2103.4	3112.05	237.009	749.625	2276	1913.95	1593.67	0.83266
PA1525	377	alkB2	alkane-1-monooxygenase 2	22	23	17	13	15	17	22.5	15.5	5841.28	6073.76	4202.44	2244.04	2953.98	5040.64	5957.52	3610.27	0.606002
PA1526	219	-	probable transcriptional regulator	4	4	2	1	1	3	4	1.75	716.511	743.391	120.127	120.038	57.5245	466.115	729.951	190.951	0.261595
PA1527	1162	-	conserved hypothetical protein	43	49	5	3	5	7	46	5	1040.09	1315.99	43.8429	26.7366	21.6831	2791.57	1178.04	720.957	0.611996
PA1528	289	zipA	cell division protein ZipA	1	0	0	0	0	0	0.5	0	32.3466	0	0	0	0	0	16.1733	0.1	0.00618302
PA1529	794	lig	DNA ligase	2	0	1	0	0	2	1	0.75	21.0242	0	0.525926	0	0	1.21861	10.5121	0.436134	0.0414889
PA1530	125	-	hypothetical protein	7	5	1	2	1	3	6	1.75	2980.73	2372.27	584.619	917.7	806.263	1606.18	2676.5	978.69	0.36566
PA1531	288	-	hypothetical protein	9	10	7	5	9	6	9.5	6.75	1553.39	3334.83	521.981	165.961	656.138	357.802	2444.11	425.471	0.17408
PA1532	681	dnaX	DNA polymerase subunits gamma and tau	0	1	0	0	0	1	0.5	0.25	0	0.776182	3.06597	0	0	0.710408	0.388091	0.944095	2.43266
PA1533	108	-	conserved hypothetical protein	2	4	1	1	3	1	3	1.5	2306.13	1776.62	1005.3	4137.97	419.929	380.759	2041.37	1485.99	0.727936
PA1534	198	recR	recombination protein RecR	8	8	4	3	3	4	8	3.5	1423.14	2133.01	482.965	893.174	216.327	447.138	1778.07	509.901	0.286772
PA1535	382	-	probable acyl-CoA dehydrogenase	9	9	7	6	8	5	9	6.5	2165.74	3379.04	1011.17	688.175	448.51	2264.43	2772.39	1103.07	0.397877
PA1536	179	-	conserved hypothetical protein	8	6	5	3	5	5	7	4.5	3155.85	3035.64	1731	667.554	1998.77	2529.75	3095.75	1731.77	0.559402
PA1537	295	-	probable short-chain dehydrogenase	11	11	9	2	7	9	11	6.75	2745.6	4284.19	802.613	40.5058	1050.53	1677.68	3514.89	892.833	0.254014
PA1538	527	-	probable flavin-containing monooxygenase	21	22	17	12	17	13	21.5	14.75	3351.31	4799.35	9354.07	1151.84	19855.4	2534.61	4075.33	8223.97	2.01799
PA1539	282	-	hypothetical protein	9	12	7	5	8	9	10.5	7.25	2857.97	3788.16	1822.86	4974.6	4637.08	3374.51	3323.06	3702.26	1.11411
PA1540	109	-	conserved hypothetical protein	4	6	4	1	6	6	5	4.25	2389.12	3554.58	6194.82	5722.47	785.921	6417.96	2971.85	4780.29	1.60853
PA1541	122	-	probable drug efflux transporter	9	8	6	3	7	6	8.5	5.5	4668.62	4051	19469.1	568.078	9066.33	3941.68	4359.81	8261.29	1.89487
PA1542	278	-	hypothetical protein	6	7	3	2	4	4	6.5	3.25	2531.6	3186.69	851.694	1538.78	1993.91	690.877	2859.14	1268.82	0.443774
PA1543	182	apt	adenine phosphoribosyltransferase	7	6	7	5	5	4	6.5	5.25	2700.26	3525.8	10214.8	42754.6	733.721	1180.23	3113.03	13720.8	4.40754
PA1544	244	anr	transcriptional regulator Anr	5	4	2	0	0	1	4.5	0.75	725.195	747.378	17.1141	0	0	3.96548	736.286	5.26991	0.00715741
PA1545	155	-	hypothetical protein	4	1	1	0	1	1	2.5	0.75	723.73	549.041	99.6816	0	178.808	49.9394	636.386	82.1073	0.129021
PA1546	460	hemN	oxygen-independent coproporphyrinogen III oxidase	19	18	10	7	10	11	18.5	9.5	4145.71	5652.36	599.144	1340.39	1714.4	566.873	4899.04	1055.2	0.21539
PA1547	227	-	hypothetical protein	10	10	0	0	0	1	10	0.25	735.382	1292.34	0	0	0	2.13123	1013.86	0.532806	0.000525521
PA1548	69	-	conserved hypothetical protein	3	2	0	0	0	0	2.5	0	377.411	183.854	0	0	0	0	280.632	0.1	0.000356338
PA1549	811	-	probable cation-transporting P-type ATPase	21	24	1	1	0	1	22.5	0.75	266.761	339.569	6.17882	2.94679	0	1.7896	303.165	2.7288	0.00900104
PA1550	179	-	hypothetical protein	5	6	1	0	0	0	5.5	0.25	1137.75	2179.29	44.3247	0	0	0	1658.52	11.0812	0.00668138
PA1551	471	-	probable ferredoxin	10	11	5	2	7	6	10.5	5	642.209	1191.83	477.874	35.5178	700.773	111.959	917.02	331.531	0.361531
PA1552	318	ccoP1	Cytochrome c oxidase, cbb3-type, CcoP subunit	5	10	4	1	5	6	7.5	4	249.873	595.068	9695.07	30.0609	316.927	398.593	422.47	2610.16	6.17833
PA1552.1	61	ccoQ1	Cytochrome c oxidase, cbb3-type, CcoQ subunit	3	5	3	1	3	1	4	2	2222.11	5927.03	1533.43	195.889	1156.52	222.067	4074.57	776.977	0.190689
PA1553	203	ccoO1	Cytochrome c oxidase, cbb3-type, CcoO subunit	4	4	2	1	1	0	4	1	328.93	520.769	160.451	470.905	12.4117	0	424.849	160.942	0.378822
PA1554	475	ccoN1	Cytochrome c oxidase, cbb3-type, CcoN subunit	37	36	16	13	18	22	36.5	17.25	2699.02	2394.75	1037.37	462.875	901.741	594.805	2546.88	749.198	0.294162
PA1555	308	ccoP2	Cytochrome c oxidase, cbb3-type, CcoP subunit	10	13	7	3	4	8	11.5	5.5	2503.98	3815.04	235.909	209.499	1030.73	71427.9	3159.51	18226	5.76862
PA1555.1	61	ccoQ2	Cytochrome c oxidase, cbb3-type, CcoQ subunit	3	4	3	1	3	1	3.5	2	2112.64	5883.7	1752.49	235.067	908.698	182.412	3998.17	769.666	0.192504
PA1556	202	ccoO2	Cytochrome c oxidase, cbb3-type, CcoO subunit	16	17	8	2	6	6	16.5	5.5	7321.86	9896.49	165.38	82.8164	1147.53	833.457	8609.17	557.295	0.0647327
PA1557	475	ccoN2	Cytochrome c oxidase, cbb3-type, CcoN subunit	43	46	25	15	22	20	44.5	20.5	7605.06	8177.97	1243.09	1288	1432.18	1499.23	7891.51	1365.62	0.17305
PA1558	210	-	hypothetical protein	12	12	7	6	10	9	12	8	2734.5	4759.74	1376.04	375.547	14313.6	4549.91	3747.12	5153.77	1.37539
PA1559	243	-	hypothetical protein	5	6	3	2	3	4	5.5	3	2940.2	3134.5	479.45	540.911	3027.63	2323.38	3037.35	1592.84	0.524419
PA1560	142	-	hypothetical protein	2	2	2	2	2	2	2	2	6352.81	6704.03	3246.58	9475.23	567.791	2899.32	6528.42	4047.23	0.61994
PA1561	521	aer	aerotaxis receptor Aer	20	24	11	8	11	17	22	11.75	3875.64	4716.64	12556.4	935.755	1281.55	4094.09	4296.14	4716.95	1.09795
PA1562	910	acnA	aconitate hydratase 1	43	39	33	21	35	32	41	30.25	3015.04	3626.29	1042.13	748.468	2624.78	3866.05	3320.67	2070.36	0.623476
PA1563	352	-	conserved hypothetical protein	7	9	7	5	4	7	8	5.75	859.319	2072.27	2681.09	353.045	8575.13	3348.03	1465.8	3739.32	2.55105
PA1564	79	-	conserved hypothetical protein	0	0	0	0	0	0	0	0	0	0	0	0	0	0	0.1	0.1	1
PA1565	436	-	probable oxidoreductase	20	22	11	10	16	16	21	13.25	3047.65	3629.75	1830.29	378.209	2034.15	2047.22	3338.7	1572.47	0.470982
PA1566	454	-	conserved hypothetical protein	23	22	16	16	17	20	22.5	17.25	3862.23	5957.59	1089.03	536.925	1215.39	3277.82	4909.91	1529.79	0.311573
PA1567	465	-	conserved hypothetical protein	14	13	9	9	14	14	13.5	11.5	3114.62	3372.68	1955.92	2492.63	4578.58	1322.35	3243.65	2587.37	0.797672
PA1568	117	-	conserved hypothetical protein	3	3	2	2	2	2	3	2	3224.49	3171.48	510.382	40.852	538.37	434.169	3197.99	380.943	0.11912
PA1569	456	-	probable major facilitator superfamily (MFS) transporter	16	23	14	9	10	11	19.5	11	2790.98	4067.52	1352.57	938.118	2293.03	1603.08	3429.25	1546.7	0.451032
PA1570	293	-	probable transcriptional regulator	6	8	5	3	6	4	7	4.5	2121.69	2514.81	1727.35	261.007	619.144	2068.9	2318.25	1169.1	0.504302
PA1571	59	-	hypothetical protein	3	3	3	2	2	2	3	2.25	5885.05	4560.12	1691.57	121.517	982.206	12406.3	5222.59	3800.4	0.727685
PA1572	381	-	conserved hypothetical protein	17	18	13	9	7	14	17.5	10.75	3492.86	4400.67	2595.39	5218.77	2810.55	1795.48	3946.77	3105.04	0.786731
PA1573	198	-	conserved hypothetical protein	9	7	6	4	3	5	8	4.5	3008.14	5357.88	5192.4	11430.2	763.506	376.28	4183.01	4440.6	1.06158
PA1574	93	-	conserved hypothetical protein	2	2	2	1	1	2	2	1.5	2197.04	2057.48	57218.2	231.275	27.0922	119.647	2127.26	14399	6.76882
PA1575	183	-	hypothetical protein	9	9	6	6	4	5	9	5.25	3794.73	4225.75	928.728	483.192	1404.35	187.699	4010.24	750.993	0.187269
PA1576	288	-	probable 3-hydroxyisobutyrate dehydrogenase	10	11	6	2	6	8	10.5	5.5	2663.95	2644.74	1449.95	174.259	411.18	5209.12	2654.34	1811.13	0.682326
PA1577	113	-	hypothetical protein	3	5	3	2	2	3	4	2.5	2322.27	4378.33	2997.01	2220.65	1583.09	2114.97	3350.3	2228.93	0.665293
PA1578	251	-	hypothetical protein	9	9	7	4	5	11	9	6.75	1646.71	1581.53	906.709	666.49	762.898	2137.53	1614.12	1118.41	0.692891
PA1579	202	-	hypothetical protein	14	13	11	7	7	13	13.5	9.5	4693.92	6311.56	6090.13	10813.5	2095.49	4009.21	5502.74	5752.07	1.04531
PA1580	428	gltA	citrate synthase	2	4	0	0	0	0	3	0	46.8033	43.225	2.927	0	0	0	45.0142	0.73175	0.016256
PA1581	128	sdhC	succinate dehydrogenase (C subunit)	0	0	0	0	0	0	0	0	0	0	0	0	0	0	0.1	0.1	1
PA1582	122	sdhD	succinate dehydrogenase (D subunit)	0	1	0	0	0	0	0.5	0	0	4.33262	0	0	0	0	2.16631	0.1	0.0461614
PA1583	590	sdhA	succinate dehydrogenase (A subunit)	2	1	0	0	1	1	1.5	0.5	21.5031	0.895899	0	0	4.27046	0.81998	11.1995	1.27261	0.113631
PA1584	235	sdhB	succinate dehydrogenase (B subunit)	0	0	0	0	0	0	0	0	0	0	0	0	0	0	0.1	0.1	1
PA1585	943	sucA	2-oxoglutarate dehydrogenase (E1 subunit)	2	0	0	0	0	0	1	0	5.6647	0	0	0	0	0	2.83235	0.1	0.0353063
PA1586	409	sucB	dihydrolipoamide succinyltransferase (E2 subunit)	2	0	0	0	0	2	1	0.5	26.1214	0	0	0	0	3.54857	13.0607	0.887142	0.0679247
PA1587	478	lpdG	lipoamide dehydrogenase-glc	2	1	0	0	2	2	1.5	1	15.3661	1.10582	1.74722	0	26.3553	2.02422	8.23596	7.5317	0.914489
PA1588	388	sucC	succinyl-CoA synthetase beta chain	0	0	0	1	0	0	0	0.25	0	0	0	6.15939	0	0	0.1	1.53985	15.3985
PA1589	295	sucD	succinyl-CoA synthetase alpha chain	2	0	0	0	0	0	1	0	45.2696	0	0	0	0	0	22.6348	0.1	0.00441797
PA1590	437	braB	branched chain amino acid transporter	9	9	8	7	9	7	9	7.75	1931.37	2884.81	2894.43	180.469	1735.45	4457.05	2408.09	2316.85	0.962111
PA1591	254	-	hypothetical protein	3	1	0	0	0	0	2	0	31.5462	4.16205	0	0	0	0	17.8541	0.1	0.00560095
PA1592	78	-	hypothetical protein	6	7	4	1	4	5	6.5	3.5	2610.98	5062.17	744.158	30.639	2293.46	378.347	3836.58	861.65	0.224588
PA1593	157	-	hypothetical protein	3	4	1	1	3	2	3.5	1.75	1858.58	2033.52	135.649	319.661	304.916	46.2218	1946.05	201.612	0.103601
PA1594	148	-	hypothetical protein	4	2	2	1	0	2	3	1.25	374.469	767.87	1007.28	322.952	0	339.959	571.169	417.549	0.731042
PA1595	409	-	hypothetical protein	20	24	9	4	4	11	22	7	6391.57	2896.21	587.07	192.824	708.437	787.782	4643.89	569.028	0.122533
PA1596	634	htpG	heat shock protein HtpG	12	15	3	3	3	7	13.5	4	1076.37	1052.99	223.942	618.193	154.989	296.835	1064.68	323.49	0.303838
PA1597	241	-	hypothetical protein	5	6	5	2	3	4	5.5	3.5	1280.04	1980.53	708.682	118.996	407.731	1591.88	1630.29	706.823	0.433558
PA1598	273	-	conserved hypothetical protein	6	5	2	1	3	4	5.5	2.5	971.017	1186.89	818.345	280.128	166.126	155.946	1078.95	355.136	0.32915
PA1599	260	-	probable transcriptional regulator	3	5	3	1	2	3	4	2.25	531.613	851.827	183.095	18.3834	746.181	349.816	691.72	324.369	0.468931
PA1600	433	-	probable cytochrome c	12	15	12	8	10	13	13.5	10.75	2157.39	2420.73	1858.4	347.714	599.344	5989.81	2289.06	2198.82	0.960577
PA1601	748	-	probable aldehyde dehydrogenase	21	20	17	13	12	15	20.5	14.25	2034.42	2439.38	1405.16	495.222	714.103	2393.72	2236.9	1252.05	0.559725
PA1602	163	-	probable oxidoreductase	8	9	5	3	5	5	8.5	4.5	5456.52	7306.08	9768.42	615.788	1221.14	1706.61	6381.3	3327.99	0.521523
PA1603	140	-	probable transcriptional regulator	7	6	5	3	5	5	6.5	4.5	2685.22	3745.37	325.12	170.703	5057.14	476.877	3215.29	1507.46	0.468841
PA1604	301	-	hypothetical protein	11	13	7	5	7	7	12	6.5	2282.69	3503.38	1904.8	3207.63	2452.61	715.235	2893.04	2070.07	0.715534
PA1605	344	-	hypothetical protein	12	13	9	7	12	9	12.5	9.25	3853.02	5367.24	54015.4	281564	15600.8	1424.64	4610.13	88151.2	19.1212
PA1606	158	-	hypothetical protein	6	8	5	5	6	5	7	5.25	5426.34	5867.91	2431.51	1013.41	4895.62	7869.21	5647.12	4052.44	0.717611
PA1607	146	-	conserved hypothetical protein	3	2	1	1	1	1	2.5	1	507.655	658.915	723.624	1178.55	103.544	46.3906	583.285	513.028	0.879549
PA1608	541	-	probable chemotaxis transducer	8	8	5	3	4	3	8	3.75	1141.68	1553.5	792.717	167.863	344.636	339.814	1347.59	411.258	0.305181
PA1609	405	fabB	beta-ketoacyl-ACP synthase I	1	0	2	0	0	4	0.5	1.5	6.59483	0	0	0	0	7.16723	3.29742	1.79181	0.543397
PA1610	171	fabA	beta-hydroxydecanoyl-ACP dehydrase	2	0	0	0	0	1	1	0.25	42.9532	0	0	0	0	2.82917	21.4766	0.707293	0.0329332
PA1611	651	-	probable sensor/response regulator hybrid	20	27	18	15	18	21	23.5	18	3707.89	4665.47	4396.51	2209.96	7051.7	7334.11	4186.68	5248.07	1.25352
PA1612	252	-	hypothetical protein	10	9	2	1	3	7	9.5	3.25	1695.81	2441.54	142.509	18.967	139.976	491.467	2068.68	198.23	0.0958246
PA1613	702	-	hypothetical protein	25	26	19	13	17	23	25.5	18	2923.92	3490.74	3930.77	2270.69	1170.06	2780.75	3207.33	2538.07	0.791334
PA1614	340	gpsA	glycerol-3-phosphate dehydrogenase, biosynthetic	8	9	6	6	4	8	8.5	6	1828.39	2117.43	461.8	513.114	452.041	540.704	1972.91	491.915	0.249334
PA1615	113	-	probable lipase	0	0	0	0	0	0	0	0	0	0	0	0	0	0	0.1	0.1	1
PA1616	154	-	conserved hypothetical protein	6	7	5	3	3	2	6.5	3.25	2748.95	2636.04	1418.16	1225.96	4940.98	14664.4	2692.49	5562.38	2.06588
PA1617	555	-	probable AMP-binding enzyme	26	26	18	10	13	14	26	13.75	2769.56	3999.11	870.533	667.434	1053.23	474.2	3384.34	766.348	0.22644
PA1618	145	-	conserved hypothetical protein	6	5	3	3	6	2	5.5	3.5	2491.31	3054.83	731.494	791.121	2623.83	633.929	2773.07	1195.09	0.430964
PA1619	274	-	probable transcriptional regulator	5	5	2	3	3	3	5	2.75	748.147	991.57	163.072	200.607	275.865	88.2825	869.858	181.957	0.20918
PA1620	213	-	hypothetical protein	9	10	8	3	4	7	9.5	5.5	1401.29	1766.9	1339.02	33.6598	520.475	2044.18	1584.09	984.332	0.621386
PA1621	270	-	probable hydrolase	7	8	4	3	4	2	7.5	3.25	1582.76	1348.86	389.746	70.8102	233.294	136.177	1465.81	207.507	0.141565
PA1622	286	-	probable hydrolase	14	13	7	4	6	7	13.5	6	3126.18	3271.28	25893.2	116.985	167.384	1074.14	3198.73	6812.93	2.12989
PA1623	220	-	conserved hypothetical protein	4	4	3	3	2	3	4	2.75	2616.28	2541.99	780.125	108.629	423.746	719.085	2579.13	507.896	0.196925
PA1624	268	-	hypothetical protein	11	10	6	3	5	11	10.5	6.25	2327.08	2664.6	1212.24	891.733	1363.2	4079.71	2495.84	1886.72	0.755947
PA1625	355	-	conserved hypothetical protein	17	16	13	10	8	10	16.5	10.25	2625.77	4426.67	939.861	336.598	2853.15	1031.63	3526.22	1290.31	0.365918
PA1626	424	-	probable major facilitator superfamily (MFS) transporter	19	18	14	9	10	15	18.5	12	2015.78	2202.83	2804.91	2604.03	689.317	3752.78	2109.31	2462.76	1.16757
PA1627	215	-	probable transcriptional regulator	5	5	2	1	3	4	5	2.5	1590.12	2488.01	324.357	55.5778	820.326	4864.88	2039.07	1516.29	0.743617
PA1628	509	-	probable 3-hydroxyacyl-CoA dehydrogenase	22	21	16	8	14	16	21.5	13.5	2479.38	3120.6	2042.8	1873.37	1376.11	1580.63	2799.99	1718.23	0.613656
PA1629	261	-	probable enoyl-CoA hydratase/isomerase	8	9	7	4	5	8	8.5	6	1639.9	2391.77	355.187	430.355	501.984	1597.8	2015.84	721.331	0.357832
PA1630	288	-	probable transcriptional regulator	8	10	5	5	4	7	9	5.25	5024.18	3334.83	780.072	257.24	174.97	1254.83	4179.5	616.777	0.147572
PA1631	384	-	probable acyl-CoA dehydrogenase	9	10	7	3	3	4	9.5	4.25	1352.84	2089.54	319.714	93.3533	367.437	354.022	1721.19	283.632	0.164788
PA1632	29	kdpF	KdpF protein	1	1	1	1	1	1	1	1	3338.64	2916.3	2073.53	1236.13	5994.84	1668.23	3127.47	2743.18	0.877125
PA1633	564	kdpA	potassium-transporting ATPase, A chain	21	23	17	16	15	19	22	16.75	3555.29	4107.74	2629.9	8898.35	1054.29	5087.5	3831.52	4417.51	1.15294
PA1634	690	kdpB	potassium-transporting ATPase, B chain	17	19	11	3	9	11	18	8.5	866.11	1244.84	1439.76	100.443	701.098	1001.93	1055.48	810.809	0.768192
PA1635	183	kdpC	potassium-transporting ATPase, C chain	3	1	1	1	1	1	2	1	248.117	283.065	45.6377	39.1778	247.827	1038.95	265.591	342.899	1.29108
PA1636	885	kdpD	two-component sensor KdpD	25	28	22	15	18	25	26.5	20	1819.08	3122.5	1269.74	788.513	3422.06	2072.91	2470.79	1888.31	0.764251
PA1637	230	kdpE	two-component response regulator KdpE	7	7	4	1	5	5	7	3.75	1315.13	1967.24	1005.84	72.7344	350.549	1752.15	1641.18	795.318	0.4846
PA1638	302	-	conserved hypothetical protein	4	6	4	2	2	3	5	2.75	1678.16	1512.23	5452.11	30339.9	2544.6	735.294	1595.2	9767.99	6.12338
PA1639	201	-	hypothetical protein	4	4	4	4	7	4	4	4.75	7042.69	3576.46	1256.91	713.386	9965.47	512.671	5309.58	3112.11	0.586131
PA1640	345	-	conserved hypothetical protein	9	9	6	6	7	7	9	6.5	6508.89	2305.83	583.409	304.792	1270.74	977.392	4407.36	784.083	0.177903
PA1641	92	-	hypothetical protein	4	3	3	1	2	3	3.5	2.25	1103.2	1878.76	208.793	25.9766	3998.45	720.424	1490.98	1238.41	0.830602
PA1642	344	selD	selenophosphate synthetase	6	9	4	1	4	4	7.5	3.25	898.714	1427.47	320.472	62.525	366.217	116.728	1163.09	216.486	0.186129
PA1643	369	-	conserved hypothetical protein	9	11	6	3	8	8	10	6.25	2374.14	3124.21	294.233	58.2889	1215.4	156.018	2749.17	430.986	0.156769
PA1644	202	-	conserved hypothetical protein	6	7	4	2	6	4	6.5	4	1348.68	1159.21	221.196	106.478	611.183	2811.72	1253.94	937.644	0.747756
PA1645	135	-	hypothetical protein	4	3	3	2	1	1	3.5	1.75	994.171	1754.1	3495.34	230.133	149.308	17.9181	1374.14	973.175	0.708208
PA1646	652	-	probable chemotaxis transducer	19	17	13	11	12	12	18	12	1605.82	2156.48	1031.15	278.571	533.284	391.779	1881.15	558.697	0.296998
PA1647	573	-	probable sulfate transporter	16	16	11	10	11	16	16	12	1971.72	2546.96	54753.9	483.808	4854.46	2010.3	2259.34	15525.6	6.87175
PA1648	334	-	probable oxidoreductase	9	9	7	6	8	8	9	7.25	2930.8	3766.53	1795.37	686.901	3024.99	2004.68	3348.67	1877.99	0.560816
PA1649	253	-	probable short-chain dehydrogenase	10	10	9	3	5	7	10	6	2789.67	3940.32	1330.33	415.625	1035.71	2032.67	3365	1203.59	0.357678
PA1650	297	-	probable transporter	8	9	7	4	7	7	8.5	6.25	9548.27	3157.24	989.832	1046.06	2171.75	757.446	6352.76	1241.27	0.195391
PA1651	398	-	probable transporter	9	8	4	3	4	6	8.5	4.25	1694.48	1779.64	452.209	198.153	841.967	1197.31	1737.06	672.411	0.387097
PA1652	211	-	hypothetical protein	9	11	6	4	3	7	10	5	5202.57	4135.95	1953.35	5130.8	620.937	2077.31	4669.26	2445.6	0.523766
PA1653	158	-	probable transcriptional regulator	3	5	4	2	2	2	4	2.5	1031.17	1896.87	1324.12	1179.8	1259.79	1056.37	1464.02	1205.02	0.823088
PA1654	388	-	probable aminotransferase	13	18	13	10	8	10	15.5	10.25	2214.86	3183.74	2209.54	4594.91	675.349	5728.15	2699.3	3301.99	1.22328
PA1655	200	-	probable glutathione S-transferase	3	5	2	3	2	2	4	2.25	834.659	1395.45	104.396	95.5937	88.185	626.506	1115.06	228.67	0.205075
PA1656	518	-	hypothetical protein	15	19	13	6	14	10	17	10.75	1446.31	2588.82	2569.2	770.471	2461.2	424.015	2017.57	1556.22	0.771336
PA1657	168	-	conserved hypothetical protein	2	2	3	0	1	1	2	1.25	548.49	751.968	273.419	0	104.982	492.427	650.229	217.707	0.334816
PA1658	491	-	conserved hypothetical protein	9	9	4	3	6	5	9	4.5	523.574	635.157	265.349	311.507	12695.4	143.856	579.366	3354.02	5.78912
PA1659	135	-	hypothetical protein	1	1	1	1	2	1	1	1.25	356.121	1714.95	71.1441	35.4051	1063.82	161.263	1035.53	332.908	0.321484
PA1660	526	-	hypothetical protein	16	16	11	6	11	7	16	8.75	2149.17	2748.42	239.754	131.759	699.349	332.949	2448.79	350.953	0.143317
PA1661	335	-	hypothetical protein	6	4	3	2	6	3	5	3.5	851.103	1128.16	339.054	228.284	1398.93	846.268	989.633	703.133	0.710499
PA1662	877	-	probable ClpA/B-type protease	14	16	8	4	8	7	15	6.75	3021.14	1287.4	620.902	776.631	132.155	338.155	2154.27	466.961	0.216761
PA1663	503	-	probable transcriptional regulator	25	23	13	13	16	17	24	14.75	4889.14	4937.97	2009.89	1529.88	3947.16	3039.31	4913.56	2631.56	0.535571
PA1664	46	-	hypothetical protein	1	0	0	0	0	0	0.5	0	14.5158	0	0	0	0	0	7.2579	0.1	0.0137781
PA1665	397	-	hypothetical protein	11	12	10	7	7	11	11.5	8.75	1806.4	2239.48	1171.76	3407.18	793.316	2940.51	2022.94	2078.19	1.02732
PA1666	168	-	hypothetical protein	4	6	3	2	2	3	5	2.5	3263.12	5235.46	2475.68	341.406	1439.76	2465.02	4249.29	1680.47	0.39547
PA1667	443	-	hypothetical protein	9	8	6	6	7	6	8.5	6.25	922.458	1388.87	297.871	248.155	3202.07	1556.2	1155.66	1326.08	1.14746
PA1668	289	-	hypothetical protein	9	8	6	2	4	5	8.5	4.25	926.5	1234.57	488.387	33.0774	2833.43	3217.44	1080.54	1643.08	1.52062
PA1669	1175	-	hypothetical protein	32	30	22	14	28	28	31	23	5750.98	2621.76	957.07	408.816	2504.56	1849.51	4186.37	1429.99	0.341582
PA1670	242	stp1	serine/threonine phosphoprotein phosphatase Stp1	4	4	2	2	1	2	4	1.75	297.994	583.185	410.683	1106.04	10.4115	97.9571	440.59	406.274	0.922114
PA1671	329	stk1	serine-threonine kinase Stk1	10	12	8	7	10	8	11	8.25	2906.34	4537.11	1518.03	588.381	1271.27	2404.24	3721.73	1445.48	0.38839
PA1672	126	-	hypothetical protein	5	4	3	3	4	4	4.5	3.5	2236.36	2718.41	589.922	436.241	1259.79	2580.2	2477.38	1216.54	0.491058
PA1673	153	-	hypothetical protein	4	4	2	4	3	3	4	3	4220.21	4429.02	362.999	218.679	839.857	945.442	4324.61	591.744	0.136832
PA1674	181	folE2	GTP cyclohydrolase I precursor	7	7	6	2	1	5	7	3.5	2847.98	3174.4	692.13	330.089	167.043	855.316	3011.19	511.145	0.169748
PA1675	185	-	conserved hypothetical protein	4	5	1	2	1	2	4.5	1.5	931.208	1128.59	36.1155	452.133	108.954	44.4562	1029.9	160.415	0.155758
PA1676	106	-	hypothetical protein	1	1	1	1	0	1	1	0.75	352.761	658.232	196.974	135.274	0	82.1527	505.497	103.6	0.204947
PA1677	198	-	conserved hypothetical protein	6	7	5	4	4	5	6.5	4.5	2532.64	2493.4	1027.09	144.839	1527.01	1363.4	2513.02	1015.59	0.404129
PA1678	304	-	probable DNA methylase	7	6	5	5	4	4	6.5	4.5	6534.5	2663.77	259.617	180.811	323.234	146.41	4599.13	227.518	0.0494697
PA1679	259	-	hypothetical protein	9	10	6	5	8	10	9.5	7.25	3807.85	4259.25	1788.04	378.315	1789.97	1862.3	4033.55	1454.66	0.360639
PA1680	327	-	hypothetical protein	12	14	9	2	11	12	13	8.5	2746.46	3769.57	1261.69	219.252	3605.99	2211.81	3258.01	1824.69	0.560061
PA1681	363	aroC	chorismate synthase	1	1	0	0	0	0	1	0	5.51841	1.45614	0	0	0	0	3.48727	0.1	0.0286757
PA1682	383	-	probable MFS metabolite transporter	17	18	14	8	15	11	17.5	12	2280.38	3061.07	906.04	268.311	11644	2123.36	2670.73	3735.42	1.39865
PA1683	205	-	probable sugar aldolase	4	4	3	1	4	3	4	2.75	723.1	1227.34	769.986	23.3155	651.401	139.237	975.218	395.985	0.406047
PA1684	181	-	1,2-dihydroxy-3-keto-5-methylthiopentene dioxygenase MtnD	3	3	3	2	5	4	3	3.5	3652.21	4806.87	62471.7	15501	10676.9	3218.13	4229.54	22966.9	5.43012
PA1685	249	masA	enolase-phosphatase E-1	4	5	1	1	1	2	4.5	1.25	1820.83	1553.9	551.749	95.9777	1052.35	714.996	1687.36	603.768	0.357818
PA1686	297	alkA	DNA-3-methyladenine glycosidase II	11	10	6	5	5	7	10.5	5.75	2365.15	2505.86	919.531	852.941	1034.98	1700.59	2435.5	1127.01	0.462742
PA1687	286	speE	spermidine synthase	8	9	3	1	2	1	8.5	1.75	1438.18	2642.9	75.9246	8.3561	484.533	25.3735	2040.54	148.547	0.0727977
PA1688	289	-	hypothetical protein	7	6	6	3	3	2	6.5	3.5	785.561	1176.05	320.775	363.852	915.415	562.466	980.803	540.627	0.551209
PA1689	700	-	conserved hypothetical protein	35	32	20	16	28	28	33.5	23	5364.71	5981.26	1216.37	761.336	4211.28	2239.25	5672.99	2107.06	0.37142
PA1690	349	pscU	translocation protein in type III secretion	5	5	4	4	1	3	5	3	1033.16	1511.53	134.01	267.06	368.19	693.106	1272.34	365.591	0.287337
PA1691	262	pscT	translocation protein in type III secretion	8	7	6	3	5	5	7.5	4.75	1761.07	2804.3	733.165	337.497	1019.37	8095.14	2282.68	2546.29	1.11548
PA1692	88	-	probable translocation protein in type III secretion	1	1	0	0	0	1	1	0.25	728.429	462.508	0	0	0	10.9952	595.469	2.7488	0.00461619
PA1693	217	pscR	translocation protein in type III secretion	4	5	4	4	4	2	4.5	3.5	1541.62	1968.17	1216.19	3182.79	1439.76	193.961	1754.89	1508.17	0.85941
PA1694	309	pscQ	translocation protein in type III secretion	3	3	1	1	0	4	3	1.5	172.874	355.808	174.332	7.73412	0	79.8485	264.341	65.4786	0.247705
PA1695	369	pscP	translocation protein in type III secretion	6	2	2	1	2	2	4	1.75	130.288	312.278	31.6867	6.47654	116.078	22.2883	221.283	44.1323	0.199439
PA1696	158	pscO	translocation protein in type III secretion	6	4	2	1	1	3	5	1.75	4010.59	1157.52	684.523	75.628	893.013	505.222	2584.06	539.596	0.208818
PA1697	440	-	ATP synthase in type III secretion system	8	7	5	4	4	3	7.5	4	739.052	714.784	271.43	54.3146	1099.45	548.66	726.918	493.464	0.678843
PA1698	288	popN	Type III secretion outer membrane protein PopN precursor	6	6	6	5	5	3	6	4.75	1360.96	1850.03	5092.22	23276.1	901.097	697.125	1605.49	7491.63	4.66625
PA1699	92	-	conserved hypothetical protein in type III secretion	2	2	1	2	1	1	2	1.25	1640.29	2723.34	140.708	77.9297	328.64	84.1371	2181.81	157.854	0.0723498
PA1700	123	-	conserved hypothetical protein in type III secretion	3	2	1	1	2	1	2.5	1.25	1232.31	1095.84	404.005	680.037	286.78	302.859	1164.07	418.42	0.359445
PA1701	121	-	conserved hypothetical protein in type III secretion	3	2	2	2	2	1	2.5	1.75	408.362	406.264	597.043	572.772	353.989	23.9895	407.313	386.949	0.950003
PA1702	109	-	conserved hypothetical protein in type III secretion	3	3	2	1	2	1	3	1.5	1654	3050.25	766.211	350.803	485.422	4531.63	2352.12	1533.52	0.651971
PA1703	706	pcrD	type III secretory apparatus protein PcrD	20	15	9	8	10	11	17.5	9.5	2514.85	1612.69	326.497	111.707	674.503	1331.45	2063.77	611.038	0.296078
PA1704	144	pcrR	transcriptional regulator protein PcrR	2	3	2	0	4	3	2.5	2.25	1627.58	2635.56	519.082	0	892.348	5466.13	2131.57	1719.39	0.80663
PA1705	98	pcrG	regulator in type III secretion	4	5	4	1	4	4	4.5	3.25	3215.99	4444.39	20214.5	48.7723	2365.31	582.52	3830.19	5802.78	1.51501
PA1706	294	pcrV	type III secretion protein PcrV	7	6	5	3	5	5	6.5	4.5	8914.38	3910.41	1441.66	918.545	1294.07	2420.59	6412.4	1518.72	0.23684
PA1707	167	pcrH	regulatory protein PcrH	8	9	3	2	3	5	8.5	3.25	3106.73	3244.28	772.658	1173.46	10651.6	422.952	3175.5	3255.17	1.02509
PA1708	390	popB	translocator protein PopB	14	14	7	5	8	6	14	6.5	2224.04	3683.8	932.607	300.262	1737.86	838.566	2953.92	952.323	0.322393
PA1709	295	popD	Translocator outer membrane protein PopD precursor	9	9	6	5	6	7	9	6	4203.28	2488.81	754.484	1595.93	683.274	567.426	3346.05	900.278	0.269057
PA1710	145	exsC	ExsC, exoenzyme S synthesis protein C precursor	4	5	2	2	3	2	4.5	2.25	3868.21	4706.19	754.533	412.042	173.764	707.332	4287.2	511.918	0.119406
PA1711	81	exsE	ExsE	3	4	2	2	0	1	3.5	1.25	1558.03	1481.33	242.303	295.042	0	149.317	1519.68	171.666	0.112962
PA1712	137	exsB	exoenzyme S synthesis protein B	4	4	4	1	4	3	4	3	2412.59	2314.95	530.364	470.991	1140.24	515.57	2363.77	664.292	0.281031
PA1713	278	exsA	transcriptional regulator ExsA	7	7	2	2	4	2	7	2.5	2310.62	3215.21	491.188	34.3862	226.58	238.414	2762.92	247.642	0.0896306
PA1714	276	exsD	ExsD	5	5	1	1	0	1	5	0.75	517.73	886.712	40.8507	51.9531	0	49.08	702.221	35.471	0.0505125
PA1715	140	pscB	type III export apparatus protein	3	3	3	2	3	6	3	3.5	4001.59	6127.75	5028.92	648.672	1349.77	4979.56	5064.67	3001.73	0.59268
PA1716	600	pscC	Type III secretion outer membrane protein PscC precursor	10	10	6	1	6	7	10	5	904.77	1341.71	162.858	11.9492	247.758	134.654	1123.24	139.305	0.12402
PA1717	432	pscD	type III export protein PscD	19	19	15	8	11	14	19	12	1986.18	2666.15	1177.36	359.583	1708.88	670.808	2326.16	979.156	0.420932
PA1718	67	pscE	type III export protein PscE	0	0	0	0	0	0	0	0	0	0	0	0	0	0	0.1	0.1	1
PA1719	85	pscF	type III export protein PscF	1	1	0	0	0	0	1	0	47.1337	105.716	0	0	0	0	76.4248	0.1	0.00130847
PA1720	115	pscG	type III export protein PscG	4	5	3	1	1	2	4.5	1.75	1172.88	1912.08	257.813	83.125	306.73	63.1028	1542.48	177.693	0.1152
PA1721	143	pscH	type III export protein PscH	5	5	4	4	1	3	5	3	1830.41	2369.37	715.443	133.698	317.149	196.222	2099.89	340.628	0.162212
PA1722	112	pscI	type III export protein PscI	6	5	5	4	3	3	5.5	3.75	6826.32	7140.55	1879.13	4566.31	967.335	4064.68	6983.43	2869.37	0.410882
PA1723	248	pscJ	type III export protein PscJ	4	5	7	2	5	5	4.5	4.75	2619.75	5055.61	1629.93	443.277	3291.7	282.86	3837.68	1411.94	0.367915
PA1724	208	pscK	type III export protein PscK	7	8	7	4	4	7	7.5	5.5	632.415	1410.39	3593.64	3573.28	9957.15	455.877	1021.4	4394.99	4.30289
PA1725	214	pscL	type III export protein PscL	5	6	4	4	5	4	5.5	4.25	2084.31	2835.56	1795.23	78.1725	494.495	223.809	2459.93	647.926	0.263391
PA1726	764	bglX	periplasmic beta-glucosidase	20	20	16	8	17	11	20	13	1853.73	2524.59	966.896	400.393	801.382	1882.59	2189.16	1012.82	0.46265
PA1727	685	mucR	MucR	27	28	21	16	15	26	27.5	19.5	4294.9	5406.95	2812.76	621.01	1997.27	2929.57	4850.92	2090.15	0.430877
PA1728	113	-	hypothetical protein	5	5	4	4	4	3	5	3.75	8727.72	5267.09	1337.75	1797.67	3277.67	1459.93	6997.41	1968.26	0.281283
PA1729	215	-	conserved hypothetical protein	5	6	2	1	2	2	5.5	1.75	1018.67	1116.16	903.149	33.3467	2027.38	1716.89	1067.42	1170.19	1.09628
PA1730	470	-	conserved hypothetical protein	21	22	20	14	19	17	21.5	17.5	3091.43	4144.29	4946.16	549.156	2428.44	2813.18	3617.86	2684.23	0.741939
PA1731	317	-	conserved hypothetical protein	4	3	3	2	2	3	3.5	2.5	1516.6	2206.03	522.969	158.318	1971.15	790.543	1861.32	860.744	0.462438
PA1732	266	-	conserved hypothetical protein	18	16	12	8	10	16	17	11.5	4124.34	5291.76	3739.43	2138.28	1468.17	5330.76	4708.05	3169.16	0.673136
PA1733	243	-	conserved hypothetical protein	12	15	10	8	9	11	13.5	9.5	4006.36	6399.52	4935.41	10818.2	3224.64	4348.12	5202.94	5831.6	1.12083
PA1734	273	-	hypothetical protein	6	8	3	1	3	6	7	3.25	890.303	871.286	39.77	43.77	341.48	428.852	880.794	213.468	0.242359
PA1735	295	-	hypothetical protein	6	8	6	4	5	8	7	5.75	1763.25	1798.96	2066.69	194.428	3877.58	4654.21	1781.11	2698.23	1.51491
PA1736	401	-	probable acyl-CoA thiolase	11	15	11	8	8	13	13	10	1092.34	1848.05	4744.43	2973.9	376.993	3561.45	1470.2	2914.19	1.98218
PA1737	714	-	probable 3-hydroxyacyl-CoA dehydrogenase	22	24	15	10	12	16	23	13.25	3428.41	2588.12	1374.41	190.786	2230.21	2512.45	3008.27	1576.96	0.524209
PA1738	304	-	probable transcriptional regulator	9	10	8	6	10	7	9.5	7.75	1796.71	2241.25	592.037	204.395	7218.9	3614.09	2018.98	2907.36	1.44001
PA1739	323	-	probable oxidoreductase	9	12	6	4	10	10	10.5	7.5	4016.7	3089.66	580.482	199.77	1240.28	712.951	3553.18	683.372	0.192327
PA1740	332	-	hypothetical protein	12	15	9	7	6	15	13.5	9.25	4680.12	4905.29	2080.38	453.494	3878.02	17620.4	4792.7	6008.07	1.25359
PA1741	123	-	hypothetical protein	4	4	3	3	2	3	4	2.75	3642.64	2720.25	1011.71	233.155	1454.39	5046.34	3181.45	1936.4	0.608653
PA1742	240	-	probable amidotransferase	2	3	0	0	0	0	2.5	0	219.793	209.23	0	0	0	0	214.512	0.1	0.000466175
PA1743	79	-	hypothetical protein	1	2	2	0	0	1	1.5	0.75	50.7134	220.799	68.7166	0	0	30.6195	135.756	24.834	0.182931
PA1744	72	-	hypothetical protein	3	4	2	2	4	4	3.5	3	5907.53	11180.9	1183.16	99.5768	4269.27	5758.42	8544.23	2827.61	0.330938
PA1745	162	-	hypothetical protein	11	9	9	6	9	8	10	8	8651.6	8630.21	4186.16	3643.77	3919.33	1514.08	8640.91	3315.84	0.383737
PA1746	168	-	hypothetical protein	10	10	6	3	6	9	10	6	3636.73	4165.71	733.26	611.686	1664.72	11346	3901.22	3588.91	0.919946
PA1747	62	-	hypothetical protein	3	4	2	1	1	3	3.5	1.75	3952.51	5976.37	2566.13	5627.7	1422.34	1708.86	4964.44	2831.26	0.570308
PA1748	229	-	probable enoyl-CoA hydratase/isomerase	10	11	7	4	6	7	10.5	6	2781.71	3757.77	543.408	647.032	792.18	2089.37	3269.74	1018	0.311339
PA1749	161	-	hypothetical protein	7	8	5	5	9	8	7.5	6.75	4765.33	6963.47	15925.3	1172.66	3349	32999.8	5864.4	13361.7	2.27844
PA1750	358	-	phospho-2-dehydro-3-deoxyheptonate aldolase	10	10	6	7	5	7	10	6.25	2277.36	3282.22	673.035	293.724	1639.83	1082.44	2779.79	922.259	0.331773
PA1751	125	-	hypothetical protein	8	8	5	3	8	5	8	5.25	3819.4	3349.08	1045.63	152.95	1673	1637.14	3584.24	1127.18	0.314482
PA1752	315	-	hypothetical protein	9	7	7	5	7	9	8	7	1625.86	2027.06	5314.6	576.597	2503.57	843.174	1826.46	2309.49	1.26446
PA1753	165	-	conserved hypothetical protein	14	14	10	8	13	13	14	11	9299.62	14608	7000.25	33081.2	3099.84	8992.59	11953.8	13043.5	1.09116
PA1754	324	cysB	transcriptional regulator CysB	14	13	11	7	12	13	13.5	10.75	6322.8	9653.11	2954.03	2227.57	4183.73	3765.78	7987.96	3282.78	0.410966
PA1755	115	-	hypothetical protein	11	15	10	8	9	11	13	9.5	9702.36	14437.1	12919.7	1849.53	11524.3	25939.5	12069.7	13058.3	1.0819
PA1756	267	cysH	3'-phosphoadenosine-5'-phosphosulfate reductase	5	6	2	3	2	2	5.5	2.25	2718.42	2528.08	647.492	1333.66	547.323	568.949	2623.25	774.355	0.295189
PA1757	205	thrH	homoserine kinase	5	3	5	2	4	5	4	4	866.417	804.473	535.731	34.9733	368.718	741.022	835.445	420.111	0.502859
PA1758	453	pabB	para-aminobenzoate synthase component I	16	20	12	9	8	11	18	10	45804.9	3474.86	899.698	1128.98	800.923	1673.5	24639.9	1125.77	0.0456891
PA1759	901	-	probable transcriptional regulator	48	47	28	23	35	38	47.5	31	3834.43	4252.11	1840.43	509.267	1308.72	2701.91	4043.27	1590.08	0.393267
PA1760	907	-	probable transcriptional regulator	18	20	14	8	13	15	19	12.5	2255.7	1870.14	1797.41	263.489	1227.84	944.64	2062.92	1058.35	0.513034
PA1761	145	-	hypothetical protein	7	9	4	3	4	4	8	3.75	4867.5	5376.94	1085.72	2175.58	2015.66	927.539	5122.22	1551.12	0.302823
PA1762	253	-	hypothetical protein	9	8	5	3	8	7	8.5	5.75	1894.97	2613.65	343.311	349.503	507.898	1590.96	2254.31	697.917	0.309592
PA1763	341	-	hypothetical protein	23	20	18	12	15	20	21.5	16.25	6142.7	8841.7	4879.99	1408.68	2460.46	7117.79	7492.2	3966.73	0.529448
PA1764	532	-	hypothetical protein	13	13	9	8	11	10	13	9.5	2712.33	2775.05	1713.51	7043.75	1392.39	4627.82	2743.69	3694.37	1.3465
PA1765	395	-	hypothetical protein	12	12	9	6	8	11	12	8.5	2273.65	2885.11	1058.23	1270.55	682.517	1893.51	2579.38	1226.2	0.475386
PA1766	327	-	hypothetical protein	3	7	0	0	0	0	5	0	63.3013	197.207	1.27702	0	0	0	130.254	0.319255	0.00245101
PA1767	508	-	hypothetical protein	16	23	2	2	0	1	19.5	1.25	659.84	724.196	15.6183	32.9309	0	10.4757	692.018	14.7562	0.0213235
PA1768	179	-	hypothetical protein	12	13	8	7	7	9	12.5	7.75	7688.19	9145.32	2524.17	413.884	1787.63	4227.06	8416.75	2238.19	0.265921
PA1769	274	-	conserved hypothetical protein	15	18	10	8	6	10	16.5	8.5	4271.99	7396.26	5538.34	3349.27	2188.53	2358.91	5834.13	3358.76	0.575709
PA1770	791	ppsA	phosphoenolpyruvate synthase	30	30	26	12	21	25	30	21	3149.54	3745.5	2493.37	392.768	1353.75	2268.48	3447.52	1627.09	0.47196
PA1771	336	estX	EstX	17	17	8	7	8	10	17	8.25	1550.08	2310.96	607.736	348.519	614.895	1115.88	1930.52	671.758	0.347967
PA1772	162	-	probable methyltransferase	8	7	6	5	6	5	7.5	5.5	7950.9	8972.81	2356.01	1401.45	10482.7	2442.83	8461.85	4170.74	0.492887
PA1773	332	cmaX	CmaX protein	14	10	7	6	7	7	12	6.75	22065.2	2435.93	11427	68902.4	1085.24	663.023	12250.5	20519.4	1.67498
PA1774	84	crfX	CrfX protein	1	1	0	0	0	1	1	0.25	1430.84	1957	29.8275	0	0	40.3157	1693.92	17.5358	0.0103522
PA1775	274	cmpX	conserved cytoplasmic membrane protein, CmpX protein	19	21	5	5	6	9	20	6.25	10581.3	9012.87	219.461	296.55	14556.5	157.143	9797.07	3807.41	0.388628
PA1776	165	sigX	ECF sigma factor SigX	1	2	0	0	0	0	1.5	0	24.281	54.4598	0	0	0	0	39.3704	0.1	0.00253998
PA1777	350	oprF	Major porin and structural outer membrane porin OprF precursor	9	11	1	0	0	0	10	0.25	1339.27	2029.75	45.3378	0	0	0	1684.51	11.3345	0.00672864
PA1778	245	cobA	uroporphyrin-III C-methyltransferase	3	5	2	2	2	3	4	2.25	828.527	1171.51	83.517	78.0357	246.815	142.174	1000.02	137.636	0.137633
PA1779	908	-	assimilatory nitrate reductase	44	43	33	19	30	31	43.5	28.25	5844.08	3032.35	4482.6	2137.17	5999.24	5848.08	4438.22	4616.78	1.04023
PA1780	108	nirD	assimilatory nitrite reductase small subunit	5	4	3	2	2	3	4.5	2.5	1644.59	2638.01	1028.5	154.897	139.976	313.566	2141.3	409.234	0.191115
PA1781	816	nirB	assimilatory nitrite reductase large subunit	26	30	19	13	14	19	28	16.25	3656.95	4194.31	860.758	357.305	1809.4	1639.31	3925.63	1166.69	0.297199
PA1782	531	-	probable serine/threonine-protein kinase	17	19	16	10	15	14	18	13.75	3279.53	4213.71	3779.5	2056.8	1333.33	1541.56	3746.62	2177.8	0.58127
PA1783	403	nasA	nitrate transporter	15	16	14	9	16	14	15.5	13.25	2619.54	2979.99	2370.81	1138.59	14592.3	2979.56	2799.76	5270.3	1.88241
PA1784	231	-	hypothetical protein	9	8	6	7	8	6	8.5	6.75	6816.02	6104.99	1035.83	1831.18	2432.31	9826.55	6460.5	3781.47	0.585321
PA1785	192	-	conserved hypothetical protein	7	7	5	5	7	5	7	5.5	3453.4	3576.17	1792.14	1082.9	1194.17	1544.59	3514.79	1403.45	0.399299
PA1786	402	-	conserved hypothetical protein	18	20	16	10	14	17	19	14.25	2820.4	3176.74	3963.94	297.244	2124.71	1802.77	2998.57	2047.17	0.682715
PA1787	869	acnB	aconitate hydratase 2	2	1	0	1	0	1	1.5	0.5	2.30516	0.608263	0	5.50022	0	1.11344	1.45671	1.65341	1.13503
PA1788	155	-	hypothetical protein	8	8	2	0	0	4	8	1.5	1658.55	3151.02	309.821	0	0	90.5152	2404.78	100.084	0.0416188
PA1789	287	-	hypothetical protein	13	14	14	3	7	11	13.5	8.75	6349.22	3998.42	1978.8	707.793	2379.11	1764.9	5173.82	1707.65	0.330056
PA1790	207	-	hypothetical protein	8	8	7	4	6	6	8	5.75	2593.49	3881.36	2106.08	4629.6	3919.33	6513.61	3237.43	4292.16	1.32579
PA1791	443	-	hypothetical protein	22	23	14	13	16	19	22.5	15.5	4038.02	6332.22	4213.56	356.049	2485.45	3992.62	5185.12	2761.92	0.532662
PA1792	240	-	conserved hypothetical protein	0	0	0	0	0	1	0	0.25	0	0	0	0	0	2.01578	0.1	0.503946	5.03946
PA1793	165	ppiB	peptidyl-prolyl cis-trans isomerase B	4	4	2	0	1	1	4	1	481.573	461.306	174.627	0	61.0805	26.3884	471.44	65.5239	0.138987
PA1794	556	glnS	glutaminyl-tRNA synthetase	1	0	1	0	0	0	0.5	0.25	4.80379	0	0	0	0	0	2.4019	0.1	0.0416338
PA1795	460	cysS	cysteinyl-tRNA synthetase	0	0	1	0	0	0	0	0.25	0	0	0	0	0	0	0.1	0.1	1
PA1796	284	folD	5,10-methylene-tetrahydrofolate dehydrogenase / cyclohydrolase	0	0	0	0	0	0	0	0	0	0	0	0	0	0	0.1	0.1	1
PA1797	610	-	hypothetical protein	24	29	18	14	13	21	26.5	16.5	2154.24	2561.45	1370.5	2052.91	838.48	496.478	2357.84	1189.59	0.504526
PA1798	428	parS	two-component sensor, ParS	17	19	12	9	12	16	18	12.25	3001.65	2845.44	1845.96	3819.28	1807.26	8743.23	2923.55	4053.93	1.38665
PA1799	235	parR	two-component response regulator, ParR	10	13	8	8	7	9	11.5	8	7273.96	5038.38	4341.11	7800.04	3581.01	5451.37	6156.17	5293.38	0.85985
PA1800	436	tig	trigger factor	14	17	5	1	1	6	15.5	3.25	1128.7	1425.71	66.0857	21.9252	40.4518	3591.79	1277.21	930.064	0.728201
PA1801	213	clpP	ATP-dependent Clp protease proteolytic subunit	3	5	0	0	0	0	4	0	144.204	843.743	13.7235	0	0	0	493.973	3.43086	0.00694544
PA1802	426	clpX	ATP-dependent Clp protease ATP-binding subunit ClpX	5	6	0	0	0	0	5.5	0	76.8043	156.341	3.92099	0	0	0	116.572	0.980247	0.00840891
PA1803	798	lon	Lon protease	12	14	3	0	0	1	13	1	260.229	521.956	14.1288	0	0	0.606251	391.093	3.68377	0.00941916
PA1804	90	hupB	DNA-binding protein HU	1	2	0	0	0	0	1.5	0	74.1919	375.879	23.1992	0	0	0	225.036	5.79979	0.0257728
PA1805	621	ppiD	peptidyl-prolyl cis-trans isomerase D	17	20	6	2	5	11	18.5	6	1634.37	1930.47	77.3306	15.3935	255.609	102.055	1782.42	112.597	0.0631709
PA1806	265	fabI	NADH-dependent enoyl-ACP reductase	8	8	8	5	9	5	8	6.75	1950.27	2497.29	1329.97	1028.08	6950.21	198.992	2223.78	2376.81	1.06882
PA1807	536	-	probable ATP-binding component of ABC transporter	19	16	6	5	5	7	17.5	5.75	11676.5	1732.68	599.11	35.6693	319.647	361.938	6704.59	329.091	0.0490845
PA1808	339	-	probable permease of ABC transporter	9	10	6	6	4	6	9.5	5.5	1445.76	2274.92	626.994	1529.78	252.7	676.447	1860.34	771.481	0.414699
PA1809	360	-	probable permease of ABC transporter	7	6	3	1	1	2	6.5	1.75	825.385	1250.97	64.9577	6.63845	48.9917	17.4701	1038.18	34.5145	0.0332452
PA1810	615	-	probable binding protein component of ABC transporter	12	8	5	1	0	5	10	2.75	1037.96	1349.38	82.838	19.4296	0	1440.35	1193.67	385.655	0.323082
PA1811	609	-	probable solute-binding protein	17	17	11	7	14	11	17	10.75	1791.57	2029.26	3016.35	521.92	608.172	2619.92	1910.42	1691.59	0.885457
PA1812	534	mltD	membrane-bound lytic murein transglycosylase D precursor	25	31	13	12	13	20	28	14.5	2968.51	3713.92	2661.13	519.142	2411.05	3321.29	3341.21	2228.15	0.666869
PA1813	258	-	probable hydroxyacylglutathione hydrolase	11	13	3	4	6	9	12	5.5	2968.54	3773.82	985.695	92.6296	1298.85	2598.95	3371.18	1244.03	0.36902
PA1814	253	-	hypothetical protein	12	12	9	6	8	10	12	8.25	3378.22	3317.73	1498.69	1728.62	1145.26	1483.87	3347.98	1464.11	0.437312
PA1815	148	rnhA	ribonuclease H	0	0	0	0	0	0	0	0	0	0	0	0	0	0	0.1	0.1	1
PA1816	246	dnaQ	DNA polymerase III, epsilon chain	1	0	0	0	0	0	0.5	0	5.42867	0	0	0	0	0	2.71434	0.1	0.0368414
PA1817	129	-	hypothetical protein	1	1	1	0	1	0	1	0.5	351.98	274.534	9.71128	0	78.1262	0	313.257	21.9594	0.0701002
PA1818	751	ldcA	lysine-specific pyridoxal 5'-phosphate-dependent carboxylase, LdcA	25	29	17	13	25	19	27	18.5	2697.58	3623.34	1904.99	1756.58	6907.85	2408.63	3160.46	3244.51	1.02659
PA1819	451	-	probable amino acid permease	7	10	5	3	5	7	8.5	5	1154.83	495.764	162.96	105.98	6055.91	11428.6	825.295	4438.35	5.37789
PA1820	500	nhaB	sodium/proton antiporter NhaB	18	16	13	8	16	14	17	12.75	3060.86	2062.52	2092.94	779.089	3305.68	2802.1	2561.69	2244.95	0.876355
PA1821	270	-	probable enoyl-CoA hydratase/isomerase	8	9	6	7	5	6	8.5	6	2777.25	3443.6	300.043	177.025	513.246	1143.17	3110.43	533.372	0.171479
PA1822	562	fimL	hypothetical protein	18	22	11	3	11	7	20	8	1293.87	1844.39	1248.3	599.587	2134.01	1218.08	1569.13	1299.99	0.828482
PA1823	278	-	conserved hypothetical protein	5	7	5	3	9	5	6	5.5	1013.6	1812	408.573	292.283	53645.1	2340.63	1412.8	14171.7	10.0309
PA1824	259	-	conserved hypothetical protein	9	9	7	5	7	7	9	6.5	2768.88	2618.41	743.269	2343.71	671.237	874.181	2693.64	1158.1	0.429938
PA1825	214	-	hypothetical protein	2	2	1	1	0	1	2	0.75	414.989	375.44	103.421	33.5025	0	1532.75	395.215	417.418	1.05618
PA1826	301	-	probable transcriptional regulator	10	8	7	2	5	4	9	4.5	1821.28	2291.68	586.839	39.6984	159.043	599.512	2056.48	346.273	0.168381
PA1827	253	-	probable short-chain dehydrogenase	13	13	12	10	12	12	13	11.5	5064.7	5384	5019.28	1643.61	3664.83	4767.13	5224.35	3773.71	0.722332
PA1828	255	-	probable short-chain dehydrogenase	2	2	1	1	1	2	2	1.25	39.2781	60.113	0	9.37194	29.642	5.69162	49.6955	11.1764	0.224897
PA1829	356	-	hypothetical protein	6	6	5	3	4	5	6	4.25	1290.44	1511.5	658.049	664.591	410.492	1974.56	1400.97	926.924	0.66163
PA1830	104	-	hypothetical protein	6	7	4	3	4	3	6.5	3.5	5540.85	9961.7	1947.39	3263.06	2495.34	1623.48	7751.28	2332.32	0.300895
PA1831	236	-	hypothetical protein	11	11	4	4	6	7	11	5.25	2359.68	4195.04	1033.35	678.473	15245.5	3376.27	3277.36	5083.41	1.55107
PA1832	341	-	probable protease	10	14	1	4	2	2	12	2.25	1335.45	2187.17	104.09	147.175	103.443	395.827	1761.31	187.634	0.10653
PA1833	330	-	probable oxidoreductase	14	14	13	9	14	10	14	11.5	2543.43	3674.43	9347.58	32632.2	5947.72	1574.51	3108.93	12375.5	3.98063
PA1834	296	-	hypothetical protein	13	12	7	3	5	9	12.5	6	1606.15	2112.53	579.823	137.255	663.941	777.984	1859.34	539.75	0.290291
PA1835	145	-	hypothetical protein	4	4	3	2	3	3	4	2.75	5268.14	4516.63	10134.4	1120.75	3266.75	7847.38	4892.38	5592.31	1.14307
PA1836	193	-	probable transcriptional regulator	11	10	8	8	15	9	10.5	10	3522	5765.08	3407.75	6810.44	37963.3	10267.3	4643.54	14612.2	3.14678
PA1837	165	-	hypothetical protein	8	7	6	4	5	5	7.5	5	4322.01	2985.68	1553.92	130.355	1679.71	3260.44	3653.85	1656.11	0.453251
PA1838	552	cysI	sulfite reductase	16	18	10	11	14	13	17	12	2099.95	2494.48	643.021	480.566	38491.9	911.485	2297.21	10131.8	4.41045
PA1839	346	-	hypothetical protein	15	13	10	8	15	13	14	11.5	2499.15	3557.99	2796.37	573.286	9670.49	20324.7	3028.57	8341.21	2.75418
PA1840	120	-	hypothetical protein	2	2	0	1	1	1	2	0.75	1357.71	1682.65	20.8793	39.8307	566.904	44.3472	1520.18	167.99	0.110507
PA1841	165	-	hypothetical protein	10	12	10	5	10	6	11	7.75	8611.66	11811.4	19669.5	88250.4	15545	1855.99	10211.5	31330.2	3.06813
PA1842	120	-	hypothetical protein	7	6	5	2	4	6	6.5	4.25	2303.66	3783.75	2484.63	2668.66	734.875	770.029	3043.71	1664.55	0.546882
PA1843	1234	metH	methionine synthase	38	40	24	14	22	26	39	21.5	1998.85	2744.85	1344.8	387.333	661.541	1672.48	2371.85	1016.54	0.428585
PA1844	154	-	hypothetical protein	11	13	9	8	7	10	12	8.5	5948.84	6102.7	2131.31	1225.96	7149.69	2205.32	6025.77	3178.07	0.527413
PA1845	172	-	hypothetical protein	10	9	7	3	5	7	9.5	5.5	3373.57	4456.05	594.816	791.983	336.919	3904.06	3914.81	1406.94	0.35939
PA1846	762	cti	cis/trans isomerase	29	29	16	10	23	19	29	17	2685.8	2855.17	551.3	219.539	2456.75	909.801	2770.48	1034.35	0.373345
PA1847	194	-	conserved hypothetical protein	4	4	1	1	0	1	4	0.75	92.9311	397.797	51.66	49.2751	0	2.49375	245.364	25.8572	0.105383
PA1848	389	-	probable major facilitator superfamily (MFS) transporter	11	11	8	7	12	7	11	8.5	1991.17	2596.7	820.142	362.47	4883.69	1493.65	2293.93	1889.99	0.823907
PA1849	80	-	conserved hypothetical protein	1	1	1	1	1	2	1	1.25	66.7727	317.148	260.991	179.238	31.4946	102.805	191.96	143.632	0.748239
PA1850	334	-	probable transcriptional regulator	8	10	7	4	4	7	9	5.5	1345.45	1289.8	481.348	550.952	286.658	328.802	1317.62	411.94	0.312638
PA1851	401	-	hypothetical protein	21	23	12	8	9	13	22	10.5	2934	4084.96	1545.38	1466.09	3135.33	2593.88	3509.48	2185.17	0.622647
PA1852	91	-	hypothetical protein	3	2	1	1	2	1	2.5	1.25	498.961	563.432	27.5331	52.524	719.878	223.287	531.196	255.805	0.481565
PA1853	287	-	probable transcriptional regulator	13	12	7	8	8	9	12.5	8	3324.68	4969.02	1743.09	399.695	816.446	3295.49	4146.85	1563.68	0.377077
PA1854	385	-	conserved hypothetical protein	13	15	7	7	4	8	14	6.5	2129.79	3531.19	328.645	266.918	281.407	395.827	2830.49	318.199	0.112418
PA1855	73	-	hypothetical protein	0	0	0	0	0	0	0	0	0	0	0	0	0	0	0.1	0.1	1
PA1856	480	-	probable cytochrome oxidase subunit	34	34	19	13	19	28	34	19.75	6933.23	7244.85	2254.96	965.895	1322.77	1876.69	7089.04	1605.08	0.226417
PA1857	307	-	conserved hypothetical protein	9	10	6	5	9	8	9.5	7	1639.95	2658.4	933.106	124.552	5309.98	726.47	2149.18	1773.53	0.825212
PA1858	275	str	streptomycin 3''-phosphotransferase	6	7	5	4	4	6	6.5	4.75	2663.62	2318.06	1128.24	477.969	2437.11	12057.8	2490.84	4025.27	1.61603
PA1859	295	-	probable transcriptional regulator	20	17	10	7	8	10	18.5	8.75	5190.16	3963.45	2995.29	7809.52	350.178	20601.2	4576.81	7939.04	1.73462
PA1860	275	-	hypothetical protein	11	15	7	5	9	8	13	7.25	1522.42	3075.38	1951.26	1442.6	16849.1	1467.2	2298.9	5427.53	2.36093
PA1861	361	modC	molybdenum transport protein ModC	11	16	10	7	8	10	13.5	8.75	2408.26	2880.1	1194.92	99.301	872.428	2677.59	2644.18	1211.06	0.458009
PA1862	228	modB	molybdenum transport protein ModB	10	8	6	4	5	5	9	5	3101.42	3635.15	2086.09	1844.79	8133.35	118.825	3368.28	3045.77	0.904249
PA1863	251	modA	molybdate-binding periplasmic protein precursor ModA	9	9	6	7	6	5	9	6	2779.98	3666.37	1345.92	1409.15	1826.94	691.952	3223.17	1318.49	0.409066
PA1864	216	-	probable transcriptional regulator	7	7	4	3	4	4	7	3.75	6491.79	1671.39	547.114	232.346	443.258	732.401	4081.59	488.78	0.119752
PA1865	559	-	hypothetical protein	32	29	24	18	26	28	30.5	24	4125.81	5058.86	2954.47	1688.71	3988.95	4723.64	4592.34	3338.94	0.727068
PA1866	758	-	hypothetical protein	18	24	13	10	12	19	21	13.5	1941.52	1876.53	305.752	283.755	375.609	1166.71	1909.02	532.956	0.279177
PA1867	175	xphA	XphA	4	3	1	1	1	1	3.5	1	446.423	404.741	81.1308	122.906	14.3976	796.177	425.582	253.653	0.596014
PA1868	776	xqhA	secretion protein XqhA	16	17	10	5	5	11	16.5	7.75	983.521	1264.23	278.211	98.5503	532.487	1281.17	1123.88	547.603	0.487245
PA1869	79	-	probable acyl carrier protein	1	1	1	0	0	0	1	0.25	42.2612	66.9089	15.8577	0	0	0	54.585	3.96442	0.0726283
PA1870	141	-	hypothetical protein	5	5	4	2	7	5	5	4.5	4882.46	2931.56	1243.87	440.68	4038.46	353.406	3907.01	1519.1	0.388815
PA1871	418	lasA	LasA protease precursor	13	12	10	8	12	8	12.5	9.5	3608.6	3817.66	4306.72	331.605	6775.12	1037.02	3713.13	3112.62	0.838272
PA1872	263	-	hypothetical protein	9	12	8	7	4	5	10.5	6	2724.22	3348.34	744.667	327.127	1140.03	4210.61	3036.28	1605.61	0.528808
PA1873	340	-	hypothetical protein	8	9	7	5	8	8	8.5	7	1266.72	2739.29	2044.94	231.955	1193.09	2387.64	2003	1464.41	0.731105
PA1874	2468	-	hypothetical protein	69	62	38	23	38	49	65.5	37	1183.94	1323.59	1061.39	1441.85	493.093	4534.83	1253.77	1882.79	1.5017
PA1875	425	-	probable outer membrane protein precursor	7	9	9	5	5	7	8	6.5	1443.86	1391.72	16075.6	66190.2	841.833	2385.93	1417.79	21373.4	15.0751
PA1876	723	-	probable ATP-binding/permease fusion ABC transporter	27	24	18	9	17	19	25.5	15.75	3684.97	3170.75	1665.72	793.309	1136.07	1753.82	3427.86	1337.23	0.390106
PA1877	395	-	probable secretion protein	9	10	7	4	5	10	9.5	6.5	2545.81	2970.75	886.972	308.562	1530.88	2901.5	2758.28	1406.98	0.510092
PA1878	192	-	hypothetical protein	7	8	8	3	7	9	7.5	6.75	4628.88	4181.84	7118.52	236.495	2467.08	3983.69	4405.36	3451.45	0.783466
PA1879	184	-	hypothetical protein	6	6	3	1	6	4	6	3.5	1611.25	1465.09	226.948	506.543	1150.24	862.405	1538.17	686.534	0.446332
PA1880	731	-	probable oxidoreductase	20	17	11	12	9	13	18.5	11.25	1916.4	2339.2	812.892	173.272	592.84	811.387	2127.8	597.598	0.280852
PA1881	153	-	probable oxidoreductase	6	7	3	2	3	4	6.5	3	2601.08	1996.86	1424.7	93.7194	263.485	1182.59	2298.97	741.125	0.322373
PA1882	107	-	probable transporter	2	2	1	1	1	1	2	1	3332.39	1393.08	1295.68	245.685	777.064	931.405	2362.74	812.46	0.343864
PA1883	132	-	probable NADH-ubiquinone/plastoquinone oxidoreductase	2	3	2	1	1	1	2.5	1.25	768.898	1157.27	427.076	706.09	57.263	373.836	963.084	391.066	0.406056
PA1884	183	-	probable transcriptional regulator	1	1	1	0	0	1	1	0.5	124.059	274.4	513.424	0	0	7.93095	199.229	130.339	0.654216
PA1885	177	-	conserved hypothetical protein	3	3	2	1	4	1	3	2	1452.4	1245.3	7632.14	22291.7	99.6441	131.197	1348.85	7538.67	5.58896
PA1886	787	polB	DNA polymerase II	24	22	16	12	17	19	23	16	1603.56	2286.26	1879.93	264.189	890.014	1409.56	1944.91	1110.92	0.571195
PA1887	222	-	hypothetical protein	5	6	2	1	4	3	5.5	2.5	2210.72	2502.42	340.464	226.066	533.423	496.863	2356.57	399.204	0.1694
PA1888	469	-	hypothetical protein	5	7	4	3	3	3	6	3.25	552.405	1003.06	1403.23	8163.18	225.633	280.576	777.734	2518.15	3.23781
PA1889	327	-	hypothetical protein	9	8	7	6	8	9	8.5	7.5	2382.99	2801.31	7420.76	730.839	1494.79	7579.35	2592.15	4306.43	1.66134
PA1890	207	-	probable glutathione S-transferase	2	2	1	1	0	0	2	0.5	177.415	84.2664	52.4503	138.542	0	0	130.841	47.748	0.364932
PA1891	129	-	hypothetical protein	3	3	2	1	1	1	3	1.25	1614.97	1675.89	1443.74	3946.02	878.92	1807.64	1645.43	2019.08	1.22709
PA1892	245	-	hypothetical protein	8	8	8	3	4	6	8	5.25	1242.79	2271.82	939.141	78.0357	133.692	2555.19	1757.3	926.515	0.527237
PA1893	809	-	hypothetical protein	18	24	12	7	14	15	21	12	956.608	1227.69	438.748	416.524	1859.31	745.117	1092.15	864.926	0.791948
PA1894	230	-	hypothetical protein	7	10	6	5	2	5	8.5	4.5	1991.57	3771.3	2167.81	4125.08	186.229	159.86	2881.44	1659.74	0.576013
PA1895	424	-	hypothetical protein	16	19	12	6	9	8	17.5	8.75	3647.3	4486.7	8929.82	3691.86	2067.95	1782.26	4067	4117.97	1.01253
PA1896	389	-	hypothetical protein	10	9	5	5	4	7	9.5	5.25	913.19	1102	723.528	184.307	246.128	139.291	1007.6	323.313	0.320876
PA1897	255	-	hypothetical protein	8	7	7	5	4	3	7.5	4.75	1827.74	2703.01	16577.3	120907	375.466	423.077	2265.38	34570.8	15.2605
PA1898	237	qscR	quorum-sensing control repressor	3	5	4	3	4	3	4	3.5	2132.78	2426.56	491.588	231.926	7760.71	1163.54	2279.67	2411.94	1.05802
PA1899	162	phzA2	probable phenazine biosynthesis protein	15	16	9	5	8	11	15.5	8.25	5345.94	7811.24	2799.37	6018.87	4292.6	3944.96	6578.59	4263.95	0.648156
PA1900	162	phzB2	probable phenazine biosynthesis protein	5	4	3	2	2	3	4.5	2.5	935.642	1660.79	293.856	413.059	1135.36	158.276	1298.21	500.139	0.385251
PA1901	405	phzC2	phenazine biosynthesis protein PhzC	26	24	19	12	19	21	25	17.75	2944.59	2366.21	859.916	200.629	2214.73	6872.18	2655.4	2536.86	0.95536
PA1902	207	phzD2	phenazine biosynthesis protein PhzD	17	13	7	4	6	8	15	6.25	3012.84	3380.87	1771.21	1408.51	511.217	930.182	3196.85	1155.28	0.36138
PA1903	627	phzE2	phenazine biosynthesis protein PhzE	34	34	22	18	19	28	34	21.75	7946.7	3104.04	2544.14	5343.8	2161.93	3909.66	5525.37	3489.88	0.631611
PA1904	278	phzF2	probable phenazine biosynthesis protein	15	13	7	6	6	5	14	6	833.458	956.388	748.048	85.9656	244.707	758.747	894.923	459.367	0.513303
PA1905	215	phzG2	probable pyridoxamine 5'-phosphate oxidase	10	12	9	5	6	7	11	6.75	1906.9	2109.4	806.037	244.542	621.104	265.521	2008.15	484.301	0.241167
PA1906	178	-	hypothetical protein	4	3	2	2	1	3	3.5	2	1102.87	1752.04	706.141	107.409	2293.09	3685.49	1427.46	1698.03	1.18955
PA1907	546	-	hypothetical protein	8	9	7	4	3	6	8.5	5	931.883	989.394	1917.37	70.0321	69.219	114.302	960.638	542.732	0.56497
PA1908	403	-	probable major facilitator superfamily (MFS) transporter	10	11	9	6	6	10	10.5	7.75	1356.99	1922.82	4940.56	7543.13	556.431	1571.41	1639.91	3652.88	2.22749
PA1909	383	-	hypothetical protein	11	10	6	4	9	8	10.5	6.75	1596.97	1685.11	1454.46	2027.94	927.571	546.946	1641.04	1239.23	0.75515
PA1910	804	femA	ferric-mycobactin receptor, FemA	35	35	27	20	26	37	35	27.5	2479.89	2926.26	4069.38	4315.99	1087.43	5987.18	2703.07	3864.99	1.42985
PA1911	316	femR	sigma factor regulator, FemR	7	7	6	2	3	6	7	4.25	1248.82	680.798	274.866	22.6884	1514.93	332.222	964.808	536.177	0.555734
PA1912	168	femI	ECF sigma factor, FemI	4	5	4	1	5	3	4.5	3.25	1971.38	1997.91	59.655	14.2253	914.844	175.661	1984.65	291.096	0.146674
PA1913	226	-	hypothetical protein	12	11	8	4	7	11	11.5	7.5	5864.77	3753.85	630.073	190.342	2396.94	4313.42	4809.31	1882.69	0.391468
PA1914	408	-	conserved hypothetical protein	14	13	7	8	9	11	13.5	8.75	1862.43	3168.89	1076.71	2413.27	1093.05	3758.84	2515.66	2085.47	0.828995
PA1915	515	-	hypothetical protein	16	17	10	5	10	8	16.5	8.25	3044.32	2594.66	12924.1	194.9	601.762	1297.3	2819.49	3754.51	1.33163
PA1916	410	-	probable amino acid permease	18	23	14	10	10	17	20.5	12.75	9519.18	4668.26	2612.45	1014.23	1358.11	3128.1	7093.72	2028.22	0.285918
PA1917	115	-	hypothetical protein	3	3	2	3	3	3	3	2.75	2682.52	2463.64	522.889	477.969	613.461	605.787	2573.08	555.026	0.215705
PA1918	466	-	hypothetical protein	8	6	5	4	4	4	7	4.25	742.237	906.299	184.598	138.467	54.0681	291.726	824.268	167.215	0.202865
PA1919	232	nrdG	class III (anaerobic) ribonucleoside-triphosphate reductase activating protein, 'activase', NrdG	6	6	4	3	5	5	6	4.25	1724	1809.02	2062.73	607.762	445.269	4675.23	1766.51	1947.75	1.1026
PA1920	675	nrdD	class III (anaerobic) ribonucleoside-triphosphate reductase subunit, NrdD	20	23	14	11	10	15	21.5	12.5	1373.04	1946.74	537.602	439.023	731.609	1069.35	1659.89	694.396	0.418338
PA1921	269	-	hypothetical protein	11	8	7	4	4	11	9.5	6.5	846.449	2029.83	343.072	44.4209	430.856	4852.27	1438.14	1417.65	0.985757
PA1922	653	-	probable TonB-dependent receptor	18	16	14	10	13	11	17	12	2185.2	2382.25	972.021	607.525	601.919	1639.55	2283.72	955.253	0.418287
PA1923	1281	-	hypothetical protein	28	29	20	15	19	23	28.5	19.25	1734.73	1709.53	912.755	483.192	1776.09	2407.23	1722.13	1394.82	0.809937
PA1924	158	-	hypothetical protein	3	4	3	2	3	2	3.5	2.5	2087.7	1779.78	703.023	30.2512	765.439	370.496	1933.74	467.302	0.241657
PA1925	108	-	hypothetical protein	3	2	2	1	2	2	2.5	1.75	1341.64	2070.27	943.433	88.5127	909.845	1173.63	1705.95	778.856	0.456552
PA1926	616	-	conserved hypothetical protein	15	14	6	4	7	8	14.5	6.25	1493.71	2194.12	387.08	147.425	1010.28	1832.27	1843.92	844.264	0.457864
PA1927	766	metE	5-methyltetrahydropteroyltriglutamate-homocysteine S-methyltransferase	25	26	16	12	15	19	25.5	15.5	3132.04	3485.45	804.097	505.424	805.868	1398.94	3308.75	878.583	0.265533
PA1928	189	rimJ	ribosomal protein alanine acetyltransferase	4	6	1	0	1	1	5	0.75	473.415	1071.14	28.7228	0	26.6621	2.55973	772.279	14.4862	0.0187577
PA1929	98	-	hypothetical protein	2	1	0	0	0	0	1.5	0	129.457	199.566	0	0	0	0	164.512	0.1	0.00060786
PA1930	431	-	probable chemotaxis transducer	11	13	9	7	8	11	12	8.75	3479.62	4722.88	1633.52	266.154	999.644	1700.55	4101.25	1149.97	0.280395
PA1931	170	-	probable ferredoxin	5	6	5	2	1	5	5.5	3.25	1398.3	2126.76	719.72	1237.1	29.642	8096.34	1762.53	2520.7	1.43016
PA1932	329	-	probable hydroxylase molybdopterin-containing subunit	5	5	2	2	5	5	5	3.5	2863.72	2577.03	1954.65	2934.64	1546.97	10331.6	2720.37	4191.97	1.54095
PA1933	734	-	probable hydroxylase large subunit	23	24	15	11	14	18	23.5	14.5	2075.05	2268.43	579.158	234.426	693.397	1363.04	2171.74	717.506	0.330383
PA1934	126	-	hypothetical protein	6	9	5	2	1	3	7.5	2.75	2331.75	3729.43	480.554	94.8351	3659.38	756.399	3030.59	1247.79	0.411733
PA1935	234	-	hypothetical protein	7	6	3	2	4	3	6.5	3	1004.44	1576.7	599.61	1143.86	118.441	403.157	1290.57	566.266	0.438771
PA1936	66	-	hypothetical protein	3	2	3	1	1	0	2.5	1.25	2873.25	3323.65	329.007	36.2098	648.981	0	3098.45	253.549	0.081831
PA1937	102	-	conserved hypothetical protein	7	7	5	2	5	4	7	4	3076.78	5493.09	7790.83	46.8597	2124.34	8072.62	4284.93	4508.66	1.05221
PA1938	273	-	conserved hypothetical protein	15	16	9	8	12	11	15.5	10	2465.45	3165.67	645.498	306.39	2307.3	15738.2	2815.56	4749.34	1.68682
PA1939	665	-	hypothetical protein	23	28	16	12	17	22	25.5	16.75	5296.63	4659.45	708.325	787.031	27575.1	6077.54	4978.04	8787	1.76515
PA1940	379	-	hypothetical protein	15	13	9	9	7	12	14	9.25	1953.85	2768.42	2128.69	2597.93	1535.68	1199.9	2361.14	1865.55	0.790107
PA1941	631	-	hypothetical protein	28	29	22	14	17	21	28.5	18.5	3772.5	4199.32	3715.91	609.77	1445.46	3181.04	3985.91	2238.05	0.561489
PA1942	76	-	hypothetical protein	1	2	1	1	2	1	1.5	1.25	957.661	2288.2	571.432	1194.92	2917.4	744.779	1622.93	1357.13	0.836225
PA1943	365	-	hypothetical protein	14	17	13	8	14	17	15.5	13	3340.46	4167.82	8618.27	916.652	2291.77	3594.61	3754.14	3855.33	1.02695
PA1944	495	-	hypothetical protein	25	26	16	14	16	17	25.5	15.75	6497.86	4157.1	2002.72	1482.19	860.217	3803.85	5327.48	2037.24	0.382403
PA1945	442	-	probable transcriptional regulator	19	20	14	8	16	19	19.5	14.25	2516.82	3649.83	839.894	556.909	2017.94	1239.02	3083.33	1163.44	0.377333
PA1946	319	rbsB	binding protein component precursor of ABC ribose transporter	11	12	9	7	12	9	11.5	9.25	2920	4626.32	8017.9	209.767	1879.81	2145.96	3773.16	3063.36	0.811881
PA1947	510	rbsA	ribose transport protein RbsA	14	15	12	7	10	8	14.5	9.25	2207.43	2047.99	2033.07	51.5456	1363.53	2354.44	2127.71	1450.65	0.681788
PA1948	332	rbsC	membrane protein component of ABC ribose transporter	17	19	13	9	13	16	18	12.75	3769.04	4400.59	1558.4	921.386	8636.36	3749.36	4084.81	3716.38	0.909803
PA1949	337	rbsR	ribose operon repressor RbsR	10	15	11	5	8	10	12.5	8.5	1361.21	1667.3	724.888	907.715	2048.55	1412.6	1514.26	1273.44	0.840967
PA1950	308	rbsK	ribokinase	13	11	8	7	4	8	12	6.75	1892.62	1947.85	5463.86	3957.21	1341.59	1185.91	1920.23	2987.14	1.55561
PA1951	421	-	hypothetical protein	12	11	10	6	7	11	11.5	8.5	2217.3	2199.7	76783.1	505.216	921.648	3307.23	2208.5	20379.3	9.22768
PA1952	250	-	hypothetical protein	11	10	5	5	4	5	10.5	4.75	2131.38	2321.52	4852.34	26278.7	483.758	512.815	2226.45	8031.91	3.60749
PA1953	226	-	hypothetical protein	7	6	5	5	4	4	6.5	4.5	1279.32	1786.88	971.902	2231.23	735.804	520.179	1533.1	1114.78	0.72714
PA1954	340	-	hypothetical protein	12	13	11	8	11	10	12.5	10	4793.89	5794.17	3462.27	1187.89	7610.59	3870.3	5294.03	4032.76	0.761757
PA1955	189	-	hypothetical protein	9	10	7	3	7	9	9.5	6.5	5945.95	7014.17	1937.68	897.772	2826.19	2782.42	6480.06	2111.02	0.325771
PA1956	162	-	hypothetical protein	3	3	2	1	2	1	3	1.5	1351.94	1386.71	729.485	354.051	77.7645	6459.47	1369.32	1905.19	1.39134
PA1957	175	-	hypothetical protein	5	5	4	3	5	5	5	4.25	1137.04	2008.6	1071.4	150.219	316.746	5382.49	1572.82	1730.21	1.10007
PA1958	191	-	probable transporter	12	10	9	4	10	10	11	8.25	13875.4	3857.8	3279.46	4804.71	14774.5	8624.6	8866.62	7870.81	0.88769
PA1959	277	bacA	bacitracin resistance protein	6	6	3	2	4	4	6	3.25	1771.77	2465.44	241.204	17.2552	927.784	1870.53	2118.6	764.194	0.360707
PA1960	240	-	hypothetical protein	5	7	4	2	3	3	6	3	982.115	1154.07	516.762	906.149	136.477	10.0789	1068.09	392.367	0.367353
PA1961	311	-	probable transcriptional regulator	8	9	6	5	2	7	8.5	5	1747.68	2002.15	1062.09	1014.34	121.523	267.561	1874.92	616.378	0.32875
PA1962	202	azoR2	FMN-dependent NADH-azoreductase 2, AzoR2	7	6	7	5	5	6	6.5	5.75	8921.76	3550.91	1808.85	934.642	1646.45	1209.47	6236.33	1399.85	0.224467
PA1963	88	-	hypothetical protein	2	2	2	1	1	2	2	1.5	796.72	913.002	887.369	353.045	314.946	65.9711	854.861	405.333	0.474151
PA1964	521	-	probable ATP-binding component of ABC transporter	8	7	4	4	5	4	7.5	4.25	1038.12	827.872	391.937	201.829	362.702	805.075	932.994	440.386	0.472014
PA1965	111	-	hypothetical protein	3	3	1	1	0	4	3	1.5	1257.25	1071.45	270.866	43.0602	0	68828.7	1164.35	17285.6	14.8458
PA1966	123	-	hypothetical protein	5	5	6	2	3	3	5	3.5	1324.6	2324.89	2396.87	97.1481	81.9373	1164.24	1824.74	935.049	0.512427
PA1967	166	-	hypothetical protein	3	5	1	1	2	4	4	2	699.907	1044.42	42.7647	43.1899	4659.69	518.761	872.165	1316.1	1.509
PA1968	85	-	hypothetical protein	2	4	1	2	1	3	3	1.75	2867.3	1790.95	142.47	56.2316	1007.83	512.246	2329.13	429.694	0.184487
PA1969	130	-	hypothetical protein	4	2	1	0	1	1	3	0.75	1083.77	1195.4	173.458	0	290.72	1090.38	1139.59	388.641	0.341036
PA1970	79	-	hypothetical protein	7	5	4	5	5	5	6	4.75	16465	9775.39	5375.75	756.28	2519.57	5370.66	13120.2	3505.57	0.267189
PA1971	437	braZ	branched chain amino acid transporter BraZ	10	10	5	4	6	7	10	5.5	796.077	1276.09	187.292	71.0937	455.483	2765.45	1036.08	869.83	0.839536
PA1972	567	-	conserved hypothetical protein	27	25	25	17	25	25	26	23	4536.3	4643.49	5888.17	6823.91	2199.63	2495.73	4589.9	4351.86	0.948139
PA1973	775	pqqF	pyrroloquinoline quinone biosynthesis protein F	20	16	13	5	12	17	18	11.75	1490.54	1556.41	607.789	339.204	763.999	1032.5	1523.48	685.872	0.450202
PA1974	399	-	hypothetical protein	10	11	9	5	8	9	10.5	7.75	1966.36	3342.38	1592.89	1551.3	776.71	989.401	2654.37	1227.58	0.462474
PA1975	387	-	hypothetical protein	7	8	5	5	3	6	7.5	4.75	1304.4	1823.4	676.553	104.98	52.0842	232.518	1563.9	266.534	0.170429
PA1976	881	ercS'	ErcS'	20	24	15	12	16	16	22	14.75	1869.03	2258.32	1951.89	7215.65	2345.12	1102.66	2063.67	3153.83	1.52826
PA1977	287	-	hypothetical protein	7	7	5	1	2	5	7	3.25	1009.73	1723.87	171.69	16.654	1474.87	520.873	1366.8	546.022	0.399489
PA1978	221	erbR	response regulator ErbR	9	10	6	6	6	8	9.5	6.5	4710.35	5347.99	2473.39	367.668	1801.32	2246	5029.17	1722.1	0.342422
PA1979	216	eraS	sensor kinase, EraS	5	4	3	1	1	3	4.5	2	695.549	721.903	206.859	254.474	58.3234	351.642	708.726	217.825	0.307347
PA1980	225	eraR	response regulator EraR	5	5	5	3	4	5	5	4.25	961.527	1498.82	965.086	53.1076	2642.75	593.447	1230.17	1063.6	0.864592
PA1981	215	-	hypothetical protein	6	6	4	3	6	6	6	4.75	1273.34	2104.49	903.149	166.733	3234.43	12169	1688.91	4118.32	2.43844
PA1982	623	exaA	quinoprotein ethanol dehydrogenase	13	14	12	7	13	10	13.5	10.5	2585.16	3311.47	1725.3	1127.79	1811.83	2304.79	2948.32	1742.43	0.59099
PA1983	145	exaB	cytochrome c550	6	6	4	1	5	3	6	3.25	1298.61	2289.3	434.865	49.445	625.549	1307.9	1793.96	604.439	0.336931
PA1984	506	exaC	NAD+ dependent aldehyde dehydrogenase ExaC	23	23	22	13	16	17	23	17	2856.97	2799.59	7305.27	5214.2	17178.9	4266.13	2828.28	8491.12	3.00222
PA1985	23	pqqA	pyrroloquinoline quinone biosynthesis protein A	0	0	0	0	0	0	0	0	0	0	0	0	0	0	0.1	0.1	1
PA1986	304	pqqB	pyrroloquinoline quinone biosynthesis protein B	5	4	4	5	3	6	4.5	4.5	735.818	831.123	718.411	141.504	2212.91	7608.52	783.47	2670.34	3.40835
PA1987	250	pqqC	pyrroloquinoline quinone biosynthesis protein C	4	4	3	1	3	4	4	2.75	803.943	900.701	945.413	286.781	967.515	3133.01	852.322	1333.18	1.56417
PA1988	92	pqqD	pyrroloquinoline quinone biosynthesis protein D	1	1	1	1	0	1	1	0.75	457.248	384.944	54.4676	25.9766	0	10.5171	421.096	22.7403	0.0540027
PA1989	381	pqqE	pyrroloquinoline quinone biosynthesis protein E	9	9	8	7	8	9	9	8	1182.98	1875.7	1025.88	1304.69	5588.03	1071.7	1529.34	2247.57	1.46964
PA1990	608	pqqH	PqqH	11	8	6	6	2	8	9.5	5.5	630.387	737.23	425.14	51.0986	103.601	6033.03	683.809	1653.22	2.41766
PA1991	387	-	probable iron-containing alcohol dehydrogenase	15	19	13	10	11	14	17	12	3050.49	3646.79	2623.13	4162.16	917.983	4969.14	3348.64	3168.1	0.946085
PA1992	564	ercS	ErcS	16	17	10	6	11	10	16.5	9.25	1149.58	1462.97	1540.77	101.695	6526.76	392.863	1306.27	2140.52	1.63865
PA1993	402	-	probable major facilitator superfamily (MFS) transporter	15	15	7	4	5	10	15	6.5	978.336	1321.45	298.127	101.063	50.1407	495.823	1149.89	236.288	0.205487
[truncated: 3,578 more rows]
