# Supplementary material for: Bacterial fitness in chronic wounds appears to be mediated by the capacity for high-density growth, not virulence or biofilm functions
Source: PLoS Pathog. 2019 Mar 20;15(3):e1007511. doi: 10.1371/journal.ppat.1007511 (PMC6448920; doi:10.1371/journal.ppat.1007511)
Supplement: S3 Table — Data for each replicate is shown. (XLSX) [file ppat.1007511.s011.xlsx]

## Sheet: Table S3
S3 Table. Tn-seq data indicating number of reads per gene from the input pool, 5-day chronic murine wound infection, stationary phase (22 hour), and logarithmic phase (4 hour). Data for each replicate is shown.
				Normalized Reads/Kb1
Locus	Length (bp)	Gene	Product	Input 1	Input 2	Mouse 1	Mouse 2	Mouse 3	Mouse 4	Mouse 5	Mouse 6	Stationary 1	Stationary 2	Stationary 3	Stationary 4	Logarithmic 1	Logarithmic 2	Logarithmic 3	Logarithmic 4
PA0001	514	dnaA	chromosomal replication initiator protein DnaA	0	0	0	0	0	0	0	0	0	0	0	0	0	0	0	0
PA0002	367	dnaN	DNA polymerase III, beta chain	0	0	0	0	0	0	0	0	0	0	0	0	0	0	0	0
PA0003	369	recF	RecF protein	2055.84	1312.83	416.388	275.215	478.341	554.628	221.24	144.066	669.709	270.201	182.435	88.9424	1056.68	1270.74	1494.56	1223.87
PA0004	806	gyrB	DNA gyrase subunit B	12.1184	0	0	0	0	0	0	0	0	0	0	0	0	0	0	0
PA0005	257	lptA	lysophosphatidic acid acyltransferase, LptA	266.039	0	0	0	98.1144	0	0	206.85	0	0	0	0	0	33.1733	0	0
PA0006	178	-	conserved hypothetical protein	0	0	0	0	0	0	0	0	0	0	0	0	0	0	0	0
PA0007	568	-	hypothetical protein	4688.83	6094.5	2164.05	89.3964	1775.73	5783.97	335.365	608.349	1021.48	686.184	592.591	476.695	5621.62	4908.19	5650.53	5097.07
PA0008	684	glyS	glycyl-tRNA synthetase beta chain	0	0	0	0	0	0	0	0	0	0	0	0	0	0	0	0
PA0009	315	glyQ	glycyl-tRNA synthetase alpha chain	0	0	0	0	0	0	0	0	0	0	0	0	0	0	0	0
PA0010	183	tag	DNA-3-methyladenine glycosidase I	14411	15772.8	3078.54	2081.03	2204.63	824.045	1487.02	1016.73	2524.66	4210.06	1977.25	1569.25	17390.9	17004.5	13190.7	15027.2
PA0011	295	-	probable 2-OH-lauroyltransferase	3333.07	68.4227	434.032	0	598.332	0	92.2458	360.409	437.063	307.254	313.772	278.133	821.624	1473.91	398.41	1175.5
PA0012	88	-	hypothetical protein	1997.89	3440.58	581.997	1154.03	573.077	0	0	0	1220.96	103	286.868	279.714	2035.79	3390.84	1541.05	3024.17
PA0013	217	-	conserved hypothetical protein	5821.46	5581.03	1888.14	584.99	813.4	1141.67	1128.63	244.979	198.055	1211.32	853.113	189.054	4662.07	6443.27	5374.51	4162.29
PA0014	90	-	hypothetical protein	8682.17	15026.4	2845.32	282.095	2521.54	239.366	604.723	0	2148.89	1208.53	1028.48	1002.83	9601.49	10893.7	9342.21	10752.6
PA0015	105	-	hypothetical protein	9612.41	10957.4	2438.84	1692.57	960.587	1231.02	0	1265.72	1637.25	1985.45	2163.8	1719.13	11040	12991.3	13001.6	13901.6
PA0016	457	trkA	potassium uptake protein TrkA	1902.19	1104.2	168.104	0	606.935	70.7097	0	58.1623	94.0434	257.838	110.479	466.801	784.025	559.664	1246.33	405.869
PA0017	434	-	conserved hypothetical protein	1965.49	1604.54	708.052	175.497	290.5	223.371	188.105	183.734	396.109	772.738	232.667	113.432	1335.49	1414.38	1187.39	1598.02
PA0018	314	fmt	methionyl-tRNA formyltransferase	0	0	0	0	0	0	0	0	0	0	0	0	0	0	0	0
PA0019	168	def	polypeptide deformylase	0	0	0	0	0	0	0	0	0	0	0	0	0	0	0	0
PA0020	341	-	hypothetical protein	4458.84	1775.78	225.289	1042.35	1478.91	789.696	0	77.9478	157.543	186.065	197.415	529.351	1607	1425.09	1484.71	1560.86
PA0021	362	-	conserved hypothetical protein	8778.11	9311.73	2122.2	1402.68	1462.77	1844.83	5713.12	146.852	2463.51	1026.59	1789.89	1087.95	7394.22	9491.14	8391.5	7618.9
PA0022	185	-	conserved hypothetical protein	0	0	0	0	0	0	0	0	0	0	0	0	0	0	0	0
PA0023	325	qor	quinone oxidoreductase	5049.02	7732.3	945.521	546.831	1086.2	265.143	251.192	327.141	1223.22	585.674	1294.58	656.395	8754.83	6715.5	7316.13	6774.13
PA0024	305	hemF	coproporphyrinogen III oxidase, aerobic	10.6748	0	0	0	0	0	0	0	0	0	0	0	0	0	0	0
PA0025	274	aroE	shikimate dehydrogenase	522.832	0	0	0	184.054	0	0	0	274.494	0	0	0	76.9213	0	0	0
PA0026	328	plcB	phospholipase C, PlcB	2848.84	3230.78	156.146	619.233	307.505	98.5194	248.895	162.074	360.333	359.244	333.513	400.241	4883.56	4704.64	4823.62	4696.06
PA0027	428	-	hypothetical protein	6511.63	8488.9	4068.54	2669.36	2356.58	10645.6	508.645	807.342	1832.58	1545.96	1120.66	901.009	8839.3	7569.41	7329.85	7989.08
PA0028	200	-	hypothetical protein	1774.42	4238.79	256.079	126.943	378.231	0	136.063	265.802	590.945	45.32	420.74	246.148	3214.16	3154.45	1988.99	2419.33
PA0029	517	-	probable sulfate transporter	3658.86	7242.29	842.038	343.752	829.133	312.518	210.542	719.773	623.47	525.958	764.981	825.254	4423.2	4831.69	4144.45	5818.25
PA0030	307	-	hypothetical protein	2534.66	3287.41	166.826	0	246.405	0	0	2683.99	0	383.818	137.049	427.619	2505.83	2249.41	2385.37	2364.17
PA0031	503	betC	choline sulfatase	5191.18	5236.79	1527.31	1110.43	802.08	278.387	378.703	264.217	1922.47	1189.31	669.169	570.92	6473.78	5898.39	5571.89	4697.58
PA0032	304	-	probable transcriptional regulator	2816.71	4614.6	1432.02	167.03	331.782	0	179.03	174.87	565.498	447.237	193.762	512.808	3362.52	3673.84	3866.15	3156.81
PA0033	121	-	hypothetical protein	3013.65	2085.2	0	0	208.392	267.061	899.587	0	0	674.182	347.719	203.428	2874.06	2325.15	2017.38	1799.5
PA0034	207	-	probable two-component response regulator	1651.5	5460.6	371.129	367.95	243.627	52.036	394.384	0	207.622	437.875	609.768	118.912	1425.46	2800.66	2271.13	2921.9
PA0035	268	trpA	tryptophan synthase alpha chain	3243.67	3238.59	859.966	0	282.262	40.192	0	595.079	641.46	507.314	408.18	183.693	2909.81	2640.37	2091.54	2527.66
PA0036	402	trpB	tryptophan synthase beta chain	5410.16	6401.87	828.115	631.557	878.148	1554.09	0	595.079	1069.1	766.607	858.225	714.36	5164.25	5726.11	5240.09	5777.51
PA0037	295	trpI	transcriptional regulator TrpI	7162.79	11631.9	1041.68	2840.08	3846.42	2227.32	2306.15	90.1023	2804.49	1843.53	1511.81	1029.09	9823.76	11328.9	11063.5	10278.7
PA0038	71	-	hypothetical protein	8666.89	11656	1082.02	357.586	2486.03	151.711	36027.8	374.369	0	4085.19	1540.74	0	10241.4	5163.36	6366.79	8291.61
PA0039	75	-	hypothetical protein	8378.3	12918.2	682.876	0	2017.23	143.619	362.834	1063.21	716.297	0	4712.29	875.193	10116.7	11594.7	10125.7	8924.65
PA0040	562	-	conserved hypothetical protein	4588.27	3447.92	455.656	225.877	1256.28	268.328	581.05	425.661	955.913	693.509	494.107	525.583	3881.51	4308.28	4343.47	4663.6
PA0041	3535	-	probable hemagglutinin	4243.15	5530.1	956.22	553.018	1084.23	2736.28	677.426	699.281	890.559	915.375	752.214	626.685	5306.37	4963.38	5283.84	4496.47
PA0042	131	-	hypothetical protein	17670.9	18027.6	1954.8	775.224	2887.26	822.248	623.187	1014.51	2788.64	3667.12	1798.58	2380.06	18824	17701.9	18909.9	12989.3
PA0043	460	-	hypothetical protein	10510.6	13185.9	5177.24	1214.24	2357.09	702.486	1833.89	1386.79	1845.24	1458.12	1061	1676.66	11775.3	10972	10652.5	10676.6
PA0044	457	exoT	exoenzyme T	7124.32	9076.49	1400.87	388.884	1710.45	2144.86	238.184	348.974	799.369	1368.53	1104.79	897.695	8278.38	8450.92	7992.35	8117.38
PA0045	228	-	hypothetical protein	2855.98	4293.68	898.522	111.353	995.345	4157.4	716.119	582.899	141.375	278.281	184.535	431.839	4760.69	4449.73	4599.73	3926.11
PA0046	117	-	hypothetical protein	4953.29	8712.2	1532.09	216.996	862.065	3130.17	930.342	454.362	91.833	697.231	1869.95	1262.3	5764.5	3497.66	7031.77	7375.18
PA0047	169	-	hypothetical protein	4373.2	5494.06	1212.21	300.456	596.814	254.946	6118.79	314.558	762.92	1019.03	1195	534.049	7295.69	6305.87	6312.54	5487.64
PA0048	127	-	probable transcriptional regulator	2563.63	1986.68	1008.18	399.82	0	169.629	214.272	0	592.214	71.3701	132.516	64.6058	1908.5	1342.6	1566.13	1714.49
PA0049	553	-	hypothetical protein	7624.38	7464.33	1203.99	872.302	1960.69	2181.56	885.76	336.458	1496.06	639.234	1156.46	756.694	7355.79	8078.45	7258.84	8108.19
PA0050	46	-	hypothetical protein	7997.98	4826.78	1670.08	1103.85	548.161	468.324	0	2889.15	2335.75	11428.5	182.93	1248.58	11454.6	17421.8	12382	14025.1
PA0051	610	phzH	potential phenazine-modifying enzyme	5711.02	7114.28	1343.36	582.689	1984.16	459.111	2007.48	522.889	2007.98	846.964	827.685	739.789	7808.65	6904.29	6224.85	6689.52
PA0052	142	-	hypothetical protein	779.561	1563.6	0	0	0	0	0	0	0	191.493	59.2591	115.562	445.277	2101.37	827.683	1476.59
PA0053	84	-	hypothetical protein	3565.89	4325.3	1829.13	302.245	900.55	512.926	0	0	1023.28	107.905	1001.76	195.356	3010.92	3856.79	3982.28	3936.22
PA0054	182	-	conserved hypothetical protein	1466.91	1829.93	1125.62	278.995	415.639	59.1838	299.039	146.045	0	597.627	277.411	225.41	1331.75	2295.34	1539.92	2171.2
PA0055	168	-	hypothetical protein	1279.07	1021.25	0	151.122	300.183	0	0	158.215	0	107.905	0	146.517	627.275	1014.95	484.331	816.045
PA0056	306	-	probable transcriptional regulator	4458.13	5244.07	836.858	746.723	1648.07	2112.05	266.789	608.044	2457.88	710.902	1209.97	670.338	6440.02	5377.22	6086.32	5455.36
PA0057	295	-	hypothetical protein	8707.93	9989.72	2343.77	946.693	1453.09	5221.42	368.983	630.716	3387.24	2027.88	1340.66	973.467	8216.24	8872.34	9990.9	7955.1
PA0058	234	-	hypothetical protein	4633.28	4744.27	547.177	433.993	754.307	0	232.586	3294.13	1239.75	426.086	611.331	911.659	4278.34	4955.02	5486.33	4928.27
PA0059	151	osmC	osmotically inducible protein OsmC	7848.46	7218.37	1526.3	672.545	2337.85	71.3341	540.646	1232.19	71.1554	1320.58	724.453	489.036	6281.06	7678.63	6765.67	6515.64
PA0060	77	-	conserved hypothetical protein	3509.52	1966.04	665.139	11210.5	1964.84	1818.56	353.409	0	837.231	706.286	0	639.345	3421.5	4761.02	3522.41	3456.19
PA0061	145	-	hypothetical protein	3615.08	3480.12	529.818	350.187	521.698	222.858	938.363	183.312	815.097	687.614	290.165	282.929	6250.25	3292.62	3179.88	6785.26
PA0062	138	-	hypothetical protein	5214.02	2120.86	927.821	551.925	913.602	624.432	0	192.61	0	0	853.675	772.928	3207.28	3830.32	2620.54	3623.16
PA0063	375	-	hypothetical protein	4618.92	4925.07	614.589	1286.35	605.17	1407.47	362.834	708.805	1117.42	531.755	426.35	809.553	5788.99	6161.12	6485.3	5161.24
PA0064	327	-	hypothetical protein	5864.45	7901.05	1018.05	543.486	1233.78	131.761	582.531	406.425	1117.16	1164.18	694.8	702.563	6187.58	6309.42	5308.39	5277.65
PA0065	221	-	hypothetical protein	5833.95	6302.01	2201.58	0	114.097	97.4792	369.401	0	3889.4	1066.35	761.52	816.781	4673.06	6095.18	5522.69	5875
PA0066	180	-	conserved hypothetical protein	2930.23	3812.67	1564.93	0	700.428	59.8414	302.361	738.339	656.606	604.267	841.48	136.749	4449.47	3789.13	4821.79	4883.47
PA0067	681	prlC	oligopeptidase A	4427.14	3897.63	827.273	298.25	962.703	253.074	559.435	351.28	205.107	612.253	469.548	361.451	3388.94	2754.21	3491.55	3386.83
PA0068	91	-	hypothetical protein	5760.29	4768.92	1125.62	0	1385.46	828.573	0	292.09	1180.71	1195.25	924.703	1262.3	5790.23	5433.86	6457.75	5228.6
PA0069	352	-	conserved hypothetical protein	4615.49	4845.48	1309.49	577.013	1074.52	1285.23	463.85	453.071	671.529	489.25	406.396	139.857	5448.74	5183.14	3647.16	3848.94
PA0070	304	-	hypothetical protein	6179.62	5842.94	673.891	668.12	1824.8	531.486	358.059	1136.65	141.375	805.027	553.605	863.677	8007.66	6758.74	8148.66	7772.64
PA0071	570	-	hypothetical protein	3078.74	5152.41	584.039	178.165	309.663	340.151	238.706	186.528	942.497	508.856	974.345	906.861	3216.93	4307.64	4092.17	4584
PA0072	399	-	hypothetical protein	3337.42	3743.53	256.72	63.6305	758.358	53.9922	272.807	333.085	565.498	772.371	569.422	616.912	4780.5	4102.52	4055.92	4810.37
PA0073	239	-	probable ATP-binding component of ABC transporter	1484.87	3251.51	214.292	0	316.511	45.0688	341.58	222.428	629.383	0	246.458	34.3303	2028.28	2996.42	1891.39	2294.49
PA0074	1032	ppkA	serine/threonine protein kinase PpkA	3656.48	5173.31	893.298	123.007	1123.94	229.624	501.006	643.9	1124.42	790.466	627.848	580.388	5422.28	5691.96	4844.56	5407.55
PA0075	242	pppA	PppA	3471.08	3127.8	740.723	0	1458.74	445.101	1124.48	109.836	710.378	112.364	452.034	440.761	3788.53	3100.2	3586.45	3465.71
PA0076	226	-	hypothetical protein	3241.41	2768.7	226.618	337.016	781.008	95.3226	120.409	0	332.793	360.956	632.971	653.49	3077.53	2753.83	3200.3	2426.47
PA0077	1101	icmF1	IcmF1	3959.62	4949.93	534.951	530.37	6710.37	968.55	939.215	603.547	1239.37	880.88	924.787	544.015	4814.46	4754.48	5255.35	4966.12
PA0078	449	-	hypothetical protein	2987.52	3371.61	342.199	339.268	280.795	263.889	181.821	177.596	789.682	827.671	318.6	274.107	2675.63	3284.9	3845.88	3592.18
PA0079	444	-	hypothetical protein	4700.4	6887.35	1153.51	628.996	1419.79	3299.36	1164.5	598.653	1282.56	1122.79	701.233	351.112	6242.23	6374.95	6577.01	6066.5
PA0080	154	-	hypothetical protein	2473.57	3211.2	1163.99	0	163.736	0	176.705	345.197	139.538	824	710.34	159.836	3147.78	2823.39	2289.57	3718.02
PA0081	497	fha1	Fha1	1729.45	1726.06	309.149	664.087	1420.59	433.459	0	160.444	367.517	255.324	389.417	33.0178	1781.11	1749.71	1982.8	2450.16
PA0082	344	-	hypothetical protein	4107.63	4694.12	818.856	885.648	586.405	0	0	309.072	843.315	737.768	1247.54	739.398	4962.77	6121.54	5939.63	4969.95
PA0083	172	-	conserved hypothetical protein	1419.69	2171.03	595.532	0	439.804	0	0	0	2311.31	368.884	146.77	95.4062	2266.94	2329.65	1366.64	1406.59
PA0084	498	-	conserved hypothetical protein	2915.85	3262.79	514.214	305.886	607.6	237.924	273.218	320.243	215.752	436.82	388.635	444.846	2454.69	3167.12	3013.62	3044.41
PA0085	162	hcp1	Hcp1	8621.88	10715.3	1106.51	470.159	1556.51	265.962	0	492.226	2586.63	2517.78	2337.44	810.364	16262.7	11683.1	12221.9	10951.7
PA0086	281	-	hypothetical protein	6314.66	9948.69	1822.62	11113.1	717.876	3641.59	484.208	851.323	841.203	451.587	748.647	729.976	8175.56	7918.74	7399.98	8351.44
PA0087	169	-	hypothetical protein	2215.5	2030.41	757.629	0	0	254.946	0	157.279	0	697.231	448.125	242.749	3055.46	2522.35	3049.28	1956.46
PA0088	619	-	hypothetical protein	3813.35	5086.94	2854.51	287.108	3055.18	11154.3	43.9621	729.989	798.458	541.79	652.52	357.889	3949.7	3994.2	3899.69	4455.64
PA0089	348	-	hypothetical protein	3227.75	3828.13	367.929	218.867	652.122	309.524	156.394	381.899	246.999	781.38	483.609	306.506	4360.64	4336.27	3922.9	3313.84
PA0090	902	clpV1	ClpV1	2967.05	4207.01	511.022	562.94	531.145	286.602	331.86	117.872	631.326	542.634	363.833	591.265	3096.04	3241.97	3478.02	3549.43
PA0091	643	vgrG1	VgrG1	5347.03	6074.25	1354.07	434.33	1333.32	686.827	592.496	2314.92	601.556	747.111	968.421	701.822	6621.21	5568.78	6172.52	5982.49
PA0092	94	-	hypothetical protein	0	0	0	0	0	0	0	0	0	0	0	0	0	0	0	0
PA0093	430	-	hypothetical protein	2816.66	2957.29	1071.96	236.173	469.124	100.2	189.855	1050.84	624.678	927.48	430.524	400.706	2646.81	3410.22	3721.47	3432.08
PA0094	144	-	hypothetical protein	5697.68	7569.27	177.832	3526.19	1225.75	2019.65	188.976	553.754	596.915	1133	525.925	797.702	5488.66	6394.16	6843.42	9016.5
PA0095	741	-	conserved hypothetical protein	3928.07	4521.81	760.288	445.414	1327.13	1003.01	477.413	466.319	695.998	660.535	704.072	531.494	4408.7	4314.55	4160.5	3591.45
PA0096	149	-	hypothetical protein	6336.82	7044.33	1203.05	1192.75	9984.62	3108.54	1095.81	356.781	1081.66	1155.81	677.702	1156.4	8911.51	8983.29	7159.87	8984.55
PA0097	399	-	hypothetical protein	1289.27	2630.59	192.54	318.153	315.982	107.984	68.2018	199.851	269.285	545.203	421.794	226.201	1954.46	2222.2	1880.68	1394.6
PA0098	345	-	hypothetical protein	2812.27	2808.31	519.58	441.54	365.441	780.54	157.754	231.132	560.581	472.905	682.94	261.607	3115.65	3336.08	3668.75	2524.52
PA0099	386	-	hypothetical protein	5077.72	8052.97	928.783	197.321	1241.17	251.148	352.494	275.442	1475.28	657.493	828.4	722.714	6251.95	6957.37	7213.94	7061.61
PA0100	306	-	hypothetical protein	7735.22	9399.74	1924.77	1078.6	576.823	387.209	355.719	3474.53	1896.08	622.04	1374.97	697.151	8127.51	8469.82	8420.4	8696.95
PA0101	415	-	hypothetical protein	4762.12	7174.08	1172.41	489.418	1154.44	1167.99	327.862	512.389	1139.17	1004.68	709.682	850.15	6043.6	6882.06	6971.26	7209.42
PA0102	242	-	probable carbonic anhydrase	2825.29	2752.46	952.359	104.911	520.979	222.551	112.448	329.507	443.986	224.727	173.859	678.094	2830.51	2783.13	2615.12	2399.34
PA0103	523	-	probable sulfate transporter	5714.8	7467.96	587.561	970.882	1542.82	741.438	520.316	203.29	1314.81	970.524	740.116	564.776	7334.44	6064.06	5860.13	6954.23
PA0104	198	-	hypothetical protein	6051.21	9837.5	1551.99	256.45	14900	3916.89	2473.86	671.217	1682.21	457.778	1699.96	1160.29	8196.39	9343.65	8264.61	9082.68
PA0105	374	coxB	cytochrome c oxidase, subunit II	5040.42	7501.8	1300.93	203.652	943.892	720.017	1164.17	426.42	919.312	1163.29	562.486	877.533	5889	6952.65	6405.95	6102.24
PA0106	530	coxA	cytochrome c oxidase, subunit I	3433.96	5008.09	628.117	287.418	1903.05	223.558	0	100.303	243.271	530.159	539.817	557.316	3738.09	3764.11	3224	3971.36
PA0107	184	-	conserved hypothetical protein	2087.97	1700.34	0	0	274.08	234.162	147.894	433.373	350.363	295.565	411.593	312.144	2863.65	1853.38	2161.94	1227.2
PA0108	295	coIII	cytochrome c oxidase, subunit III	2119.04	3694.83	86.8063	602.441	256.428	766.781	0	90.1023	692.016	368.705	798.692	361.573	2929.27	2398.71	2604.99	2979.74
PA0109	69	-	hypothetical protein	943.715	2632.79	0	735.901	0	0	394.384	0	0	0	487.814	0	3207.28	1235.59	786.161	1285.64
PA0110	264	-	hypothetical protein	3292.81	4816.81	290.998	0	573.077	81.6019	412.311	402.73	854.673	171.667	669.359	714.824	3113.56	3939.83	4794.39	4093.32
PA0111	192	-	hypothetical protein	2628.39	5414.13	1333.74	661.161	787.981	56.1013	141.732	553.754	335.764	566.5	832.714	213.67	4061.61	2353.4	3296.14	3990.22
PA0112	357	-	hypothetical protein	4094.85	5653.98	1865	853.397	988.839	1327.57	228.677	372.272	842.703	787.071	306.421	344.745	4221.19	3677.68	4482.44	5150.4
PA0113	304	-	probable cytochrome c oxidase assembly factor	5879.75	5809.74	1010.84	167.03	1493.02	212.594	984.663	699.479	1307.71	954.106	1079.53	593.778	6621.05	6478.29	7970.22	8515.42
PA0114	211	senC	SenC	5431.5	6600.69	728.186	120.325	836.53	0	0	125.972	763.824	1288.72	279.164	311.088	5344.03	3434.46	4584.7	5045.06
PA0115	150	-	conserved hypothetical protein	3082.17	2153.04	341.438	0	504.308	287.239	0	177.201	716.297	604.267	112.197	382.897	2669.68	2614.5	3495.79	3225.78
PA0116	157	-	hypothetical protein	1202.79	2764.15	326.215	0	0	0	866.641	169.301	410.616	1039.19	214.39	52.2607	1678.06	1357.57	1727.55	1284.15
PA0117	242	-	probable short chain dehydrogenase	2529.31	4170.39	1375.63	104.911	625.175	2225.51	112.448	768.849	843.573	674.182	243.403	203.428	4964.28	3840.02	3100.79	2099.42
PA0118	195	-	hypothetical protein	8181.28	7918.62	2363.8	1301.98	1681.03	939.05	697.757	681.543	2314.19	1301.5	1596.65	294.536	11294.8	8438.1	9411.75	8684.79
PA0119	449	-	probable dicarboxylate transporter	2907.76	5192.28	1083.63	565.447	2358.68	1439.39	303.035	414.391	215.368	322.994	712.165	657.857	3661.39	3417.81	3523.72	4382.46
PA0120	228	-	probable transcriptional regulator	5940.44	9384.12	1572.41	668.12	1548.31	4393.62	358.059	582.899	1460.87	1192.63	1476.28	1151.57	8412.09	9497.75	8009.87	9090.19
PA0121	244	-	hypothetical protein	4283.27	5459.8	524.751	208.103	826.735	44.1453	557.633	1198.29	528.416	817.246	482.816	605.282	4318.94	4088.07	4890.95	5321.21
PA0122	136	-	conserved hypothetical protein	526.676	2597.3	188.293	0	556.222	79.2018	0	390.885	711.031	0	185.62	0	542.408	1003	1130.11	1245.25
PA0123	302	-	probable transcriptional regulator	776.221	1537.25	339.177	168.136	166.989	249.669	0	264.042	604.821	30.0133	27.8636	217.349	732.79	903.369	538.858	907.918
PA0124	93	-	hypothetical protein	3675.92	1736.32	1101.41	545.991	271.133	115.822	0	285.809	693.191	97.4624	1176.26	529.351	1813.03	2566.83	2235.91	3295.15
PA0125	75	-	hypothetical protein	0	0	0	0	0	0	0	0	0	0	0	0	0	0	0	0
PA0126	206	-	hypothetical protein	932.491	538.912	124.31	246.491	489.619	418.309	0	129.03	0	0	40.8485	79.6595	971.972	413.861	965.527	743.808
PA0127	166	-	hypothetical protein	5275.99	5775.75	1079.85	152.943	1215.2	259.553	163.931	320.243	453.08	709.832	1064.52	444.846	6538.77	4930.43	4847.2	5829.72
PA0128	113	-	conserved hypothetical protein	5071	4376.33	1586.33	449.355	669.435	2669.03	722.456	235.223	855.754	320.85	446.803	580.88	4289.89	4904.07	3520.33	5923.44
PA0129	475	gabP	gamma-aminobutyrate permease	3091.31	3824.47	485.202	213.799	371.595	158.737	229.158	2853.87	158.339	438.889	460.599	535.48	3949.06	3320.47	3559.24	2886.22
PA0130	497	-	probable aldehyde dehydrogenase	5443.83	7046.37	1648.8	2145.51	1014.7	996.955	547.535	588.294	475.61	1148.96	863.49	709.884	7230.45	6141.13	6785.18	5679.19
PA0131	95	-	hypothetical protein	2467.57	3080.82	0	801.744	0	0	0	0	0	858.695	442.884	86.3677	2773.22	3679.44	3140.5	4329.33
PA0132	448	-	beta-alanine--pyruvate transaminase	7187.5	10092.4	1314.69	566.709	1181.97	168.304	1093.36	355.985	863.394	1375.79	732.538	1282.02	10514.7	8392.33	9444.46	9360.52
PA0133	305	-	probable transcriptional regulator	3842.93	5459.8	1091.48	665.93	1074.75	671.008	446.107	435.741	810.238	178.308	579.379	780.141	5079.08	4500.37	4594.53	5896.3
PA0134	456	-	probable guanine deaminase	3105.88	3275.59	561.576	167.03	829.454	188.973	477.413	408.029	518.373	516.807	424.43	269.899	3697.62	3346.65	3311.01	3572.41
PA0135	46	-	hypothetical protein	5166.84	6143.17	1113.39	551.925	548.161	1639.13	0	0	2569.33	1182.26	2743.96	0	4810.93	5004.12	4323.88	7889.13
PA0136	523	-	probable ATP-binding component of ABC transporter	3872.12	4438.32	391.707	339.809	964.26	350.124	468.284	406.58	369.79	797.217	627.49	549.087	3969.46	3700.38	4943.94	3762.38
PA0137	365	-	probable permease of ABC transporter	9366.04	12083.2	1192.7	1391.15	2487	1682.12	670.993	1237.98	2884.81	2259.79	1337.15	1258.84	12876.8	11258.4	10551.8	11135.6
PA0138	308	-	probable permease of ABC transporter	8837.21	9862.98	1912.28	1566.18	2046.7	3811.97	795.171	2071.18	1953.54	2207.14	1529.96	1704.92	10298.7	9522.03	10009.5	12096.7
PA0139	187	ahpC	alkyl hydroperoxide reductase subunit C	5745.56	4641.4	410.821	2986.89	809.05	633.615	1018.65	426.42	1321.51	969.412	1169.97	921.41	3606.66	2598.69	3674.36	3536.28
PA0140	521	ahpF	alkyl hydroperoxide reductase subunit F	2512.16	3777.37	294.908	1218.26	629.175	475.515	52.2313	204.071	886.779	539.317	581.445	787.422	2993.58	2241.84	2915.28	3018.36
PA0141	298	-	conserved hypothetical protein	2982.68	4741.37	429.662	0	676.924	36.1458	2191.61	267.586	540.829	1186.23	649.464	523.133	3748.49	4176.94	4429.41	3382.74
PA0142	449	-	hypothetical protein	3872.17	5214.76	741.43	452.358	842.385	359.848	727.283	591.986	670.033	666.174	918.318	712.678	4975.73	5563.44	5114.42	5298.47
PA0143	350	nuh	nonspecific ribonucleoside hydrolase	4781.4	6141.92	951.149	652.849	2233.36	769.389	77.75	13517.9	675.366	802.812	432.761	609.509	5359.44	3190.99	3693.83	4009.18
PA0144	208	-	hypothetical protein	3428	4803.57	369.344	0	484.912	362.501	784.976	127.789	723.185	653.654	283.19	315.574	5015.79	3934.87	4868.15	4768.88
PA0145	172	-	hypothetical protein	605.733	410.735	148.883	0	293.202	0	0	154.536	249.871	0	97.8465	47.7031	551.418	1040.91	1576.89	1641.02
PA0146	365	-	conserved hypothetical protein	3791.02	4728.2	982.22	139.115	1105.33	678.749	0	436.935	1236.35	1191.98	461.085	629.42	5832.11	4718.24	5350.2	5722.44
PA0147	320	-	probable oxidoreductase	8688.96	11669.3	2560.79	714.054	3151.93	9492.34	510.235	1329.01	2115.32	736.45	2156.29	897.415	9714.92	7779.56	8758.32	10609.8
PA0148	316	-	probable adenosine deaminase	6460.12	7026.32	1539.71	2088.93	1994.89	2556.52	3100.16	1514.06	714.031	745.773	665.727	649.124	7336.73	6879.79	6351.48	6609.78
PA0149	181	-	probable sigma-70 factor, ECF subfamily	3165.88	2732.18	141.48	0	696.558	238.043	902.072	293.704	0	100.155	418.415	861.291	3551.55	4427.63	3096.86	2628.74
PA0150	331	-	probable transmembrane sensor	4318.14	6707.91	696.286	613.621	1295.05	65.0843	0	80.3027	421.988	903.662	788.093	694.073	6017.29	5640.77	5763.2	5165.14
PA0151	795	-	probable TonB-dependent receptor	5094.63	6918.66	740.857	351.288	1205.26	460.666	273.837	568.381	1392.05	1094.52	1016.13	557.316	7502.68	6359.3	6504.86	6197.96
PA0152	275	pcaQ	transcriptional regulator PcaQ	10146.3	12991.6	1210.55	461.61	1925.54	470.027	989.546	3672.9	4141.5	2241.28	2662.14	865.247	12722.5	11501.7	11539.4	12727.2
PA0153	239	pcaH	protocatechuate 3,4-dioxygenase, beta subunit	5108.5	7685.39	1607.19	0	1160.54	1352.07	569.299	1000.93	1213.81	834.344	598.542	549.284	6966.69	6527.93	6506.38	6917.2
PA0154	201	pcaG	protocatechuate 3,4-dioxygenase, alpha subunit	4924.22	7230.34	637.012	378.934	627.249	160.768	270.771	0	641.46	901.891	544.241	816.411	4456.46	5556.45	6252.13	6579.94
PA0155	279	pcaR	transcriptional regulator PcaR	5157.96	5860.08	1835.69	818.986	1265.29	2895.55	487.679	1143.23	1078.3	454.825	693.693	588.167	5779.02	5103.1	6189.25	5607.53
PA0156	383	-	probable Resistance-Nodulation-Cell Division (RND) efflux membrane fusion protein precursor	7803.76	8827.52	2407.01	1060.62	8032.06	815.593	1421.02	2637.2	2104.01	1727.6	856.859	642.684	7924.3	7256.73	9182.48	9348.86
PA0157	356	-	probable Resistance-Nodulation-Cell Division (RND) efflux membrane fusion protein precursor	4847.14	6123.45	719.322	356.581	991.617	423.596	76.4396	3359.86	1720.32	432.832	874.571	944.95	7311.63	5053.06	6907.61	7452.82
PA0158	1015	-	probable Resistance-Nodulation-Cell Division (RND) efflux transporter	3249.4	3559.67	403.671	150.08	770.126	541.226	375.345	235.686	730.412	428.643	497.426	371.849	3644.25	3385.02	3500.54	3567.42
PA0159	312	-	probable transcriptional regulator	6876.87	8313.25	1149.07	569.615	1293.1	345.239	697.757	255.579	1687.43	697.231	1105.79	736.34	7701.01	7705.78	8403.35	7521.65
PA0160	61	-	hypothetical protein	3202.44	7776.08	419.801	0	826.735	0	0	0	1585.25	297.181	275.895	1345.07	3800.67	4612.18	6076.64	4098.32
PA0161	50	-	hypothetical protein	7227.91	24019.8	1024.31	507.771	4034.46	0	0	531.604	5372.23	4169.44	3534.21	656.395	16650.4	14322.9	8860.03	16128.9
PA0162	444	opdC	histidine porin OpdC	4143.1	5841.75	1672.59	857.722	908.663	485.201	612.894	538.788	1185.76	816.577	947.612	1053.34	6218.5	6163.74	6821.36	6974.65
PA0163	265	-	probable transcriptional regulator	7261.08	5522.23	1352.87	287.418	1332.13	650.352	1643.02	1203.63	445.997	1026.11	1079.63	897.898	6322.93	6209.17	7232.68	7547.1
PA0164	538	-	probable gamma-glutamyltranspeptidase	3286.07	3264.07	999.564	0	468.688	600.639	101.162	395.244	539.22	555.971	312.818	366.019	4035.08	3723.98	3243.28	3492.59
PA0165	278	-	hypothetical protein	6640.46	11072.5	736.917	273.977	1723.35	658.686	10082.3	669.285	347.842	1760.63	1241.03	1446.19	9855.89	7176.18	9561.18	8528.59
PA0166	468	-	probable transporter	6282.05	6943.89	1422.66	2115.71	1400.86	851.589	4709.86	1760.65	2663.16	1084.58	1132.76	946.723	7205.62	4991.45	6664.73	6806.53
PA0167	221	-	probable transcriptional regulator	2489.74	4064.34	695.236	459.522	456.387	48.7396	0	0	1312.67	410.136	989.976	445.517	3290.21	2777.55	3190.89	3941
PA0168	196	-	conserved hypothetical protein	6279.07	8444.62	1306.52	129.534	1415.15	824.346	1249.55	542.453	2466.84	1341.1	729.855	1800.06	9946.79	8003.57	8717.96	8599.33
PA0169	235	-	hypothetical protein	3089.56	4380.51	762.788	216.073	965.696	91.6719	0	452.429	731.538	1388.53	680.345	733.207	4035.91	4534.86	4078	5353.42
PA0170	126	-	hypothetical protein	2144.7	4004.9	609.711	0	600.367	0	0	0	511.641	431.619	66.7841	976.778	4265.47	5277.72	5381.46	3520.19
PA0171	180	-	hypothetical protein	180.879	56.0686	0	0	140.086	0	0	0	0	0	0	0	58.5457	94.7282	150.681	224.012
PA0172	663	-	hypothetical protein	5455.82	6895.68	2510.58	765.869	988.839	1348.46	287.312	3167.17	1345.08	915.97	596.524	705.401	7804.32	7393.95	7268.13	8405.02
PA0173	349	-	probable methylesterase	4011.46	3614.74	807.125	72.7466	1228.26	0	311.891	228.483	554.156	675.255	241.112	258.608	3532.87	3688.7	5051.48	5014.28
PA0174	200	-	conserved hypothetical protein	2718.61	2068.93	512.157	507.771	1639	538.573	680.313	664.505	590.945	634.48	883.554	656.395	4531.43	4177.52	4746.44	3467.71
PA0175	280	-	probable chemotaxis protein methyltransferase	4104.65	4541.56	731.653	725.388	630.385	384.695	0	94.9293	383.731	1068.26	751.321	410.247	5494.93	4963.08	5004.75	6509.16
PA0176	679	aer2	aerotaxis transducer Aer2	2833.85	4250.98	603.425	299.129	297.089	206.228	200.387	469.753	189.887	440.519	297.43	193.342	3600.69	3051.11	3089.07	3622.47
PA0177	161	-	probable purine-binding chemotaxis protein	3033.37	1316.39	318.11	315.386	156.617	0	845.109	0	0	394.087	731.721	50.9623	3010.92	1959.29	3088.49	3255.83
PA0178	639	-	probable two-component sensor	2904.25	4532.87	561.049	437.049	473.529	370.848	1575.69	332.772	369.919	1021.3	316.049	436.569	3842.57	3682.39	3579.55	3786.12
PA0179	121	-	probable two-component response regulator	5058.62	7840.34	1269.81	209.823	2292.31	623.142	899.587	219.671	1154.36	299.637	278.175	406.856	7664.16	6411.77	7397.06	7997.8
PA0180	390	cttP	chemotactic transducer for trichloroethylene [positive chemotaxis], CttP	3573.05	5020.3	853.596	130.198	775.859	193.334	558.205	340.772	854.047	488.062	863.056	210.383	4890.81	3891.14	4195.88	4549.17
PA0181	310	-	probable transcriptional regulator	5576.9	6999.54	1156.48	573.29	1301.44	173.733	702.258	342.97	727.851	701.729	1330.08	476.415	6492.9	6627.92	6095.28	6893.8
PA0182	250	-	probable short-chain dehydrogenase	2956.28	3592.88	512.157	304.663	806.893	215.429	0	531.604	171.911	435.072	269.273	492.296	4004.52	3478.42	3760.99	2741.91
PA0183	536	atsA	arylsulfatase	4009.03	4857.89	1242.17	331.567	1223.14	1929.22	507.696	1140.57	661.506	439.672	439.579	321.462	4345.05	4644.51	4773.43	5401.37
PA0184	279	-	probable ATP-binding component of ABC transporter	4504.46	5679.21	826.06	909.985	2982.47	463.288	195.072	190.539	924.255	844.674	754.014	529.351	7063.25	5530.91	6351.28	7052.78
PA0185	538	-	probable permease of ABC transporter	6160.63	7841.27	1285.15	235.953	1359.19	280.298	708.132	790.489	818.816	1128.79	1063.58	960.801	8128.92	7162.72	7293.17	7000.18
PA0186	353	-	probable binding protein component of ABC transporter	6087.36	7776.55	1015.61	1798.06	1785.79	1586.73	847.982	451.788	547.876	1001.41	572.111	1069.2	6478.17	6472.65	5967.47	7127.78
PA0187	271	-	hypothetical protein	7725.05	13667.5	1889.88	1124.22	23912.8	1430.89	1907.89	26580.2	1229.07	769.27	1366.24	1089.95	9449.4	9626.63	9874.87	10861.7
PA0188	293	-	hypothetical protein	5144.86	7061.2	436.994	2339.56	1118.77	1874.89	835.879	453.587	1136.79	1268.34	1866.76	476.054	6797.69	6954.28	6418.08	7211.21
PA0189	452	-	probable porin	4048.16	6832.44	849.819	1179.56	781.008	714.919	541.842	235.223	594.273	882.337	651.588	1071	5269.11	5281.31	4680.44	6155.38
PA0190	241	-	probable acid phosphatase	4755.38	7956.63	850.054	842.774	1360.17	312.864	225.83	48638.4	847.074	413.71	453.91	374.499	5509.61	5129.48	4614.21	6190.55
PA0191	305	-	probable transcriptional regulator	2796.8	3507.51	167.92	249.724	744.061	70.6325	356.885	348.593	317.05	802.387	606.969	161.409	2729.57	3130.69	2964.21	3728.15
PA0192	790	-	probable TonB-dependent receptor	4492.2	6617.52	713.13	867.711	9990.41	1131.68	3203.5	706.562	1387.26	929.347	947.996	560.844	6162.86	5665.71	6660.47	6084.06
PA0193	300	-	hypothetical protein	2886.82	4541.56	512.157	0	252.154	718.097	362.834	531.604	537.223	936.614	224.395	0	3196.59	2500.83	4219.06	3655.88
PA0194	299	-	hypothetical protein	4508.05	6581.97	1370.32	339.646	843.325	432.299	0	15023.6	574.955	303.144	675.435	576.266	4934.28	4476.62	5351.94	4800.91
PA0195	372	pntAA	putative NAD(P) transhydrogenase, subunit alpha part 1	5478.87	7786.31	963.737	204.747	542.267	434.333	2926.08	571.617	722.074	511.678	678.613	1080.76	7082.14	5775.37	7436.83	7414.09
PA0195.1	102	pntAB	putative NAD(P) transhydrogenase, subunit alpha part 2	1979.03	3858.84	251.058	0	0	0	266.789	0	210.676	88.8628	329.992	804.405	1859.69	2841.85	3456.79	1897.52
PA0196	478	pntB	pyridine nucleotide transhydrogenase, beta subunit	4202.59	4264.97	589.302	318.685	263.759	585.895	284.65	222.428	1371.16	663.682	475.313	480.624	6305.29	3959.56	4104.32	5010.75
PA0197	270	tonB2	TonB2	3967.27	4672.39	379.376	1786.6	560.342	1515.98	100.787	98.4452	835.68	570.697	467.489	820.493	5698.44	3947.01	4520.42	4599.72
PA0198	239	exbB1	transport protein ExbB	13595.4	14652.9	2142.92	3080.62	3798.14	901.377	4326.68	667.285	2023.02	5157.76	1232.29	3055.39	14815.2	14304.4	13353.2	13969.4
PA0199	133	exbD1	transport protein ExbD	6217.87	8498.83	2503.02	954.458	568.768	1700.76	409.211	599.553	1696.49	1294.86	1391.92	1542.28	6972.66	8974.25	8157.16	10004.8
PA0200	70	-	hypothetical protein	790.698	1730.12	0	0	360.22	0	0	0	0	388.457	0	586.067	0	243.587	1549.86	345.619
PA0201	193	-	hypothetical protein	1450.78	3398.98	132.683	526.188	261.3	0	0	0	0	375.71	741.2	42.5126	3985.96	2915.47	2810.63	2966.71
PA0202	485	-	probable amidase	3175.26	3246.2	527.997	314.085	571.896	377.556	224.433	2082.57	287.996	392.462	746.054	439.852	3606.9	3691.47	3840.03	4955.06
PA0203	344	-	probable binding protein component of ABC transporter	5498.92	7980	669.973	2287.92	1319.41	1127.24	237.318	540.876	1186.89	737.768	733.848	787.101	7505.42	6790.69	7595.36	7642.47
PA0204	269	-	probable permease of ABC transporter	7189.42	7090.91	951.965	755.05	1687.28	1321.4	1011.62	790.489	1158.32	1583.67	1157.43	823.543	8853.67	5768.21	8200.62	8124.4
PA0205	306	-	probable permease of ABC transporter	8628.98	10323.2	2008.46	1078.6	1236.05	1443.23	800.368	955.497	2563.22	740.523	1677.46	1850.13	9298.43	8832.02	10399.9	9144.97
PA0206	370	-	probable ATP-binding component of ABC transporter	4285.36	4036.94	622.894	205.853	613.348	87.3361	294.189	359.192	609.821	612.433	568.567	687.44	6180.52	4723.61	4080.6	5448.95
PA0207	297	-	probable transcriptional regulator	1907.45	2446.63	431.109	85.4834	594.302	471.478	274.874	536.974	723.533	396.741	169.996	469.643	2377.31	2124.21	2161.28	2796.76
PA0208	554	mdcA	malonate decarboxylase alpha subunit	4319.54	4791.14	739.577	916.555	591.697	602.735	638.561	383.829	562.436	605.358	637.945	533.173	5097.91	4878.33	4471.47	6041.06
PA0209	293	-	conserved hypothetical protein	2200.18	2445.59	611.792	259.951	3442.38	477.914	0	90.7174	256.694	525.898	229.756	280.032	2949.26	2065.92	3579.31	2697.32
PA0210	99	mdcC	malonate decarboxylase delta subunit	855.063	2140.8	0	0	0	217.605	0	268.487	0	91.5556	84.9979	331.512	2022.49	1033.4	1369.83	1058.97
PA0211	287	mdcD	malonate decarboxylase beta subunit	3857.06	7208.83	535.356	1769.24	351.434	1839.03	94.8171	0	336.934	505.31	791.636	829.07	5617.94	2970.57	4851.19	3933.88
PA0212	268	mdcE	malonate decarboxylase gamma subunit	4494.97	8548.38	764.414	189.467	940.873	281.344	406.157	396.719	2205.02	1420.48	439.579	459.231	5898.26	5567.05	6611.96	7673.26
PA0213	230	-	hypothetical protein	6709.81	10662.8	1113.39	1103.85	3069.7	2903.61	946.522	45764.2	1261.31	1103.44	1061	1070.21	9805.12	6486.83	9512.54	7713.82
PA0214	310	-	probable acyl transferase	2856.72	2051.03	578.242	163.797	732.06	243.226	87.7823	342.97	727.851	467.82	461.457	238.208	2787.53	2942.69	3470.52	4162.29
PA0215	134	-	malonate transporter MadL	3766.06	12125.9	382.207	757.868	188.175	160.768	0	595.079	1363.1	744.06	1193.14	796.001	8808.06	5598.86	7219.18	8666.27
PA0216	254	-	malonate transporter MadM	2743.09	2225.09	302.455	299.865	893.459	84.8146	13392	732.525	465.311	963.497	364.42	290.726	3858.48	2920.17	2740.73	3651.22
PA0217	309	-	probable transcriptional regulator	1527.81	2188.31	331.493	410.818	244.81	278.873	88.0664	344.08	139.087	704	408.485	398.298	2660.13	1765.81	2545.48	2766.44
PA0218	306	-	probable transcriptional regulator	2947.26	2341.69	585.801	82.9692	247.21	70.4016	444.649	347.453	175.563	444.314	247.494	268.135	3684.93	3677.68	3072.71	3004.4
PA0219	496	-	probable aldehyde dehydrogenase	1588.52	1363.28	154.886	0	508.375	43.4333	54.8639	107.178	411.582	365.484	356.272	264.675	1466	1821.99	1585.79	1690.93
PA0220	477	-	amino acid APC family transporter	2593.73	2750.54	483.167	319.353	792.937	158.072	57.0493	334.342	991.103	532.059	299.898	412.827	2938.33	2484.38	2843.03	3161.53
PA0221	460	-	probable aminotransferase	4876.65	8754.02	890.708	220.77	1205.95	421.492	769.049	924.528	1051.09	906.401	804.893	695.636	6162.57	6783.37	5542.43	6697
PA0222	352	-	hypothetical protein	3172.57	3583.93	290.998	577.013	1289.42	1621.84	231.925	226.536	579.957	695.25	669.359	209.785	3233.32	2954.88	2414.32	3826.03
PA0223	293	-	probable dihydrodipicolinate synthetase	3211.37	3065.6	611.792	1386.41	1549.07	2169	92.8755	362.87	586.728	618.703	430.792	672.076	3488.76	4597.39	3826.16	4403.79
PA0224	260	-	probable aldolase	3230.77	5628.43	689.443	195.297	678.876	165.715	104.664	102.232	371.924	1185.29	1294.58	725.821	4458.48	6000.67	3790.2	5738.16
PA0225	179	-	probable transcriptional regulator	4601.8	2762.71	715.304	283.671	563.473	0	608.101	742.463	0	354.458	376.08	595.889	1883.93	1667.01	3080.96	3694.33
PA0226	283	-	probable CoA transferase, subunit A	4935.49	7667.34	633.41	358.849	534.602	418.678	1250.04	751.384	1138.99	1088.96	1159.64	405.898	6479.33	5663.61	5175.33	6696.62
PA0227	260	-	probable CoA transferase, subunit B	1114.49	1397.4	0	0	290.947	0	418.654	0	371.924	313.754	32.3646	63.1149	1378.07	1475.57	486.815	1240.68
PA0228	401	pcaF	beta-ketoadipyl CoA thiolase PcaF	3824.16	5989.98	894.04	759.758	817.457	2310.09	475.031	331.424	428.707	904.14	482.644	204.612	3836.86	4571.05	4486.61	4524.94
PA0229	432	pcaT	dicarboxylic acid transporter PcaT	1778.64	1892.32	118.555	293.849	350.214	299.207	62.9919	61.5282	124.357	335.704	0	37.9858	1463.64	1795.89	1611.45	1885.44
PA0230	459	pcaB	3-carboxy-cis,cis-muconate cycloisomerase	2589.05	2418.65	334.743	165.938	494.42	23.4672	118.573	0	304.309	315.957	494.988	214.508	2709.17	2879	2934.83	3039.54
PA0231	263	pcaD	beta-ketoadipate enol-lactone hydrolase	5149.88	6216.58	389.473	96.5345	767.008	778.166	1345.11	202.131	2124.38	551.422	959.863	717.542	5449.42	5834.97	3850.09	4875.46
PA0232	133	pcaC	gamma-carboxymuconolactone decarboxylase	2472.46	3035.29	577.621	763.566	0	80.9884	0	399.702	242.356	0	379.615	431.839	2456.28	2628.17	2379.17	2849.84
PA0233	313	-	probable transcriptional regulator	4254.4	3869.27	654.514	81.1136	1450.09	309.722	782.468	84.9207	892.511	463.336	914.067	524.277	3871.87	4112.96	3639.45	4302.75
PA0234	277	-	hypothetical protein	2503.57	2222.5	462.236	183.311	273.091	699.95	98.2401	479.787	232.732	687.163	364.54	325.828	3614.19	4709.05	2676.35	2853.12
PA0235	448	pcaK	4-hydroxybenzoate transporter PcaK	3960.76	5248.93	628.765	510.038	900.55	240.434	303.711	177.992	1462.97	445.107	713.755	677.64	5151.5	5290.4	6054.14	4968.27
PA0236	259	-	probable transcriptional regulator	4575.74	6078.79	395.488	784.203	876.211	415.886	525.338	205.252	663.751	419.954	32.4896	380.151	6632.16	6023.84	4852.04	5573.5
PA0237	347	-	probable oxidoreductase	1970.38	4479.03	442.787	292.664	6394.68	341.458	1411.6	229.8	897.952	783.632	121.251	449.261	3219.17	2751.76	3022.3	3811.44
PA0238	271	-	hypothetical protein	1982.32	1787.58	850.446	0	1674.82	158.988	200.83	0	436.122	200.679	62.1018	423.871	1944.32	1698.82	2635.52	1815.24
PA0239	292	-	hypothetical protein	3735.27	4977.05	701.585	1043.37	690.833	442.662	186.387	546.168	1766.21	1676.22	489.902	899.171	5341.29	4408.76	4768.12	6048.33
PA0240	421	-	probable porin	2412.86	2565.04	547.437	120.611	419.258	716.391	193.913	378.815	382.819	387.535	179.889	409.272	3379.24	3017.35	3221.2	3179.8
PA0241	441	-	probable major facilitator superfamily (MFS) transporter	1151.72	1991.01	290.339	172.711	228.711	219.826	61.7064	0	121.819	123.32	362.542	148.842	1624.94	1546.58	1906.57	1572.66
PA0242	634	-	hypothetical protein	4046.66	5396.39	1050.16	640.721	7755.53	1036.37	429.219	7462.58	1491.34	900.682	623.81	737.667	6083.58	5163.74	4976.74	5622.22
PA0243	222	-	probable transcriptional regulator	4429.08	8182.99	1153.51	1143.63	1249.41	1601.16	122.579	478.922	2129.53	775.748	644.376	1108.77	7025.48	5107.64	4968.39	5848.54
PA0244	284	-	hypothetical protein	3657.06	3553.65	631.18	357.586	799.08	37.9276	287.456	3556.5	416.159	351.071	888.887	606.703	4749.62	4262.77	5061.6	5366.83
PA0245	148	aroQ2	3-dehydroquinate dehydratase	1979.89	2659.47	7959.2	171.544	14652.2	49854.4	367.737	3951.11	290.391	918.649	284.284	554.387	2278.53	3744.33	3909.56	3759.77
PA0246	501	-	probable major facilitator superfamily (MFS) transporter	2203.04	2377.04	766.703	101.352	553.632	429.998	54.3164	212.217	1007.96	361.837	335.92	409.428	3386.53	2773.78	2833.16	3525.18
PA0247	394	pobA	p-hydroxybenzoate hydroxylase	2189.83	2587.13	324.973	1031.01	319.992	355.403	21203.7	134.925	218.162	460.102	533.934	312.371	2647.93	2553.33	1858.65	2578.98
PA0248	288	-	probable transcriptional regulator	3255.82	7464.14	533.497	617.083	1050.64	149.603	188.976	1384.39	1305.75	912.695	642.797	256.404	4647.06	3670.72	4583.21	4816.27
PA0249	148	-	probable acetyltransferase	2001.89	1636.6	692.105	0	681.497	291.12	919.342	179.596	943.77	244.973	56.8567	55.4387	2705.76	1958.57	2199.13	980.811
PA0250	144	-	conserved hypothetical protein	5335.92	7919.7	889.162	352.619	700.428	1196.83	566.927	184.585	2536.89	1825.39	818.105	1025.62	6732.75	7341.44	6968.99	7616.42
PA0251	213	-	hypothetical protein	5212.36	5922.74	961.798	0	1420.59	1517.11	511.033	998.317	907.983	1404.28	592.591	808.937	5194.9	4482.91	5857.45	5262.71
PA0252	95	-	hypothetical protein	1096.7	1487.29	0	0	530.851	0	0	559.583	1017.9	0	88.5768	518.206	2440.43	1615.37	1903.34	1188.44
PA0253	158	-	probable transcriptional regulator	5584.34	5557.18	1458.68	964.123	1117.14	272.695	172.231	841.145	1224.05	1204.71	692.357	363.51	8337.2	5180.08	6237.04	7349.87
PA0254	496	-	conserved hypothetical protein	3603.72	4211.93	671.174	0	508.375	238.883	329.184	2893.81	758.178	767.517	441.098	810.568	3994.32	3833.06	4028.28	5609.34
PA0255	228	-	conserved hypothetical protein	4084.05	5311.77	673.891	2004.36	442.375	1228.32	358.059	349.739	424.124	675.825	738.14	611.771	6193.51	3814.06	4639.38	4987.22
PA0256	310	-	hypothetical protein	4967.74	4883.4	991.272	491.392	1220.1	173.733	12201.7	1286.14	1282.4	614.013	570.035	846.961	8634.54	6160.39	5074.54	7049.89
PA0257	263	-	hypothetical protein	6548.77	14351.9	1363.16	482.672	1917.52	1597.29	724.287	707.458	694.509	1998.91	1471.79	1029.52	10858.8	10308.4	10828.4	13215.9
PA0258	61	-	hypothetical protein	8966.84	6783.39	0	0	1653.47	0	0	435.741	176.139	445.771	1517.42	134.507	10192.7	9643.65	8596.22	7403.42
PA0259	480	-	hypothetical protein	7997.1	8410.3	1387.09	476.036	2941.8	561.013	623.62	886.006	3380.03	1227.42	1682.96	1128.18	10055.2	9005.1	10378.1	10803
PA0260	716	-	hypothetical protein	6056.91	7639.74	643.773	248.212	1549.55	1188.47	190.032	6867.79	1245.52	1240.6	1175.25	584.43	7476.84	8501.73	7172.07	7230.97
PA0261	165	-	hypothetical protein	907.682	1957.31	0	0	0	195.845	0	161.092	911.651	164.8	0	99.4537	1213.49	723.379	1643.79	2052.77
PA0262	1019	-	conserved hypothetical protein	6118.63	6586.28	1935.04	1270.67	3786.02	5285.3	827.859	912.96	1549.99	871.71	801.016	684.415	6318.79	5890.07	6946.99	6972.3
PA0263	172	hcpC	secreted protein Hcp	8063.82	8449.41	2828.78	590.432	1612.61	1377.74	158.212	1390.82	1249.36	1528.23	587.079	715.546	7290.98	8079.44	7779.33	8298.88
PA0264	138	-	hypothetical protein	5591.51	7971.5	927.821	1471.8	913.602	702.486	788.769	192.61	1167.88	1904.75	1646.37	951.297	6949.12	5992.59	6747.88	7363.19
PA0265	483	gabD	succinate-semialdehyde dehydrogenase	6424	6561.08	2067.72	1682.06	887.499	267.614	4169.2	1265.72	1067.77	619.28	296.173	611.548	5214.56	5577.79	6008.51	5426.39
PA0266	426	gabT	4-aminobutyrate aminotransferase	5686.21	6064.89	1983.71	357.586	1420.59	227.566	1277.58	873.527	327.883	872.357	711.109	712.635	6011.24	4803.12	4393.09	4675.86
PA0267	399	-	hypothetical protein	2994.7	4274.71	577.621	127.261	252.786	404.942	341.009	133.234	511.641	840.522	379.615	658.04	3961.74	3888.84	3829.33	4022.12
PA0268	473	-	probable transcriptional regulator	4591.18	7467.92	757.95	483.081	906.262	455.452	460.254	7473.92	1794.53	689.861	515.918	1040.79	7441.36	6146.32	6995.67	7825.75
PA0269	145	-	conserved hypothetical protein	5658.38	9535.54	706.424	350.187	1738.99	965.716	938.363	0	3704.99	750.125	1392.79	735.615	8939.32	7467.2	8604.39	11902
PA0270	135	-	hypothetical protein	5571.06	8148.64	569.064	940.317	560.342	0	48579.4	196.89	159.177	268.563	498.655	1154.77	6479.05	6694.13	8505.09	8004.71
PA0271	94	-	hypothetical protein	5853.54	9984.99	1634.54	0	804.747	458.36	578.99	0	4000.6	1446.38	895.191	1134.72	6165.98	7165.08	8175.23	5662.27
PA0272	310	-	probable transcriptional regulator	5671.42	8171.55	2643.39	737.088	894.74	486.453	87.7823	1114.65	1421.04	1637.37	678.613	555.818	7750.69	7122.95	7378.5	8376.62
PA0273	404	-	probable major facilitator superfamily (MFS) transporter	6979.05	8093.87	697.244	942.645	1435.53	773.198	740.935	592.133	1276.57	650.634	895.634	1177.94	7851.49	6752.9	6601.61	6906.68
PA0274	256	-	hypothetical protein	6931.33	7175.03	1700.52	495.871	1575.96	1346.43	744.092	519.144	293.794	1841.13	558.795	833.314	6956.87	6727.19	6427.48	6079.84
PA0275	228	-	probable transcriptional regulator	4498.17	5444.56	1572.41	111.353	774.157	0	954.825	116.58	706.873	1232.39	996.489	719.731	5269.11	5758.48	4639.38	6402.04
PA0276	171	-	hypothetical protein	5312.12	7318.43	1497.54	1039.3	442.375	503.928	795.688	0	2261.99	477.053	984.187	431.839	5977.82	5434.41	5392.79	4244.44
PA0277	252	-	conserved hypothetical protein	12286.8	12054.8	2133.99	1410.48	2401.47	7009.99	1079.86	1371.2	2003.93	1582.6	768.017	1107.01	13423.7	11874.9	13023.1	12736.7
PA0278	250	-	hypothetical protein	8217.68	11424.5	1843.77	406.217	1916.37	1551.09	1959.3	1807.45	1031.47	1123.94	1884.91	623.575	8599.19	9071.18	7377.33	7741.87
PA0279	232	-	probable transcriptional regulator	6637.93	10092.4	3752.88	1203.77	6303.85	13417.9	351.886	2176.83	555.748	1914.38	652.872	954.884	9357.21	8341.8	9508.48	8863.94
PA0280	329	cysA	sulfate transport protein CysA	4819.4	7822.34	1167.53	308.676	843.068	818.499	0	646.327	751.133	578.554	588.268	897.804	7751.52	6245.15	7749.3	7280.06
PA0281	289	cysW	sulfate transport protein CysW	6083.53	6076.37	1151.91	263.549	872.505	633.615	376.644	0	1970.44	250.907	262.052	283.908	4995.63	4720.02	4692.48	5357.69
PA0282	272	cysT	sulfate transport protein CysT	10282.2	15175.6	2071.22	373.361	1112.44	1148.43	800.368	488.606	2014.59	1133	1206.53	1055.78	13599	12255.5	11500.5	10347.4
PA0283	332	sbp	sulfate-binding protein precursor	3442.14	3343.85	385.661	152.943	455.7	162.221	0	400.304	647.257	245.711	557.607	271.85	3682.03	2516.58	3104.39	4493.74
PA0284	60	-	hypothetical protein	6077.52	6896.44	1280.39	2538.86	1260.77	359.048	0	443.003	895.372	1208.53	841.48	683.744	6322.93	8099.26	8438.12	6182.74
PA0285	760	-	conserved hypothetical protein	4973.69	6626.43	943.448	534.496	995.345	467.708	572.895	489.635	1201.68	1657.76	1217.93	906.861	5047.25	4318.86	4425.26	4668.89
PA0286	392	desA	delta-9 fatty acid desaturase, DesA	9119.61	11611.4	4768.81	2137.3	1801.1	1868.52	3956.92	881.486	1562.33	1502.96	1545.57	1569.82	9462.89	8134.06	7495.6	8187.88
PA0287	461	gpuP	3-guanidinopropionate transport protein	5494.63	8231.51	1055.42	991.311	2242.58	887.885	472.235	6342.35	2563.75	1278.01	1168.21	551.742	8183.69	6176.86	5746.14	7049.83
PA0288	318	gpuA	3-guanidinopropionase	4638	5236.6	805.279	878.221	1427.29	914.557	256.722	0	878.478	570.063	423.386	464.43	5501.08	5201.12	4207.69	4793.02
PA0289	320	gpuR	transcriptional activator GpuR	6206.4	7127.73	1520.47	555.375	1339.57	302.947	25851.9	1245.95	1745.98	849.751	736.295	743.572	7508.48	7273.35	6074.32	7686.42
PA0290	323	-	hypothetical protein	8547.78	12373.3	1902.75	943.229	2732.32	767.007	505.496	246.875	1463.64	1318.91	1719.43	1778.16	13344.1	11138.6	10608.3	11110.5
PA0291	460	oprE	Anaerobically-induced outer membrane porin OprE precursor	2279.07	3290.99	835.039	275.963	877.057	960.064	1833.89	288.915	840.871	334.974	347.568	321.063	2428.37	2261.12	2653.29	2542.05
PA0292	368	aguA	agmatine deiminase	3282.36	2961.89	347.933	275.963	479.641	380.513	73.947	216.686	291.969	123.152	594.524	178.368	2233.64	1876.55	2849.83	2191.43
PA0293	292	aguB	N-carbamoylputrescine amidohydrolase	9388.35	8260.52	4297.21	1912.84	2763.33	4389.74	838.742	1729.53	846.31	1427.89	1642.61	1095.86	10466	9956.2	9257.58	9997.7
PA0294	221	aguR	transcriptional regulator AguR	4242.87	2511.67	579.364	919.043	456.387	487.396	0	360.817	875.115	123.041	837.672	853.907	3337.9	3047.59	2536.35	3284.16
PA0295	353	-	probable periplasmic polyamine binding protein	3412.61	4174.18	435.261	287.689	714.317	427.196	770.893	451.788	730.502	795.989	524.435	464.869	5045.21	3985.03	5147.9	5528.6
PA0296	458	spuI	probable glutamine synthetase	7428.66	8704.11	1118.25	554.336	1761.77	1034.81	297.08	1102.67	1337.19	969.73	1139.12	1200.28	9870.95	8972.29	8705.27	8663.12
PA0297	250	spuA	probable glutamine amidotransferase	2318.14	3754.36	204.863	0	100.862	129.257	326.55	318.962	0	217.536	336.592	131.279	2613.48	1943.82	2495.27	2612.88
PA0298	452	spuB	probable glutamine synthetase	2355.42	2724.04	736.509	0	390.504	548.105	60.2047	6645.05	713.128	721.912	428.187	544.575	2238.21	2074.8	2560.24	2640.57
PA0299	456	spuC	putrescine aminotransferase	3134.44	3740.37	393.103	278.383	884.751	330.702	298.383	233.16	494.811	695.702	369.07	251.906	3397.19	3047.51	3013.62	2263.7
PA0300	367	spuD	polyamine transport protein	4684.12	4702.43	837.314	830.144	961.895	909.85	74.1485	289.702	1317.44	1037.3	848.358	782.487	4737.89	4135	6035.44	4746.38
PA0301	365	spuE	polyamine transport protein	6707.87	5751.26	1192.7	417.346	1519.83	796.792	1192.88	509.757	1530.72	1142.31	760.79	1034.05	8690.42	8478.83	7579.45	7998.16
PA0302	384	spuF	polyamine transport protein PotG	7401.89	5440.41	1733.87	462.813	1575.96	224.405	354.33	346.096	587.588	519.292	679.319	491.441	6257.07	5506.08	6356.85	5838.32
PA0303	293	spuG	polyamine transport protein PotH	4400.35	4684.51	1048.79	259.951	1290.89	110.288	92.8755	10160.3	696.74	711.509	430.792	560.064	5323.06	4451.9	4628.42	4981.79
PA0304	289	spuH	polyamine transport protein PotI	4371.13	5692.23	974.694	87.8497	785.255	1118.14	188.322	643.811	817.918	1129.08	407.637	624.597	6308.35	4425.02	4817.61	4604.27
PA0305	795	-	hypothetical protein	5299.4	7159.86	1256.23	1053.87	12052.6	2465.92	513.444	1604.84	932.538	1026.11	878.526	639.882	7038.73	6273.51	5833.91	5487.88
PA0306	350	-	probable transcriptional regulator	7162.79	7064.65	1390.14	507.771	1296.79	246.205	311	683.491	1903.3	725.12	889.564	1289.35	8370.36	5870.44	6974.37	7488.41
PA0307	203	-	hypothetical protein	3528.47	2535.52	504.589	0	621.069	0	0	130.937	0	44.6503	870.496	323.347	1765.02	2351.87	1692.38	1231.52
PA0308	339	-	hypothetical protein	4225.84	8812.2	2870.5	748.925	2157.07	10612.6	240.819	1568.15	1014.23	909.074	620.56	847.117	6528.1	4778.33	5413.84	6089.96
PA0309	250	-	hypothetical protein	7618.61	7629.82	1126.75	710.88	1210.34	1249.49	435.4	956.887	1246.36	761.376	572.206	623.575	8472.73	8457.34	7413.49	7903.16
PA0310	232	-	hypothetical protein	4083.8	6307.72	1986.82	437.734	326.061	185.715	34602.1	343.709	1343.06	312.552	1051.85	671.956	6404.69	4924.24	4520.42	5526.93
PA0311	184	-	hypothetical protein	5998.49	4442.83	1948.42	551.925	411.121	1346.43	0	433.373	1167.88	640.392	137.198	356.736	4581.83	4865.12	4667.83	5127.93
PA0312	164	-	conserved hypothetical protein	1250.71	2707.71	156.146	0	0	0	0	0	262.06	0	0	400.241	1734.95	1351.61	1653.81	1573.55
PA0313	230	-	L-cysteine transporter of ABC system YecS	10404.5	10048.5	2672.13	1103.85	3508.23	1170.81	1656.41	1271.23	1308.02	1024.63	1353.68	1569.64	14066.2	11490.9	11674.5	12061.6
PA0314	256	-	L-cysteine transporter of ABC system FliY	6028.35	9422.16	2700.83	892.567	2757.93	13253.9	956.69	7579.51	839.411	1770.31	887.498	544.859	9673.76	7493.15	10382.8	7402.91
PA0315	145	-	hypothetical protein	5950.28	4802.57	1059.64	0	695.597	222.858	375.345	183.312	963.297	1750.29	986.562	56.5857	5160.09	3821.79	5673.91	4226.88
PA0316	409	serA	D-3-phosphoglycerate dehydrogenase	135.327	74.0271	0	0	61.6514	0	0	0	0	0	0	0	0	0	0	0
PA0317	464	-	hypothetical protein	6736.17	10048.9	1600.49	218.867	1358.59	557.144	762.42	916.558	1389.37	1875.31	979.308	760.371	9379.92	9168.63	8125.07	9211.54
PA0318	221	-	conserved hypothetical protein	3373.67	4840.68	926.982	0	570.484	828.573	123.134	481.089	632.027	246.082	380.76	779.654	3814.74	3819.13	5440.87	5364.13
PA0319	329	-	hypothetical protein	6768.93	11350.1	700.519	926.027	1532.85	392.88	1902.39	888.699	1175.69	1570.36	1790.38	1097.32	9769.47	10209.9	9343.13	10907.8
PA0320	116	-	conserved hypothetical protein	1571.77	2262.08	220.757	0	0	0	234.591	229.14	1296.75	0	362.707	424.393	1907.78	734.96	1480.83	2085.63
PA0321	344	-	probable acetylpolyamine aminohydrolase	5953.22	5427.57	2158.8	516.628	9015.97	720.184	949.274	5486.03	749.614	948.559	807.233	834.804	6739.56	5898.49	6570.38	5837.35
PA0322	464	-	probable transporter	5845.03	8461.05	827.841	437.734	1793.34	162.5	117.295	4754.65	2130.37	1074.4	1215.07	919.518	8085.36	6633.02	7404.14	8811.8
PA0323	347	-	probable binding protein component of ABC transporter	3208.9	4391.77	811.777	219.498	436.001	124.167	470.533	229.8	123.855	1018.72	291.002	756.651	5041.34	3341.42	3751.82	4020.6
PA0324	262	-	probable permease of ABC transporter	4312.09	7010.72	1661.58	775.224	769.936	986.698	727.052	507.256	943.216	622.718	1445.29	657.647	4223.33	5238.98	7177.47	5817.48
PA0325	309	-	probable permease of ABC transporter	11506	14828.2	1740.34	903.8	1958.48	4217.95	176.133	1204.28	1773.36	2346.67	1688.41	1141.79	13130.1	12112.3	13517.4	16233.3
PA0326	349	-	probable ATP-binding component of ABC transporter	8424.07	10902.1	1834.37	581.973	2095.26	1296.28	467.837	761.61	1477.75	1999.79	1904.78	1293.04	10961	7914.83	11087.3	9219.81
PA0327	321	-	hypothetical protein	4675.8	4150.13	717.978	0	549.869	872.454	6358.06	1076.46	870.268	790.63	1048.57	639.013	5942.11	5550.9	5576.6	5878.75
PA0328	647	-	hypothetical protein	5736.68	5989.9	1108.22	745.569	1675.83	749.174	1556.2	657.315	581.231	1513	884.399	557.986	7085.2	5969.2	6120.39	6618.58
PA0329	110	-	conserved hypothetical protein	19150.1	17891	3491.98	692.416	7106.16	5287.8	1236.93	3141.3	1660.51	3131.2	2447.94	2909.02	21842.9	20383.8	26793.8	19941.2
PA0330	223	rpiA	ribose 5-phosphate isomerase	0	0	0	0	0	0	0	0	0	0	0	0	0	0	0	0
PA0331	504	ilvA1	threonine dehydratase, biosynthetic	7448.32	7829.59	1066.99	402.993	1350.83	897.621	1727.78	527.385	1684.15	1133	768.017	667.465	6900.02	5920.52	8574.45	6992.39
PA0332	155	-	hypothetical protein	3486.87	3581.16	660.848	0	325.36	208.48	0	3944.16	1109.11	409.342	271.445	476.415	1699.71	3080.2	3324.7	1560.86
PA0333	423	-	hypothetical protein	4371.88	4366.2	1029.16	540.182	834.552	280.109	321.661	251.349	787.419	492.842	915.084	407.337	4733.48	4978.27	4146.39	5338.17
PA0334	412	-	probable major facilitator superfamily (MFS) transporter	7847.15	11096.7	1616.03	246.491	1468.86	1333.36	990.747	1032.24	1955.91	1474	1062.06	1095.32	9873.19	9394.65	9567.5	10041.4
PA0335	217	-	hypothetical protein	4426.11	6464.69	1180.09	233.996	1045.8	496.38	250.807	734.936	346.596	626.544	349.001	1096.51	6361.78	5068.18	6749.39	5834.64
PA0336	159	ygdP	Nudix hydrolase YgdP	1679.1	1079.06	483.167	0	475.762	0	0	167.171	405.451	57.0063	846.772	0	1524.4	2412.89	966.631	862.236
PA0337	759	ptsP	phosphoenolpyruvate-protein phosphotransferase PtsP	3766.28	3231.15	1113.39	501.75	863.769	85.1498	430.237	350.2	113.249	597.102	288.254	659.421	3651.58	3257.45	3132.73	3421.28
PA0338	376	-	hypothetical protein	3221.18	4240.94	1089.7	405.137	536.498	143.237	361.869	2686.3	342.908	1084.79	537.115	480.076	3615.51	2675.57	3678.86	3667.61
PA0339	251	-	hypothetical protein	2321.88	2251.68	816.187	708.048	904.138	1716.57	2601.99	2435.64	256.84	144.446	234.676	392.268	2435.13	2207.81	2809.51	2602.47
PA0340	267	-	conserved hypothetical protein	3426.53	4044.5	863.187	0	755.518	685.823	509.598	1095.06	1006.04	1018.43	724.87	368.761	5209.91	3895.57	3013.62	4621.2
PA0341	266	lgt	prolipoprotein diacylglyceryl transferase	0	0	0	0	0	0	0	0	0	0	0	0	0	0	0	0
PA0342	264	thyA	thymidylate synthase	0	0	0	0	0	0	0	0	0	0	0	0	0	0	0	0
PA0343	265	-	hypothetical protein	5921.9	6779.02	1256.23	0	1046.68	243.882	513.444	902.724	973.083	923.502	762.095	866.936	7038.73	8107.31	7335.03	8094.88
PA0344	459	-	hypothetical protein	4241.78	5804.75	1171.6	331.877	1098.71	164.27	7707.25	868.634	1427.91	375.198	659.984	1036.79	4798.45	4606.39	4786.33	4445.11
PA0345	461	-	hypothetical protein	3714.88	5889.03	444.388	495.655	656.366	1238.37	236.117	3747.75	1072.12	1494.28	511.094	605.136	4823.35	4586.41	4510.62	6525.03
PA0346	120	-	hypothetical protein	6403.1	9251.33	2774.19	1269.43	3151.93	3410.96	226.771	1993.51	626.76	1510.67	1121.97	1435.86	5971.66	6394.16	9040.85	4838.67
PA0347	383	glpQ	glycerophosphoryl diester phosphodiesterase, periplasmic	5202.5	6297.84	1136.64	265.155	855.875	28.1239	781.56	485.8	1178.24	496.982	703.064	878.335	5833.17	5809.83	5098.75	4990.27
PA0348	364	-	hypothetical protein	4320.22	6127.5	984.918	836.986	2355.28	443.878	74.7597	292.09	737.944	896.44	346.764	766.395	6021.84	5691.5	4992.34	5139.98
PA0349	346	-	hypothetical protein	5777.66	6300.43	1406.21	293.51	2915.08	5354.59	629.191	460.928	714.227	1231.24	924.168	474.274	6426.49	5297.66	4964.63	5057.76
PA0350	168	folA	dihydrofolate reductase	0	0	0	0	0	0	0	0	0	0	0	0	0	0	0	0
PA0351	157	-	conserved hypothetical protein	10804.3	9128.12	1794.18	970.264	1445.47	68.608	1386.62	1015.8	1026.54	1558.78	1822.31	1515.56	9464.26	11132.1	9731.87	11249.1
PA0352	461	-	probable transporter	6123.19	5232.26	1499.81	1597.11	1039.25	1285.1	1062.53	2363.97	769.126	845.45	1113.45	302.568	5669.15	5418.62	4961.68	5422.95
PA0353	612	ilvD	dihydroxy-acid dehydratase	6793.59	4963.72	1422.66	746.723	2018.88	1214.43	889.298	434.317	912.928	755.334	522.487	455.83	6319.49	5823	5613.6	5125.93
PA0354	398	-	conserved hypothetical protein	2421.41	2434.34	321.707	8037.59	443.487	108.256	3076.79	601.06	53.9923	387.156	359.426	247.385	3627.48	2313.46	2317	2147.82
PA0355	179	pfpI	protease PfpI	7839.42	8795.57	1430.61	1560.19	2253.89	421.23	2584.43	1336.43	1560.65	708.917	1457.31	962.59	7830.07	9144.72	8131.71	8199.6
PA0356	274	-	hypothetical protein	5596.68	5930.18	1682.27	741.272	1104.32	275.183	496.579	291.024	1529.32	595.446	675.641	329.395	7384.45	6907.56	6797.13	6857.72
PA0357	270	mutM	formamidopyrimidine-DNA glycosylase	3979.33	4111.7	758.752	564.19	653.733	438.837	604.723	1279.79	1273.42	839.26	342.825	121.555	4995.9	4546.96	5290.57	5137.35
PA0358	192	-	hypothetical protein	1271.8	1366.67	400.123	0	0	56.1013	283.464	0	1231.14	283.25	219.135	256.404	2140.58	1598.54	2307.3	1008.06
PA0359	114	-	hypothetical protein	2427.58	2567.35	0	668.12	442.375	377.946	0	233.16	188.499	954.106	442.884	431.839	3974.94	3066.2	4916.95	5234.81
PA0360	328	-	hypothetical protein	8715.26	14092.4	2342.18	1083.66	2921.3	1116.55	995.58	891.409	1441.33	1381.71	1334.05	1450.87	11084.4	11280.7	12789.5	13645.6
PA0361	577	-	probable gamma-glutamyltranspeptidase precursor	5247.68	5946.97	532.573	1276.03	961.419	989.405	282.972	875.258	800.714	1460.92	918.773	611.459	5460.88	5407.88	6236.15	5814.23
PA0362	83	fdx1	ferredoxin (4Fe-4S)	0	0	0	0	0	0	0	0	0	0	0	0	0	0	0	0
PA0363	159	coaD	phosphopantetheine adenylyltransferase	0	0	0	0	0	0	0	0	0	0	0	0	0	0	0	0
PA0364	531	-	probable oxidoreductase	9988.18	11859.9	2363.06	1051.88	4226.31	1866.24	666.22	1201.36	1011.72	1314.37	2060.12	880.756	12264.8	10677	11186.1	12286.5
PA0365	182	-	hypothetical protein	3327.37	2273.55	562.81	418.493	1108.37	355.103	0	292.09	1003.6	298.813	647.292	180.328	3358.33	2951.15	3079.85	3943.6
PA0366	476	-	probable aldehyde dehydrogenase	5047.88	6551.55	1560.14	266.687	1271.36	746.76	1029.04	502.567	1557.5	914.017	548.022	1275.56	5911.14	6071.76	6837.62	7844.2
PA0367	215	-	probable transcriptional regulator	4997.3	3473.65	1548.38	0	469.124	150.299	885.989	494.515	449.768	463.74	234.832	686.925	3038.93	3846.41	4247.1	4050.98
PA0368	332	-	conserved hypothetical protein	5060.24	5775.75	1774.04	611.773	4708.9	1362.65	327.862	320.243	1844.68	1337.76	861.756	617.841	6316.58	5880.57	6045.39	5708.27
PA0369	96	-	hypothetical protein	2068.8	6833.37	800.246	0	2101.28	224.405	566.927	276.877	447.686	660.917	262.962	940.149	4939.79	6394.16	4426.25	4284.24
PA0370	198	-	conserved hypothetical protein	2006.11	1172.34	258.665	0	382.052	0	687.185	134.243	0	0	212.495	165.756	904.797	516.699	730.574	814.59
PA0371	495	-	hypothetical protein	5722.34	5994.25	2276.25	512.9	1731.97	609.294	384.823	536.974	1085.3	512.711	628.985	497.269	6727.43	5408.12	5132.28	5376.3
PA0372	465	-	probable zinc protease	6280.57	5317.48	1652.12	382.194	1192.99	115.822	643.737	342.97	623.872	448.327	542.89	988.121	4623.22	5005.32	4782.9	4647.89
PA0373	455	ftsY	signal recognition particle receptor FtsY	0	0	0	0	0	0	0	0	0	0	0	0	0	0	0	0
PA0374	223	ftsE	cell division protein FtsE	5562.63	3711.09	918.668	113.85	1017.66	289.815	0	357.581	1349.08	40.6458	867.894	515.108	4394.86	4396.58	4378.53	5894.64
PA0375	335	ftsX	cell division protein FtsX	4412.36	5603.52	840.855	151.574	827.968	482.304	243.694	317.375	96.2191	432.908	477.257	489.847	2296.39	3461.12	3751.28	4188.7
PA0376	284	rpoH	sigma factor RpoH	0	0	0	0	0	0	0	0	0	0	0	0	0	0	0	0
PA0377	201	-	hypothetical protein	4049.52	3313.91	1528.83	1642.05	627.249	321.536	270.771	264.48	53.455	676.418	376.782	1102.16	5138.04	5938.19	3823.24	5215.81
PA0378	243	-	probable transglycosylase	6310.65	8721.79	1475.35	208.959	1452.74	3413.18	559.928	3609.66	1503.34	1417.42	692.576	1553.2	7806.09	8174.7	7217.8	7400.7
PA0379	125	-	conserved hypothetical protein	4271.63	3148.81	614.589	0	605.17	775.544	653.1	425.283	0	1087.68	269.273	65.6395	4636.82	4296.87	4990.55	4580.6
PA0380	66	-	conserved hypothetical protein	3354.48	5199.09	0	0	0	0	0	402.73	0	2334.67	0	745.903	3512.74	4908.65	3013.62	1832.83
PA0381	265	thiG	thiamine biosynthesis protein, thiazole moiety	4386.14	3998.86	386.534	670.642	761.22	812.94	102.689	501.513	932.538	820.891	381.047	743.088	4891.32	4825.78	5049.23	3347.51
PA0382	223	micA	DNA mismatch repair protein MicA	5080.82	6019.21	918.668	455.4	791.515	1062.65	976.234	595.968	770.903	690.978	1320.71	478.314	6710.44	5811.13	6324.54	5605.33
PA0383	448	-	conserved hypothetical protein	2870.64	2793.42	971.727	453.367	731.697	601.085	121.484	533.977	455.68	687.893	638.623	384.606	3457.85	3101.93	4782.77	2916.16
PA0384	85	-	hypothetical protein	3868.68	4868.08	301.269	2986.89	2076.56	380.169	1280.59	0	1643.27	0	989.976	675.7	8430.57	4613.82	5105.42	5028.42
PA0385	107	-	hypothetical protein	821.561	2075.06	239.326	0	235.658	0	0	0	0	169.421	157.286	153.363	393.952	1752.92	1013.93	527.58
PA0386	384	-	probable oxidase	4375	4730.79	800.246	1322.32	2495.27	448.81	212.598	484.535	531.627	377.667	241.049	448.707	5708.2	4640.2	4449.79	5439.3
PA0387	197	-	conserved hypothetical protein	5437.38	7428.38	1299.89	1675.39	1279.97	492.097	1933.88	269.85	2617.94	1104.24	811.579	1124.53	6579.7	5885.65	6562.65	5649.2
PA0388	139	-	hypothetical protein	8221.52	6897.65	2026.52	730.606	1995.46	154.985	391.547	382.449	1236.77	1173.76	605.381	472.226	5003.76	6378.82	8390.43	6904.09
PA0389	206	-	hypothetical protein	7491.54	11170.2	1864.65	492.982	1713.67	1568.66	396.299	387.09	1356.1	1012	1225.46	1035.57	9361.62	9353.26	10708.6	9317.17
PA0390	379	metX	homoserine O-acetyltransferase	4965.33	6044.76	608.102	401.93	4989.86	483.152	1364.22	420.795	1133.98	837.045	976.916	606.169	5700.09	5983.63	4723.19	4489.7
PA0391	655	-	hypothetical protein	3991.48	4129.39	821.016	581.418	846.93	2203.63	540.096	608.707	1673.18	608.88	475.34	926.97	4231.38	4789.92	4582.54	4161.5
PA0392	197	-	conserved hypothetical protein	2198.09	2715.2	649.946	0	127.997	0	0	0	109.081	736.163	469.862	458.143	4279.48	2553.33	3900.87	2538.05
PA0393	273	proC	pyrroline-5-carboxylate reductase	4233.75	3955.61	0	92.9984	461.821	197.279	299.039	486.817	629.712	1195.25	832.233	540.985	4786.59	3966.09	4801.92	4667.33
PA0394	230	-	conserved hypothetical protein	2491.41	1886.83	222.677	0	438.529	0	236.631	0	654.011	394.087	0	249.715	1237.1	2631.8	1768.86	1753.14
PA0395	344	pilT	twitching motility protein PilT	13	15	16	17	21	18	16	17	30	27	28	30	6	12	11	8
PA0396	382	pilU	twitching motility protein PilU	14	8	5	3	5	0	0	2	15	18	18	20	6	10	9	7
PA0397	299	-	probable cation efflux system protein	5226.73	7763.35	685.16	934.028	505.995	432.299	273.035	711.176	1545.19	575.974	619.149	1234.86	6590.79	5845.27	5775.26	5448.22
PA0398	134	-	hypothetical protein	437.348	225.948	0	0	0	0	0	396.719	0	0	0	0	707.791	318.117	539.752	361.095
PA0399	457	-	cystathionine beta-synthase	5656.71	6647.26	1737.08	444.439	1875.98	565.678	595.46	465.299	1246.08	1090.85	773.351	610.433	7494.36	5447.39	6093.18	6052.75
PA0400	394	-	probable cystathionine gamma-lyase	7139.66	8401.76	1494.88	451.066	1855.96	1366.94	966.942	809.549	1718.02	1449.32	768.865	812.163	8211.25	9023.23	8260.67	7900.7
PA0401	423	-	noncatalytic dihydroorotase-like protein	2547.69	1312.24	605.387	0	238.444	25.4644	0	125.675	0	42.8558	39.7863	0	797.217	685.268	491.583	343.168
PA0402	334	pyrB	aspartate carbamoyltransferase	3304.56	966.932	306.681	0	528.467	0	0	238.744	0	27.1377	25.194	0	851.892	536.037	730.847	772.641
PA0403	170	pyrR	transcriptional regulator PyrR	2585.5	3324.54	1054.44	298.689	741.629	380.169	320.147	0	568.824	373.224	791.981	675.7	5455.08	3159.47	3509.98	3937.35
PA0404	144	-	conserved hypothetical protein	0	0	0	0	0	0	0	0	0	0	0	0	0	0	0	0
PA0405	189	-	conserved hypothetical protein	1326.44	1388.37	270.983	0	933.904	0	0	140.636	0	239.789	44.5227	217.062	2118.8	1172.83	1291.55	1237.4
PA0406	319	tonB3	TonB3	683.823	0	160.551	79.588	0	0	0	0	0	0	0	0	264.281	374.162	255.071	455.047
PA0407	317	gshB	glutathione synthetase	205.414	0	80.7819	0	0	0	0	0	0	0	0	51.7661	0	26.8945	0	0
PA0408	135	pilG	twitching motility protein PilG	5	5	5	5	4	6	6	4	2	1	4	2	6	4	5	5
PA0409	121	pilH	twitching motility protein PilH	5	3	1	0	1	0	0	1	0	0	0	2	0	0	0	1
PA0410	178	pilI	twitching motility protein PilI	8	7	8	8	7	9	10	7	4	6	7	6	6	8	7	6
PA0411	682	pilJ	twitching motility protein PilJ	25	17	25	29	29	27	28	29	15	20	20	18	21	21	22	19
PA0412	291	pilK	methyltransferase PilK	12	7	8	6	6	2	4	7	3	5	9	8	8	9	8	9
PA0413	2472	chpA	component of chemotactic signal transduction system	2092.84	1453.43	268644	901335	256326	384609	557130	244254	2103.69	1386	1844.99	1493.62	1470.75	1524.39	1426.35	1520.24
PA0414	343	chpB	probable methylesterase	1433.32	1500.61	373.293	74.0192	441.086	251.229	0	154.987	407.225	158.554	98.1317	167.448	1259.67	1019.09	948.894	1175.58
PA0415	168	chpC	probable chemotaxis protein	3158.92	5526.77	457.283	1057.86	600.367	64.1158	323.958	316.431	1279.1	863.239	751.321	1074.46	2509.1	4719.5	3444.13	5088.28
PA0416	264	chpD	probable transcriptional regulator	4723.4	3975.78	2133.99	2404.22	5157.7	8731.4	103.078	1610.92	854.673	721	733.107	1149.93	4869.93	6813.97	5102.6	3879.49
PA0417	203	chpE	probable chemotaxis protein	5132.32	3977.28	756.883	500.267	745.283	477.552	402.155	523.748	688.069	848.355	621.783	363.766	4049.17	4619.75	4898.98	4727.43
PA0418	471	-	hypothetical protein	4244.31	4906.9	1576.71	53.9036	1017.18	320.171	173.328	564.335	661.549	1327.85	768.23	644.549	4720.94	4796.75	5662.53	4143.52
PA0419	240	-	conserved hypothetical protein	5046.51	5256.43	853.596	528.929	1050.64	134.643	113.385	443.003	1835.51	490.967	455.801	376.059	3644.47	5292.94	4558.09	4334.64
PA0420	467	bioA	adenosylmethionine-8-amino-7-oxononanoate aminotransferase	13.9435	0	0	0	0	0	0	0	0	0	0	0	0	0	0	0
PA0421	496	-	hypothetical protein	5828.96	4578.19	826.06	665.426	1830.15	998.965	1261.87	1071.78	628.204	438.581	814.335	413.555	6820.1	6222.27	6270.27	6487.33
PA0422	189	-	conserved hypothetical protein	4065.46	3364.12	406.474	940.317	800.489	569.918	0	281.272	1023.28	719.366	222.614	434.123	4572.14	4871.74	3444.13	4010.89
PA0423	191	pasP	PasP	3681.97	4861.24	1474.8	664.622	1056.14	1015.11	854.843	139.163	281.269	522.011	176.226	386.62	5076	4686.82	5727.45	3926.67
PA0424	147	mexR	multidrug resistance operon repressor MexR	3122.93	3776.05	348.406	690.845	171.533	0	185.119	2169.81	0	431.619	515.192	613.975	2078.97	1797.9	2214.09	1590.94
PA0425	383	mexA	Resistance-Nodulation-Cell Division (RND) multidrug efflux membrane fusion protein MexA precursor	1997.69	5085.7	668.613	928.042	1053.38	2249.91	355.255	69.4	925.763	473.316	439.415	385.61	3466.88	3873.22	3186.72	3390.01
PA0426	1046	mexB	Resistance-Nodulation-Cell Division (RND) multidrug efflux transporter MexB	6331.1	6512.75	1517.87	703.89	1325.86	576.674	338.205	1397.62	1222.36	987.855	1166.49	847.163	6699.73	7808.29	7588.78	6915.69
PA0427	485	oprM	Major intrinsic multiple antibiotic resistance efflux outer membrane protein OprM precursor	2846.32	1623.1	844.796	366.433	675.877	244.301	112.217	164.414	509.531	691.481	537.853	355.265	3519.98	3287.17	3262.16	4223.44
PA0428	639	-	probable ATP-dependent RNA helicase	886.56	679.141	80.1498	39.7317	197.304	16.8567	127.758	0	67.258	127.662	39.5061	0	296.851	533.68	424.453	441.714
PA0429	356	-	hypothetical protein	7170.11	9100.13	1654.44	713.162	4037.3	998.477	764.396	2538.56	1327.97	1629.48	1040.03	1428.95	11633.5	11782.5	10869.3	12708.3
PA0430	290	metF	5,10-methylenetetrahydrofolate reductase	3008.82	2436.09	1412.85	262.64	1912.89	10325.7	750.69	641.591	333.449	218.786	754.43	537.565	2979.77	2704.65	2899.31	2002.21
PA0431	184	-	hypothetical protein	5308.4	8775.96	1113.39	551.925	1096.32	409.783	591.576	144.458	175.181	1182.26	503.058	891.841	6586.39	6208.82	6191.02	5653.88
PA0432	469	sahH	S-adenosyl-L-homocysteine hydrolase	13.8841	0	0	0	0	0	0	0	0	0	0	0	0	0	0	0
PA0433	144	-	hypothetical protein	2871.45	4976.09	889.162	0	700.428	374.009	0	553.754	1492.29	566.5	233.744	398.851	3146.83	3552.31	4645.99	2688.15
PA0434	730	-	hypothetical protein	5592.87	6732.85	806.823	313.01	3799.58	339.374	447.329	72.8224	1545.44	769.82	1244.93	674.378	6539.47	6353.28	6662.98	6318.99
PA0435	492	-	hypothetical protein	4248.44	4594.89	1197.12	258.014	1025.02	65.6796	165.93	594.273	1244.79	773.757	855.162	366.887	5333.37	4228.11	4998.19	5720.51
PA0436	206	-	probable transcriptional regulator	6922.56	8475.62	1864.65	1355.7	2325.69	6588.36	1321	645.15	886.679	1496	1838.18	955.915	8798.9	8194.45	7504.78	7633.82
PA0437	423	codA	cytosine deaminase	6727.15	7634.88	1210.77	1080.36	1430.66	203.715	1736.97	628.373	1092.23	878.544	676.367	1125.03	7623.39	6852.68	5728.01	6596.45
PA0438	416	codB	cytosine permease	2105.32	2450.31	430.902	61.0302	181.842	284.822	65.4147	127.789	619.873	239.673	343.874	710.042	2507.89	2930.65	2977.39	2791.54
PA0439	425	-	probable oxidoreductase	3386.05	4393.14	1446.09	477.903	12162.7	3421.52	64.0294	437.791	1188.21	554.504	296.993	289.586	3347.43	3590.76	3361.07	4459.16
PA0440	455	-	probable oxidoreductase	3327.37	2772.63	787.934	223.196	886.695	1017.96	358.846	525.762	354.213	478.101	332.893	216.394	4122.64	3897.39	3516.99	3846.12
PA0441	479	dht	dihydropyrimidinase	3255.82	2928.68	481.15	371.023	526.418	674.621	0	943.347	157.017	832.602	316.214	393.974	2354.05	2901.18	3227.53	2272.86
PA0442	38	-	hypothetical protein	0	0	0	0	0	0	0	0	0	0	0	0	0	0	0	0
PA0443	496	-	probable transporter	3137.66	3011.43	1135.83	255.933	813.4	477.766	384.048	375.124	173.298	548.226	661.647	446.639	4440.5	4262.77	3025.77	3398.12
PA0444	427	-	N-carbamoyl-beta-alanine amidohydrolase	2866.95	3048.98	419.801	297.29	649.577	252.259	127.459	248.995	780.043	658.043	413.842	192.153	3652.59	3174.62	2964.21	3399.53
PA0445	338	-	probable transposase	1945.78	2239.43	757.629	225.342	1193.63	3378.03	322.042	550.477	635.767	375.432	522.813	218.475	2899.57	2724.14	3397	2815.4
PA0446	407	-	conserved hypothetical protein	2199.88	3843.53	566.267	623.798	433.68	291.12	200.584	130.615	791.975	200.433	186.077	403.191	2718.71	2618.41	2465.69	3031.6
PA0447	393	gcdH	glutaryl-CoA dehydrogenase	5302.09	8474.5	977.399	1162.84	8854.26	2823.05	692.43	1149.78	956.886	738.036	942.115	501.065	8124.89	8113.37	8097.65	6833.23
PA0448	302	-	probable transcriptional regulator	7330.98	9123.22	2883	84.0681	2254.36	4601.05	540.646	2904.46	1102.91	1380.61	947.361	978.071	10119.5	10501.7	9280.34	8758.73
PA0449	179	-	hypothetical protein	4438.1	7273.26	1430.61	425.507	2958.23	601.757	152.025	742.463	720.299	1974.84	1316.28	1925.18	5180.8	7382.45	6565.98	6442.55
PA0450	540	-	probable phosphate transporter	4672.7	5887.21	663.908	141.048	1073.99	1017.3	151.181	295.335	1014.75	1225.32	576.569	349.469	5015.41	4799.56	4704.59	4510.12
PA0451	443	-	conserved hypothetical protein	5725.24	6880.12	1098.31	1146.21	910.714	729.444	245.711	360.003	994.408	757.039	645.831	870.501	7303.01	6370.1	6102.06	6771.95
PA0452	264	-	probable stomatin-like protein	5771.67	5696.06	1357.99	288.507	1528.21	0	309.233	1006.83	732.577	1030	605.61	621.586	5149.36	4908.65	6403.93	5406.84
PA0453	224	-	hypothetical protein	5014.54	4595.63	1143.21	340.026	1350.83	240.434	607.422	355.985	95.9327	728.358	713.755	293.033	3951.83	4605.31	6417.39	5076.28
PA0454	733	-	conserved hypothetical protein	4503.95	4860.3	838.457	346.365	860.007	587.801	965.246	543.933	630.303	544.088	332.918	414.164	4614.96	4664.04	4575.93	4906.88
PA0455	458	dbpA	RNA helicase DbpA	8843.31	8880.39	2851.53	498.902	1596.61	729.072	1010.07	754.46	797.624	752.035	918.646	949.479	10308.1	10163.6	8764.49	9191.35
PA0456	69	-	probable cold-shock protein	5426.36	6289.44	2597.9	1839.75	12425	936.648	394.384	385.22	2802.9	788.174	1097.58	356.736	6567.3	2841.85	3930.8	3506.28
PA0457	174	-	hypothetical protein	5070.84	5916.21	294.343	875.468	579.664	371.429	781.969	763.799	493.998	781.38	1112.3	471.548	6783.22	8280.55	5715.48	8388.88
PA0457.1	124	-	hypothetical membrane protein	14073.5	16929.1	2065.15	614.24	4677.05	173.733	5705.85	4715.84	2339.52	2046.71	2035.84	1786.56	16912.1	16157.3	13561.3	15738.7
PA0458	477	-	probable major facilitator superfamily (MFS) transporter	7685.64	8293.93	2093.72	1330.64	2167.36	632.286	1026.89	2006.05	1554.23	1425.16	1129.03	1616.91	9411.49	9276.22	10178.1	9721.29
PA0459	850	-	probable ClpA/B protease ATP binding subunit	4535.16	5972.3	994.188	1045.41	949.286	1305.25	448.206	500.333	1162.93	703.793	643.484	781.882	5727.83	5857.55	5552.14	5132.78
PA0460	192	-	hypothetical protein	4917.64	5151.31	933.62	132.232	262.66	112.203	0	692.193	895.372	613.709	1533.95	1324.75	6202.18	4662.41	5085.48	4116.23
PA0461	295	-	conserved hypothetical protein	11113.9	8723.9	1996.55	1204.88	1367.62	584.214	645.721	901.023	1529.72	798.861	1083.94	667.52	8644.91	9132.44	10021.5	9267.28
PA0462	234	-	hypothetical protein	3339.3	2932.82	875.483	0	431.033	460.318	232.586	1135.91	275.499	774.701	1078.82	525.957	2612.04	3461.22	2936.34	3997.76
PA0463	229	creB	two-component response regulator CreB	4805.53	4495.28	1230.07	776.07	1431.44	1834.44	92926.6	696.424	46.919	435.389	1433.09	644.929	6948.78	5733.33	7066.86	5141.52
PA0464	474	creC	two-component sensor CreC	4100.68	4833.26	810.376	374.937	585.168	68.1737	2066.77	336.458	1042.71	707.528	674.604	450.06	4024.09	4478.61	4825.6	4491.59
PA0465	452	creD	inner membrane protein CreD	4177.82	3259.92	736.509	1011.05	1283.08	500.444	180.614	294.029	1331.17	782.071	390.953	217.83	3170.79	3791.23	4300.4	3907.33
PA0466	100	-	hypothetical protein	3874.42	5046.18	2048.63	1015.54	1260.77	1292.57	272.125	531.604	0	90.6401	841.48	1312.79	3477.61	5712.11	5786.14	3790.29
PA0467	206	-	conserved hypothetical protein	6179.73	5732.07	3480.68	616.227	2325.69	5071.99	132.1	2193.51	521.576	528	1143.76	438.127	5627.2	7077.03	5880.94	6655.12
PA0468	316	-	hypothetical protein	6264.35	7984.46	648.3	482.061	1675.71	988.519	1205.62	4289.84	952.041	774.456	905.389	675.089	6903.2	6798.85	7696.16	8472.77
PA0469	285	-	hypothetical protein	2376.17	3328.71	539.113	0	353.9	226.767	190.965	186.528	490.098	381.642	649.563	172.735	3327.86	3470.05	2950.17	2518.37
PA0470	802	fiuA	Ferrichrome receptor FiuA	4494	6166.15	702.46	886.384	786.016	1114.75	339.308	2518.82	991.384	858.933	723.966	552.452	6018.08	4879.33	5332.07	6254.47
PA0471	323	-	probable transmembrane sensor	2963.5	3999.45	396.407	235.807	390.331	433.526	336.997	82.2916	831.615	280.619	390.78	457.241	2218.57	3061.8	3190.89	3145.88
PA0472	172	-	probable sigma-70 factor, ECF subfamily	1022.17	3520.59	0	295.216	293.202	438.373	17245.1	0	812.081	263.489	97.8465	286.219	2450.75	2527.92	3048.66	1406.59
PA0473	249	-	probable glutathione S-transferase	4694.13	5228.57	1542.64	203.924	810.133	432.588	0	426.991	345.204	1419.66	811.065	757.885	6602.26	6642.39	5700.45	5764.94
PA0474	134	-	hypothetical protein	6706.01	7757.56	764.414	378.934	1881.75	80.384	1218.47	198.36	1603.65	1149.91	1067.55	673.539	9358.57	7253.07	8231.22	9147.73
PA0475	189	-	probable transcriptional regulator	2773.47	3043.73	541.965	134.331	400.244	113.984	10798.6	281.272	568.49	95.9154	400.705	390.711	3345.47	4059.78	4831.35	2730.82
PA0476	575	-	probable permease	6404.05	7442.01	1202.46	353.232	1797.97	1685.97	709.892	600.943	1420.14	1261.08	819.528	670.664	6322.93	5782.54	5786.14	5217.35
PA0477	308	-	probable transcriptional regulator	6976.75	9142.1	1163.99	494.583	818.682	1154.08	2208.81	258.898	1186.08	1000.57	1147.47	1225.41	9819.7	8110.34	7279.64	7593.15
PA0478	158	-	probable N-acetyltransferase	10921.4	12264.1	810.376	160.687	1755.5	68.1737	2239	168.229	1360.06	1491.55	1437.97	1454.04	9471.06	7446.36	8354.2	7451.96
PA0479	316	-	probable transcriptional regulator	6295.26	6706.94	1620.75	964.123	1196.93	818.085	775.04	1009.37	748.032	975.241	985.277	467.37	6402.97	5989.46	7095.35	7273.31
PA0480	265	-	probable hydrolase	9165.43	8759.4	1062.97	1916.12	1617.59	1422.64	718.821	300.908	486.542	1128.73	1047.88	681.164	8589.64	9490.7	10064.3	10925
PA0481	147	-	hypothetical protein	8084.17	12632.6	3658.27	518.134	3945.27	2491.36	925.596	49363.2	1096.37	2713.04	1144.87	1562.84	11470.2	12585.3	14883.6	14099.1
PA0482	725	glcB	malate synthase G	6412.83	8936.95	883.03	350.187	1043.4	728.002	337.811	659.922	1170.78	937.656	1369.58	803.518	7645.66	7996.37	8093.12	8342.53
PA0483	147	-	probable acetyltransferase	5182.73	4668.57	1393.63	345.423	343.067	1392.23	185.119	180.818	1242.56	184.98	171.731	223.263	5018.2	5045.73	3997.65	6528.36
PA0484	171	-	conserved hypothetical protein	9082.01	6256.08	1647.29	593.885	2211.88	188.973	1432.24	310.879	439.832	1166.13	1574.7	1007.62	6963.85	7528.4	7666.22	7592.84
PA0485	298	-	conserved hypothetical protein	8696.74	8602.21	1632.72	1959.52	1269.23	650.625	1187.12	1159.54	1694.6	1612.05	1553.07	1294.07	9901.68	10213.5	9647.62	9011.61
PA0486	324	-	conserved hypothetical protein	3486.94	5015.03	553.256	548.519	700.428	33.2452	167.978	0	1326.48	1202.94	285.688	506.477	5691.94	4210.14	3878.64	3708.65
PA0487	252	-	probable molybdenum transport regulator	7390.18	7889.66	1727.51	402.993	1200.73	598.414	215.972	2636.92	1065.92	971.143	1435.86	618.626	8781.85	6495.65	6816.51	9376.52
PA0488	106	-	conserved hypothetical protein	2795.09	2951.54	966.335	0	475.762	304.852	0	250.757	709.54	1624.68	555.694	1548.1	4871.44	4021.48	5032.17	3271.43
PA0489	241	-	probable phosphoribosyl transferase	7484.32	9212.94	1168.82	421.387	1046.28	1832.49	564.575	882.33	1917.06	1203.52	1152.23	783.043	10363.3	8808.55	10653.9	11042.6
PA0490	97	-	hypothetical protein	6679.46	10924.7	2375.99	523.476	2339.57	3775.56	280.541	548.045	1107.68	934.434	2168.76	845.869	10320.9	8701.33	7642.78	9394.66
PA0491	308	-	probable transcriptional regulator	14693.5	11894.6	2993.13	906.735	2619.78	1713.64	2827.27	1898.59	3628	2060	1775.85	1678.28	13822.9	15750.1	13003.6	13301.1
PA0492	252	-	conserved hypothetical protein	5478.04	6207.6	1727.51	402.993	1200.73	299.207	431.945	632.862	1534.92	1582.6	701.233	879.1	6356.39	5683.69	6493.62	6336.35
PA0493	82	-	probable biotin-requiring enzyme	5677.82	11692.4	624.582	0	615.01	2101.75	995.58	324.149	0	2873.95	615.717	800.481	5911.68	7693.78	6725.51	6884.28
PA0494	458	-	probable acyl-CoA carboxylase subunit	6568.5	8197.28	1397.81	1108.67	1596.61	446.851	1188.32	406.247	1853.3	1088.47	1065.63	1056.97	10147.1	9121.21	10323.9	9015.27
PA0495	292	-	hypothetical protein	3166.62	4216.67	789.284	0	690.833	368.885	0	455.14	404.757	900.192	605.174	505.784	3825.52	4291.97	3901.19	3617.95
PA0496	325	-	conserved hypothetical protein	8505.19	12048.7	2363.8	624.949	2482.75	4838.87	1507.15	1881.06	991.797	864.567	1165.13	1237.05	9338.48	8997.73	10960.3	10148.8
PA0497	333	-	hypothetical protein	10803.8	15153.7	2076.31	914.903	3256.04	1487.95	1552.67	878.024	1484.22	1823.69	1718.34	1503.01	13861.1	13569.2	13303.3	14046.2
PA0498	335	-	hypothetical protein	17124.6	24643.4	2981.21	1515.74	3914.03	1125.38	2193.25	15868.8	5452.41	3030.35	3114.73	3037.05	22208.9	21250.2	20537.6	21810.1
PA0499	233	-	probable pili assembly chaperone	14252.9	17109.4	2088.2	1198.6	4112.38	2311.47	934.335	570.39	4980.27	2917.6	2708.63	1936.79	17232	18844	18547.3	16198.1
PA0500	352	bioB	biotin synthase	9.24948	0	72.7496	0	0	0	0	0	30.524	0	0	0	0	0	0	0
PA0501	401	bioF	8-amino-7-oxononanoate synthase	24.3577	0	0	0	0	0	0	0	0	0	0	0	0	0	0	0
PA0502	240	-	probable biotin biosynthesis protein bioH	162.791	42.0515	0	0	210.128	0	0	0	0	0	0	0	0	0	0	0
PA0503	274	-	probable biotin synthesis protein BioC	0	0	0	0	0	0	0	0	0	0	0	0	0	31.1151	0	0
PA0504	228	bioD	dethiobiotin synthase	0	0	0	0	0	0	0	0	0	0	0	0	0	37.3927	0	0
PA0505	76	-	hypothetical protein	2484.7	3452.65	336.946	0	0	141.73	358.059	0	1413.75	119.263	110.721	0	2495.89	3140.99	3211.88	3395.56
PA0506	601	-	probable acyl-CoA dehydrogenase	3873.39	1511.33	383.479	295.707	629.336	35.8451	316.951	176.906	625.717	995.382	406.038	778.172	2139.21	2539.22	2452.01	2428.73
PA0507	598	-	probable acyl-CoA dehydrogenase	5504.4	7611.46	1070.56	382.102	1264.99	234.162	1092.14	711.176	700.726	924.589	802.079	439.06	6326.46	6201.69	6153.22	5340.33
PA0508	592	-	probable acyl-CoA dehydrogenase	4718.73	3818.73	1081.41	300.203	2555.62	327.51	321.77	1167.37	744.127	643.054	724.923	651.405	5304.71	4997.23	4612.05	4890.43
PA0509	493	nirN	probable c-type cytochrome	2014.25	2763.63	467.486	772.472	306.881	305.883	110.396	161.746	0	643.489	307.234	416.072	2650.59	2040.6	2237.29	2257.39
PA0510	279	-	probable uroporphyrin-III c-methyltransferase	4492.79	4051.41	550.707	1364.98	723.022	386.074	390.144	7145.21	1078.3	779.699	784.174	147.042	5325.77	5072.54	4277.39	4306.82
PA0511	387	nirJ	heme d1 biosynthesis protein NirJ	3625.99	3181.57	1058.72	262.414	1433.43	1168.99	70.3166	13873.9	860.668	374.739	391.386	360.423	3294.9	4031.46	2149.25	3396.65
PA0512	171	-	conserved hypothetical protein	2741.74	2596.86	149.754	296.942	442.375	62.9909	0	0	62.8331	106.012	344.465	0	2896.47	2293.42	2432.04	2923.95
PA0513	147	-	probable transcriptional regulator	5249.17	5217.82	1219.42	2763.38	1029.2	1245.68	0	0	1023.28	1171.54	343.461	55.8159	6451.97	4639.75	6765.26	3949.93
PA0514	174	nirL	heme d1 biosynthesis protein NirL	1983.43	2494.09	441.515	145.911	289.832	123.81	2189.51	0	123.5	0	338.526	0	2059.19	2351.87	3013.62	2224.67
PA0515	150	-	probable transcriptional regulator	1389.15	807.388	682.876	0	168.103	0	181.417	0	0	0	168.296	273.498	2107.64	1193.58	602.723	1129.02
PA0516	392	nirF	heme d1 biosynthesis protein NirF	6179.41	5818.55	1045.22	712.434	964.875	384.695	485.938	610.26	1068.96	786.164	257.596	544.205	5242.23	5698.19	5373.77	5636.88
PA0517	119	nirC	probable c-type cytochrome precursor	2352.94	3731.63	430.384	0	423.788	0	0	223.363	180.579	0	141.425	275.796	1594.02	2579.16	2886.99	1219.83
PA0518	104	nirM	cytochrome c-551 precursor	3224.51	3687.59	492.459	976.484	727.367	207.143	0	766.736	1136.43	0	323.646	631.149	3647.84	4344.75	3303.39	3722.05
PA0519	568	nirS	nitrite reductase precursor	4912.38	4886.26	766.433	893.964	754.686	322.385	574.912	608.349	283.745	909.592	799.998	462.25	5844.26	5088.31	5411.77	5452.02
PA0520	260	nirQ	regulatory protein NirQ	1753.13	2523.09	295.475	97.6484	193.965	165.715	0	102.232	991.797	697.231	453.104	157.787	2310.3	2000.22	1460.44	2233.23
PA0521	175	-	probable cytochrome c oxidase subunit	2232.56	2133.81	146.331	290.155	720.44	492.409	311	455.66	675.366	310.766	528.93	46.8853	3071.14	3458.93	2376.45	2442.37
PA0522	85	-	hypothetical protein	9805.75	11873.4	2108.88	597.378	296.652	633.615	2561.18	312.708	2401.7	3092.43	989.976	579.172	11158.1	10331	8615.4	9772.21
PA0523	146	norC	nitric-oxide reductase subunit C	3679.52	5668.31	526.189	347.789	690.833	221.331	0	0	220.777	434.576	115.271	56.1982	3175.9	2686.13	2972.33	2706.56
PA0524	466	norB	nitric-oxide reductase subunit B	7524.71	7796.67	1703.53	381.373	1623.31	1525.57	1518.29	570.39	2236.51	2217.37	1390.43	1267.71	8095.88	8745.08	9409.47	6558.85
PA0525	612	-	probable dinitrification protein NorD	4075.09	4980.21	920.544	497.815	659.226	299.207	266.789	304.022	596.915	651.661	508.738	442.423	5320.77	4569.24	4032.93	4348.48
PA0526	64	-	hypothetical protein	8139.54	9776.97	1600.49	0	1181.97	1346.43	0	2076.58	671.529	849.751	788.887	0	3951.83	4795.62	6921.9	7560.42
PA0527	227	dnr	transcriptional regulator Dnr	4245.47	3467.86	902.48	111.844	1221.89	237.257	1198.79	468.373	709.986	519.084	333.626	253.016	5106.63	3755.75	4062.41	3907.88
PA0528	292	-	probable transcriptional regulator	8886.59	9228.28	1052.38	173.894	1986.14	663.994	652.355	1547.48	1986.99	1024.36	864.534	702.477	6965.33	8116.78	7957.18	6545.46
PA0529	233	-	conserved hypothetical protein	10312.4	9182.74	3077.34	108.964	2489.07	5223.92	817.543	570.39	2259.57	1478.25	1155.68	1091.64	8186.34	7537.6	8458.82	7683.72
PA0530	393	-	probable class III pyridoxal phosphate-dependent aminotransferase	10123.7	11530.5	912.24	904.428	1604.03	1014.11	761.673	1149.78	1613.04	2260.24	1049.17	1398.81	11315.8	11302.3	10812.2	10137
PA0531	238	-	probable glutamine amidotransferase	7674.42	10050	1506.35	3413.59	1695.15	1991.36	571.691	1563.54	1805.79	1485.28	1697.1	965.286	10671.1	8668.83	8395.07	7590.07
PA0532	168	-	hypothetical protein	5310.08	4145.07	0	0	450.275	641.158	809.896	474.646	1023.28	809.286	500.881	439.55	4328.2	3653.8	3605.58	4224.23
PA0533	496	-	probable transcriptional regulator	7831.02	8749.42	1755.38	1535.6	3253.6	542.916	438.912	1125.37	1841.29	1133	1374.19	1455.71	9072.22	9763.12	9751.72	10031.8
PA0534	429	-	conserved hypothetical protein	6921.45	7175.22	1969.84	946.893	2468.64	3590.48	1966.41	1363.09	1452.63	950.77	1431.89	994.537	7737.85	8287.06	8429.69	8853.97
PA0535	184	-	probable transcriptional regulator	3450.46	4991.33	835.039	275.963	3837.13	234.162	887.365	144.458	2102.18	1034.48	457.326	758.064	5612.75	3892.1	4815.23	4163.71
PA0536	341	-	hypothetical protein	7638.28	8079.8	2853.66	744.533	1257.07	600.169	1197.03	233.843	1606.94	1089.81	1233.84	601.535	8900.31	8575.54	10393	8632.03
PA0537	202	-	conserved hypothetical protein	6705.05	8193.79	1648.03	879.802	1997.26	746.536	808.292	657.926	2819.09	448.713	1333.04	1177.94	8973.14	8272.31	8459.01	8463.67
PA0538	169	dsbB	disulfide bond formation protein	6916.2	7405.04	1969.84	2854.34	1193.63	4015.39	644.083	629.117	1017.23	1340.83	946.042	1650.7	9353.45	9433.59	8291.9	10450.4
PA0539	276	-	hypothetical protein	6924.51	7934.93	1206.17	91.9876	913.602	195.135	197.192	288.915	739.655	1050.9	1036.61	743.2	7369.12	9143.33	7337.5	6340.52
PA0540	128	-	hypothetical protein	6155.53	10250	800.246	2380.18	984.977	2103.8	212.598	830.631	419.706	1062.19	1183.33	833.314	4857.46	7126.82	7063.16	5544.31
PA0541	152	-	hypothetical protein	12230.7	12814.6	3200.98	501.09	4313.16	5527.46	1611.27	2972.78	2827.49	1729.32	1937.62	1457.46	12271.5	11498.3	14750.9	12521.1
PA0542	139	-	conserved hypothetical protein	5223.36	3557.74	552.688	1461.21	544.217	464.955	783.094	764.898	463.79	326.043	60.5381	354.17	3866.54	3250.75	4487.9	2726.83
PA0543	322	-	hypothetical protein	5470.17	6581.97	1272.44	551.925	861.396	401.421	1014.13	660.377	1935.34	309.64	653.323	611.548	5269.11	5613.09	5166.2	5610.05
PA0544	247	-	hypothetical protein	4138.97	4862.31	933.08	513.939	612.52	959.401	110.172	322.836	521.998	770.624	136.272	298.965	5418.44	6005.85	4721.74	5093.33
PA0545	434	-	hypothetical protein	6474.12	8511.06	2124.15	994.483	1743	943.122	1755.65	3674.68	2327.14	1336.63	891.891	680.594	9639.8	8643.41	8811.7	8287.42
PA0546	396	metK	methionine adenosyltransferase	0	0	0	0	0	0	0	0	0	0	0	0	0	0	0	0
PA0547	333	-	probable transcriptional regulator	12319.3	11365.3	3229.82	1067.39	1741.6	1293.87	1470.95	1436.77	1935.94	2422.51	1389.83	1305.89	13544.6	12749.9	13357.6	9565.93
PA0548	665	tktA	transketolase	0	15.1765	0	0	0	0	0	0	0	0	0	0	0	0	13.5953	0
PA0549	354	-	hypothetical protein	7164.63	9379.62	2097.82	2295.01	3134.12	1369.25	845.587	750.853	819.493	1203.41	1093.45	556.267	9049.77	8212.46	8683.3	8520.06
PA0550	265	-	conserved hypothetical protein	5663.89	6893.27	869.701	383.224	1236.98	487.764	616.132	802.421	770.358	855.095	603.325	588.278	6680.83	6048.31	6311.54	5660.33
PA0551	353	epd	D-erythrose 4-phosphate dehydrogenase	0	0	0	0	0	0	0	0	0	0	0	0	0	0	0	0
PA0552	387	pgk	phosphoglycerate kinase	967.49	0	66.1702	0	130.312	0	0	0	0	0	0	21.2014	0	0	0	0
PA0553	66	-	hypothetical protein	1233.26	6269.49	0	0	382.052	0	0	0	488.385	961.334	764.981	0	5907.79	5554.52	2739.65	6598.18
PA0554	113	-	hypothetical protein	13253.8	13486.2	2266.18	1797.42	2231.45	1334.52	1204.09	3057.9	1236.09	962.549	1712.75	1234.37	9605.63	11618.9	13041.2	11061.8
PA0555	354	fda	fructose-1,6-bisphosphate aldolase	0	0	0	0	0	0	0	0	0	0	0	0	0	0	0	0
PA0556	160	-	hypothetical protein	3479.65	6370.8	640.197	158.679	157.596	0	170.078	498.379	201.459	1019.7	525.925	1128.18	2963.87	3783.21	3616.34	3830.61
PA0557	218	-	hypothetical protein	8288.89	9675.7	1996.94	931.691	2313.34	1531.72	499.312	243.855	492.865	2411.52	1042.2	602.197	8797.96	8681.97	9538.51	9285.21
PA0558	255	-	conserved hypothetical protein	2400.37	2849.61	301.269	1194.76	791.071	126.723	320.147	104.236	379.216	462.087	197.995	450.467	1818.36	3477.08	2481.8	2118.89
PA0559	392	-	conserved hypothetical protein	2940.2	3115.24	914.567	8095.85	321.625	439.651	347.098	0	520.778	809.286	343.461	251.171	3441.05	3240.58	3090.49	4361.38
PA0560	162	-	conserved hypothetical protein	12762	12895.8	3161.47	1410.48	3735.62	531.924	1679.78	3117.43	2652.95	1958.27	2025.78	658.421	10668.3	12367.3	12333.5	12893.2
PA0561	384	-	hypothetical protein	6562.5	6912.21	933.62	396.696	1247.64	589.064	779.525	692.193	1650.84	1510.67	1073.76	833.314	7437.13	6904.8	7251.51	6111.34
PA0562	224	-	probable hydrolase	8183.14	9551.69	2400.74	1133.42	3939.91	18369.2	850.391	949.293	2734.08	1254.39	1202.11	1135.5	9079.8	9134.51	8596.88	8352.46
PA0563	117	-	conserved hypothetical protein	2754.92	3277.86	1094.35	0	431.033	0	0	681.543	1377.5	697.231	287.685	140.255	2341.83	3570.53	3631.79	3239.56
PA0564	303	-	probable transcriptional regulator	4190.65	7327.78	676.115	837.907	582.534	639.888	538.862	263.17	992.888	628.198	444.346	622.817	6642.9	5430.46	5639.34	5269.84
PA0565	112	-	conserved hypothetical protein	5988.38	8740.7	914.567	453.367	1350.83	96.1737	485.938	3322.52	2494.25	1213.93	601.057	1025.62	7809.57	5937.43	6377.03	8640.48
PA0566	171	-	hypothetical protein	12680.5	12217.1	1946.8	6978.15	2801.71	1448.79	1273.1	310.879	1822.16	1007.11	1476.28	1391.48	12263.8	14757.7	13006.1	11224.2
PA0567	52	-	conserved hypothetical protein	15653	15332.6	3939.67	3417.69	4364.2	2278.58	523.318	1022.32	2892.74	2091.69	1132.76	1104.51	11348.9	15411.6	11301.1	12096.7
PA0568	152	-	hypothetical protein	8396.58	8698.02	1010.84	2505.45	1824.8	3755.84	1969.33	5246.09	1625.81	1073.37	941.128	755.718	7972.99	9703.41	9397.72	8276.67
PA0569	156	-	hypothetical protein	2692.31	2393.7	1313.22	325.495	0	69.0478	2267.71	1703.86	1102	697.231	161.823	105.191	3310.08	3716.26	2318.17	3256.79
PA0570	115	-	hypothetical protein	2519.72	4651.26	890.708	0	438.529	93.6648	236.631	0	654.011	157.635	1390.27	499.431	4032.01	5337.73	2672.95	3927.03
PA0571	204	-	hypothetical protein	5314.64	6629.29	1255.29	995.63	988.839	1320.03	1200.55	260.59	1369.39	1110.78	453.739	482.643	3977.66	8567.33	6736.32	4980.98
PA0572	923	-	hypothetical protein	8176.58	9294.15	3107.35	907.717	4043.21	5379.89	678.102	1900.64	1536.59	1227.52	1367.52	1022.28	9590.58	9292.19	9031.05	9785.67
PA0573	111	-	hypothetical protein	12729.9	17548	2768.42	1829.81	2271.66	873.361	245.158	957.845	2419.92	1714.81	2653.31	1700.12	15475	17358.3	17348.7	14675.8
PA0574	373	-	hypothetical protein	7803.48	8523.03	1304.42	884.856	743.618	1039.6	656.602	641.345	835.36	1822.52	1669.42	835.891	6865.38	6902.72	7319.94	5426.74
PA0575	1245	-	conserved hypothetical protein	6082.75	6663.39	2982.44	856.482	1437.99	1003.61	699.438	939.38	897.529	880.919	790.788	626.079	7042.41	6286.3	6804.24	5421.64
PA0576	617	rpoD	sigma factor RpoD	0	0	0	0	0	0	0	0	0	0	0	0	0	0	0	0
PA0577	664	dnaG	DNA primase	0	0	0	0	0	0	0	0	0	0	0	0	0	0	0	0
PA0578	149	-	conserved hypothetical protein	10117.1	7383	2406.11	3919.04	2538.46	6072.5	365.269	178.391	1153.77	973.316	847.127	660.8	9406.6	8811.63	9586.94	8605.68
PA0579	71	rpsU	30S ribosomal protein S21	0	0	0	0	0	0	0	0	0	0	0	0	0	0	0	0
PA0580	341	gcp	O-sialoglycoprotein endopeptidase	9.54785	0	0	0	0	0	0	0	0	0	0	0	0	0	0	0
PA0581	189	-	conserved hypothetical protein	4220.5	3310.72	406.474	134.331	400.244	569.918	143.982	2109.54	1250.68	335.704	845.932	260.474	3735.77	4240.22	3348.46	5888.32
PA0582	117	folB	dihydroneopterin aldolase	0	0	0	0	0	0	0	0	0	0	0	0	0	0	0	0
PA0583	180	-	hypothetical protein	2930.23	392.48	0	0	420.257	0	0	147.668	119.383	100.711	93.4977	136.749	58.5457	521.005	502.269	761.642
PA0584	410	cca	tRNA nucleotidyl transferase	1953.49	418.464	374.749	247.693	369.006	0	199.116	64.8297	157.236	154.751	123.143	180.108	925.307	603.026	771.78	590.081
PA0585	168	-	hypothetical protein	6550.39	5166.32	1219.42	151.122	1050.64	128.232	323.958	316.431	383.731	755.334	651.145	634.906	7401.84	6292.66	7157.34	6768.37
PA0586	517	-	conserved hypothetical protein	6461.25	8940.62	1684.08	441.967	1902.13	2562.65	684.26	1542.37	1080.68	1753.19	992.848	777.644	7297.26	8690.45	7781.77	6551.39
PA0587	423	-	conserved hypothetical protein	5672.66	9352.73	1029.16	540.182	1371.05	662.075	450.325	314.187	1905.05	1778.52	1889.85	1066.84	6876	7880.58	7779.83	6234.22
PA0588	640	-	conserved hypothetical protein	4324.13	6213.11	1160.36	634.714	1851.76	11663.5	510.235	2118.11	789.046	863.913	986.109	923.055	4495.21	5421.71	5777.67	5103.28
PA0589	110	-	conserved hypothetical protein	7488.38	4128.69	1163.99	461.61	1833.85	4994.04	2226.48	1208.19	1465.15	824	535.487	447.542	8909.58	8215.52	5588.89	7991.13
PA0590	283	apaH	bis(5'-nucleosyl)-tetraphosphatase	2335.44	891.551	542.923	179.425	267.301	0	192.315	375.692	1442.72	416.368	564.951	405.898	930.938	753.14	926.447	484.437
PA0591	126	-	conserved hypothetical protein	1317.83	2082.55	203.237	0	400.244	0	0	0	1705.47	71.9366	801.409	586.067	1923.64	2368.21	3300.63	1664.09
PA0592	268	ksgA	rRNA (adenine-N6,N6)-dimethyltransferase	3243.67	2824.35	286.655	473.667	470.437	321.536	1421.55	396.719	1844.2	574.956	1193.14	1285.85	3185.06	2226.82	3204.78	2648.03
PA0593	328	pdxA	pyridoxal phosphate biosynthetic protein PdxA	0	0	0	0	0	0	0	0	0	0	0	0	0	0	0	0
PA0594	430	surA	peptidyl-prolyl cis-trans isomerase SurA	0	0	0	0	0	0	0	0	0	0	0	0	0	0	21.0252	0
PA0595	924	ostA	organic solvent tolerance protein OstA precursor	3.52361	0	83.1424	0	0	0	0	0	0	0	0	0	0	9.22678	9.78447	0
PA0596	338	-	hypothetical protein	741.709	1045.07	0	0	149.204	0	0	78.6396	0	0	49.7917	24.2749	280.603	151.341	213.985	119.297
PA0597	224	-	probable nucleotidyl transferase	1104.65	1531.88	0	0	112.569	0	0	0	0	0	150.264	36.6292	564.547	342.544	121.083	72.004
PA0598	252	-	hypothetical protein	8333.34	10572.9	1829.13	1712.72	2501.53	854.877	1835.76	843.816	1151.19	935.175	934.977	1237.25	10872.8	11908.7	10942.3	7840.43
PA0599	353	-	hypothetical protein	4002.9	3173.52	652.892	215.767	857.181	1159.53	308.357	677.682	395.688	128.385	762.814	650.816	4269.02	4685.43	4635.68	4135.03
PA0600	797	-	probable two-component sensor	7443.03	7357.16	1895.69	1019.37	2689.22	905.505	1604.75	900.458	903.236	1558.05	707.392	823.582	7179.74	7466.53	8008.58	7072.83
PA0601	210	-	probable two-component response regulator	1844.96	1634	121.942	22849.7	120.073	256.463	1166.25	126.572	0	86.3239	280.493	117.213	1154.19	1380.33	1851.22	844.847
PA0602	344	-	probable binding protein component of ABC transporter	5054.09	5720.96	1339.95	811.844	1099.51	250.499	870.168	618.144	937.017	1133	1027.39	548.586	7015.27	6171.1	7017.17	6493.75
PA0603	369	-	probable ATP-binding component of ABC transporter	3723.45	6044.47	763.378	550.43	956.682	291.909	737.466	792.363	465.885	712.347	501.695	400.241	4626.53	5729.9	3871.15	4720.65
PA0604	348	-	probable binding protein component of ABC transporter	5295.38	3944.14	1324.54	656.601	3477.99	2692.86	1329.35	381.899	957.122	625.104	894.677	613.012	5450.8	6786.14	6546.82	4912.82
PA0605	415	-	probable permease of ABC transporter	4267.86	5641.99	740.468	367.064	911.4	389.33	721.296	640.487	1760.54	1135.73	709.682	790.837	6322.93	6039.78	4901.66	4391.72
PA0606	276	-	probable permease of ABC transporter	3774.86	4790.21	371.129	275.963	1187.68	702.486	492.98	288.915	545.009	755.334	457.326	267.552	3665.47	4911.45	4127.34	4032.22
PA0607	224	rpe	ribulose-phosphate 3-epimerase	0	0	0	0	0	0	0	0	0	0	0	0	0	0	0	0
PA0608	272	-	probable phosphoglycolate phosphatase	6774.97	5305.91	6025.38	1493.45	1854.07	3880.89	700.322	1465.82	1264.05	899.736	1299.34	874.791	7090.05	7930.01	6547.97	5277.47
PA0609	492	trpE	anthranilate synthetase component I	5221.22	6256.44	1197.12	1393.28	1947.53	678.689	829.65	1080.5	873.534	1197.48	855.162	567.008	6661.35	6965.99	5090.07	5409.08
PA0610	104	prtN	transcriptional regulator PrtN	6511.63	7278.14	2216.07	0	3151.93	9010.73	523.318	1277.89	3615.92	2353.16	80.9115	552.255	6383.73	6967.99	5824.39	5427.99
PA0611	256	prtR	transcriptional regulator PrtR	1602.47	827.889	200.061	0	98.4977	0	0	0	83.9411	141.625	295.833	0	1770.09	865.875	1130.11	1039.56
PA0612	66	ptrB	repressor, PtrB	2614.52	1987.89	0	0	382.052	0	412.311	0	0	137.333	0	0	2714.39	1937.62	2739.65	1955.02
PA0613	119	-	hypothetical protein	1942.55	4410.1	1075.96	213.349	635.682	362.066	228.677	0	722.317	457.009	212.138	689.49	2833.81	3868.73	3646.73	4811.56
PA0614	149	-	hypothetical protein	3299.52	1761.08	859.324	851.966	9307.7	2241.04	365.269	0	1153.77	0	112.95	330.4	1485.25	3204.23	1516.92	1623.71
PA0615	171	-	hypothetical protein	5274.04	5842.94	599.014	0	1769.5	377.946	159.138	466.319	1068.16	530.059	590.512	431.839	5731.31	6281.98	6080.1	4008.64
PA0616	185	-	hypothetical protein	5543.69	4364.26	1384.21	1784.06	954.096	1455.6	147.095	718.384	1045.41	440.952	363.883	399.159	3759.58	6451.76	3909.56	5492.54
PA0617	108	-	probable bacteriophage protein	3285.96	2242.75	474.22	235.079	1400.86	199.471	0	0	0	671.408	389.574	607.773	5659.41	3078.67	2092.79	3882.88
PA0618	295	-	probable bacteriophage protein	2273.55	1813.2	347.225	0	683.808	255.594	92.2458	540.614	692.016	215.078	85.5742	194.693	928.792	2109.71	2329.17	2515.01
PA0619	177	-	probable bacteriophage protein	4212.33	5701.9	868.063	430.315	1139.68	182.567	922.458	300.341	303.516	358.463	903.283	834.4	4763.04	5202.03	5925.08	4783.99
PA0620	691	-	probable bacteriophage protein	7298.49	8339.7	1630.6	624.61	8210.51	1590	1023.92	461.595	1228.38	1167.43	1071.64	949.92	7610.09	8661.26	7967.98	7597.62
PA0621	152	-	conserved hypothetical protein	3834.15	6042.13	168.473	4008.72	829.454	1488.16	537.089	0	565.498	477.053	1494.73	647.758	4506.47	4150.59	4579.9	4562.78
PA0622	386	-	probable bacteriophage protein	7481.63	10563	1791.22	591.962	1763.77	2595.19	281.995	964.048	1976.31	1103.65	1111.8	1211.61	8408.73	8459.28	7986.86	10592.4
PA0623	167	-	probable bacteriophage protein	3665.23	4834.66	153.341	760.137	754.952	64.4997	325.898	0	965.071	814.132	554.268	687.839	3533.77	4543.55	5143	6277.71
PA0624	114	-	hypothetical protein	8253.78	6728.24	1123.15	1558.95	1990.69	472.432	2625.77	699.479	942.497	795.088	590.512	1439.46	6285.95	6955.05	6185.84	7640
PA0625	745	-	hypothetical protein	6367.41	5838.66	1031.19	238.55	1320	433.75	474.849	8313	865.326	985.482	813.242	605.733	6506.82	6728.88	6492.42	5747.95
PA0626	290	-	hypothetical protein	3873.3	3410.52	706.424	1050.56	20520.1	1634.29	750.69	366.623	555.748	625.104	1334.76	480.979	4833.05	4762.54	4988.05	3698.52
PA0627	68	-	conserved hypothetical protein	6703.15	11873.4	1882.93	746.723	1854.07	316.807	800.368	390.885	632.027	933.059	1113.72	361.982	9453.4	5015.02	8110.17	6641.31
PA0628	329	-	conserved hypothetical protein	7125.19	5859.09	1401.04	540.182	2375.92	2226.32	744.415	1211.86	326.579	1046.91	716.153	523.719	7014.8	7540.83	7007.34	8064.44
PA0629	209	-	conserved hypothetical protein	3582.95	2559.31	0	121.476	0	257.69	260.407	127.178	359.862	303.579	644.195	510.355	3579.97	4038.41	2941.52	3781.41
PA0630	120	-	hypothetical protein	2821.71	2186.68	426.798	423.143	210.128	179.524	0	0	984.909	528.734	1121.97	1093.99	5444.75	5044.28	2561.57	5309.09
PA0631	85	-	hypothetical protein	4136.8	3562.01	301.269	0	296.652	0	0	312.708	0	1279.62	989.976	0	3595.39	4513.52	2552.71	3225.78
PA0632	76	-	hypothetical protein	4883.72	6374.12	2695.56	1002.18	995.345	141.73	358.059	0	282.749	954.106	1328.65	1727.35	6655.72	6169.8	5710.01	7852.22
PA0633	164	-	hypothetical protein	2402.16	2153.86	1405.31	154.808	5688.84	2298.79	165.93	648.297	327.575	442.147	307.858	100.06	3983.96	3586.97	4079.41	2458.67
PA0634	115	-	hypothetical protein	3397.37	3071.59	890.708	0	438.529	0	236.631	231.132	0	472.905	292.689	142.694	2382.55	2891.27	2437.1	3436.15
PA0635	84	-	hypothetical protein	5038.76	7689.41	609.711	6044.9	1500.92	2179.94	0	316.431	2302.38	539.524	1402.47	586.067	7903.66	7307.61	8933.22	7008.39
PA0636	611	-	hypothetical protein	4310.89	4608.46	1131.61	41.5525	660.305	229.18	578.99	1131.07	1055.1	964.256	537.115	389.432	4812.05	6013.93	5356.44	5068.33
PA0637	113	-	conserved hypothetical protein	2391.44	5001.52	226.618	224.678	223.145	762.581	0	0	0	0	74.4672	72.61	2704.5	1886.18	2880.27	1570.07
PA0638	231	-	probable bacteriophage protein	5384.08	7165.14	2771.41	879.258	2401.47	15481	589.015	1150.66	1674.46	549.334	910.692	852.461	6478.04	6274.21	6144.65	6388.72
PA0639	256	-	conserved hypothetical protein	6295.42	5519.26	2300.71	694.219	984.977	673.216	1594.48	415.316	671.529	1310.03	657.406	1025.62	5927.75	7493.15	6039	7245.4
PA0640	200	-	probable bacteriophage protein	5941.86	5853.57	1792.55	888.6	2017.23	5385.73	952.438	2658.02	1611.67	679.8	589.036	615.37	6059.48	9505.98	6102.57	4435.44
PA0642	262	-	hypothetical protein	8151.97	18798	2345.76	1162.84	1347.39	1397.82	1557.97	811.609	3362.77	3667.12	3019.05	2567.96	11905.8	14675.6	12008.5	10249.8
PA0643	363	-	hypothetical protein	9148.57	12010.7	1834.17	769.351	1180.89	504.448	449.794	1318.03	1302.36	1248.49	2109.49	1763.04	11205.9	11813.6	11207.7	10441.6
PA0644	111	-	hypothetical protein	15369.8	21639.5	5306.13	1829.81	1817.33	2814.16	1961.26	2873.53	5904.61	2368.07	4624.35	2587.14	17658.6	18740.8	22398.5	26082.3
PA0645	76	-	hypothetical protein	5654.84	8897.21	1010.84	1002.18	1327.13	0	0	1049.22	1413.75	1073.37	332.163	431.839	7487.68	7740.29	9873.56	6366.67
PA0646	350	-	hypothetical protein	6595.35	7353	1609.64	217.616	2017.23	738.614	388.75	759.434	1074.45	1139.47	1875.3	632.952	8009.05	9085.79	8214.26	8179.65
PA0647	100	-	hypothetical protein	3679.07	4339.71	512.157	0	504.308	0	0	0	1826.56	906.401	1178.07	328.197	4426.05	5712.11	5334.1	2096.76
PA0648	76	-	hypothetical protein	8782.13	9162.8	1347.78	668.12	1327.13	566.918	358.059	349.739	565.498	238.526	3764.51	1079.6	8180.99	8525.54	7851.26	7746.11
PA0649	201	trpG	anthranilate synthase component II	10917.5	11799.5	2293.24	252.623	1505.4	1018.2	676.928	396.719	3046.94	1397.93	2763.07	2734.98	10852.8	11706.7	10840	10471.7
PA0650	349	trpD	anthranilate phosphoribosyltransferase	11763.8	11596.1	2348	2546.13	3034.52	1913.55	1013.65	1904.03	2339.77	2129.65	1760.11	963.903	11353.5	13851	12538	11507.4
PA0651	278	trpC	indole-3-glycerol-phosphate synthase	7835.04	9293.68	1289.6	1095.91	1632.65	348.716	587.32	3155.2	2318.95	1336.78	968.61	885.424	7733.08	8402.87	8878.24	7977.42
PA0652	214	vfr	transcriptional regulator Vfr	1384.48	1603.46	1794.94	230039	28750.3	7902.42	35605.2	21487.7	150.623	338.841	943.715	920.179	2166.74	2350.5	2070.1	1394.32
PA0653	140	-	conserved hypothetical protein	6023.26	7929.71	731.653	1088.08	3782.31	307.756	388.75	1329.01	1381.43	1035.89	781.374	703.28	7376.75	7368.5	6909.79	7546.02
PA0654	264	speD	S-adenosylmethionine decarboxylase proenzyme	4328.75	3020.06	484.997	288.507	859.616	408.01	103.078	704.778	1098.87	377.667	573.736	372.951	3752.24	4779.47	3938.25	4857
PA0655	215	-	hypothetical protein	15.1433	0	0	0	0	0	0	0	0	0	0	0	0	0	0	0
PA0656	112	-	probable HIT family protein	13575.6	12164.9	3200.98	906.735	2926.79	7405.37	1214.84	711.969	1247.13	2913.43	826.453	2124.49	15995.5	16746.6	18323.9	16344.9
PA0657	493	-	probable ATPase	6491.82	7164.96	1090.8	566.479	1329.82	655.464	2042.32	1024.39	2353.76	1544.37	1211.87	948.643	7481.49	8231.56	7335.37	7655.5
PA0658	266	-	probable short-chain dehydrogenase	9485.93	10395.9	962.702	2577.04	3033.43	3280.03	1534.54	1299.03	2544.74	1908.21	1328.65	1233.82	9389.31	11249.9	9516.68	9610.64
PA0659	358	-	hypothetical protein	9376.39	7808.89	1573.67	638.26	2253.89	4783.97	304.05	1039.45	2130.88	1114.01	846.181	916.752	8536.55	9597.19	8460.01	7478.76
PA0660	322	-	hypothetical protein	8806.88	8869.99	2067.72	788.465	1409.56	702.486	338.044	825.472	2435.86	1463.75	1228.25	1223.1	8770.94	10670.2	9237.39	7688.77
PA0661	140	-	conserved hypothetical protein	0	0	0	0	0	0	0	0	0	0	0	0	0	0	0	0
PA0662	344	argC	N-acetyl-gamma-glutamyl-phosphate reductase	6123.58	8097.35	1861.04	738.04	879.607	1127.24	474.637	1004.48	1874.03	1765.37	880.618	1335.69	8516.35	8327.27	8620.34	8884.95
PA0663	239	-	hypothetical protein	5953.1	8614.4	2892.94	743.598	1899.07	3064.68	113.86	1000.93	1978.06	2578.88	1021.04	926.917	7760.36	9774.05	8511.26	7592.05
PA0664	140	-	hypothetical protein	9186.05	14706	3292.44	0	5223.19	9309.61	1360.63	1518.87	1995.4	1877.54	1442.54	1054.92	10613.5	14493.4	9363.73	10023
PA0665	116	-	conserved hypothetical protein	0	0	0	0	0	0	0	0	0	0	0	0	0	0	0	0
PA0666	363	-	conserved hypothetical protein	923.826	583.855	141.09	0	277.856	0	0	73.2237	0	0	46.3625	0	667.711	0	498.118	333.242
PA0667	447	-	conserved hypothetical protein	2556.58	3747.94	515.595	56.7977	451.282	144.583	60.8781	416.245	841.289	932.761	884.777	752.578	2499	2822.77	2912.49	2309.28
PA0668	399	tyrZ	tyrosyl-tRNA synthetase 2	14059.6	13507.1	2503.02	1145.35	2338.27	512.926	1023.03	532.936	2261.99	2180.81	1792.63	1028.19	15899.8	13910.1	14411	10489.8
PA0669	1031	-	probable DNA polymerase alpha chain	3416.87	4062.39	6259.15	837.256	1320.69	3792.47	290.337	747.648	635.705	395.616	595.81	389.953	3321.94	3390.37	3095.46	3191.36
PA0670	471	-	hypothetical protein	4755.84	4821.19	978.645	700.746	1445.47	937.642	57.776	451.468	319.368	808.255	732.498	313.564	4430.08	5267.37	4721.97	3612.73
PA0671	183	-	hypothetical protein	8949.05	5073.75	1259.4	18451.8	826.735	13891.1	3568.85	726.235	2054.95	1386.84	919.65	224.178	6852.72	7873.31	7756.36	11237.3
PA0672	198	hemO	heme oxygenase	3420.25	2854.4	129.333	128.225	764.103	924.822	0	671.217	922.504	457.778	424.99	248.634	2501.5	2712.67	2785.31	1751.37
PA0673	106	-	hypothetical protein	0	0	0	0	0	0	0	0	0	0	0	0	0	0	0	0
PA0674	238	vreA	VreA	1887.83	1314.55	215.192	426.699	0	226.291	114.338	0	0	152.336	0	275.796	1859.69	1468.69	1519.47	1084.3
PA0675	181	vreI	ECF sigma factor, VreI	4011.31	2620.67	424.44	140.268	835.87	59.5108	300.691	440.556	771.702	1352.09	557.887	90.6622	2096	2213.81	3146.81	1470.31
PA0676	319	vreR	sigma factor regulator, VreR	4694.91	4144.51	1123.86	557.116	316.181	1080.52	938.363	499.941	774.679	568.276	501.195	334.37	5054.38	3527.81	4732.98	3261.17
PA0677	213	-	HxcW putative pseudopilin	4677.37	4596.05	961.798	119.195	4024.99	455.132	255.517	124.79	302.661	595.756	316.049	808.937	4205.39	4602.99	3480.51	4808.38
PA0678	149	-	HxcU putative pseudopilin	3561.73	3454.43	687.46	681.572	507.693	0	0	178.391	0	243.329	0	220.267	2192.52	3147.01	1820.3	2002.58
PA0679	143	-	hypothetical protein	3984.39	1834.97	358.152	532.627	881.657	2184.42	1712.68	0	300.544	633.847	0	57.3772	2210.82	4352.2	3730.14	3891.24
PA0680	124	-	HxcV putative pseudopilin	3623.41	1953.36	1239.09	409.493	6507.2	1303	877.823	0	1039.79	511.678	271.445	463.182	3994.32	3919	2770.58	3576.97
PA0681	149	-	HxcT pseudopilin	8543.78	7315.26	2406.11	4430.22	2030.77	4265.21	182.634	713.562	2595.98	1399.14	225.901	1707.07	8274.98	11729.8	8980.17	6711.35
PA0682	321	-	HxcX atypical pseudopilin	3296.39	3867.16	957.303	316.368	549.869	335.559	1271.61	331.217	903.74	1185.94	602.929	332.287	3873.86	4355.73	3858.55	4245.77
PA0683	381	-	probable type II secretion system protein	4435.09	4317.73	873.759	333.183	926.55	310.987	642.815	11092.5	846.021	570.961	507.98	409.17	3982.95	4945.26	4959.42	5545.63
PA0684	197	-	probable type II secretion system protein	3140.13	1997.98	259.978	386.628	511.988	218.71	138.135	404.775	1472.59	322.071	768.865	333.195	2728.17	4154.58	3166.59	2210.56
PA0685	803	-	probable type II secretion system protein	3495.03	3720.22	797.256	663.96	1067.65	979.223	440.551	198.607	709.161	564.384	492.522	848.081	3674.6	3907.1	3602.83	3665.66
PA0686	469	-	probable type II secretion system protein	2749.05	2560.75	655.212	324.8	483.878	436.37	696.269	396.719	1168.37	386.525	287.072	87.4726	3100.8	2381.33	2814.42	2252.54
PA0687	404	-	probable type II secretion system protein	1966.38	1773.66	190.157	188.529	561.729	133.31	202.073	592.133	53.1904	0	145.801	81.237	886.88	1582.71	1297.94	1756.61
PA0688	368	-	probable binding protein component of ABC transporter	6591.26	5951.2	1182.97	275.963	1370.4	790.297	369.735	1155.66	1401.45	640.392	891.785	601.992	5899.11	7367.18	7394.82	6442.79
PA0689	370	-	hypothetical protein	3379.01	3955.11	1591.84	960.649	1090.4	1717.61	294.189	359.192	755.016	391.957	500.339	399.159	4158.32	4447.11	3787.38	4250.18
PA0690	4180	-	hypothetical protein	5192.17	5321.42	1084.35	1348.39	1731.3	1455.95	1269.48	1061.94	927.931	631.011	583.802	559.427	4946.41	5345.8	4831.88	4524.19
PA0691	200	-	hypothetical protein	4672.1	7922.5	1664.51	1269.43	2395.46	9694.31	1224.56	1063.21	805.835	1722.16	799.406	984.592	6849.84	6522.04	6147.78	3387.07
PA0692	544	-	hypothetical protein	5859.27	4860.66	1459.27	373.361	2363.94	4158.1	800.368	390.885	849.287	716.456	727.014	784.295	4668.59	5140.4	5467.72	5351.59
PA0693	615	exbB2	transport protein ExbB2	2768.77	2838.99	874.415	577.951	2665.04	1050.87	486.728	302.539	663.885	471.623	410.478	386.899	3324.25	3243.86	3689.84	2688.15
PA0694	139	exbD2	transport protein ExbD	9697.18	10673.2	1842.29	0	3083.9	1627.34	978.867	573.673	850.281	1369.38	786.995	826.396	9021.93	8341.54	7870.09	7832.37
PA0695	248	-	hypothetical protein	2507.5	1790.58	309.773	307.12	203.35	43.4333	438.912	0	216.622	109.645	0	132.338	1274.78	1478.22	1494.66	1658.41
PA0696	568	-	hypothetical protein	3737.31	3375.96	676.264	1519.74	443.933	872.336	191.637	889.126	359.41	606.395	503.703	361.133	3191.15	3602.34	3358.48	2669.22
PA0697	220	-	hypothetical protein	4128.97	4128.69	1047.59	115.403	1490	440.65	2350.17	120.819	976.769	370.8	458.989	634.018	4598.5	3875.25	2835.54	3702.31
PA0698	159	-	hypothetical protein	2109.11	3998.86	483.167	159.677	475.762	338.725	342.296	167.171	0	0	899.695	309.62	3313.91	4128.72	3923.39	3144.63
PA0699	314	-	probable peptidyl-prolyl cis-trans isomerase, PpiC-type	5899.87	5656.86	1304.86	889.409	1284.86	1166.34	1126.63	423.251	307.962	808.255	750.364	783.911	5537.6	5566.04	6535.9	6523.47
PA0700	141	-	hypothetical protein	3255.82	2863.08	363.232	360.122	894.163	152.787	0	377.024	2438.46	642.837	119.359	349.146	3363.26	3809.28	2885.38	3145.71
PA0701	328	-	probable transcriptional regulator	3563.53	4338.48	1249.16	309.617	1768.15	2397.3	331.86	405.186	556.878	607.952	461.788	525.316	2409.65	3457	3555.7	4548.54
PA0702	301	-	hypothetical protein	5592.21	5968.24	765.684	590.432	1675.44	858.853	1536.92	1059.68	1499.23	572.147	615.035	626.955	5181.58	5381.57	5917.1	6349.75
PA0703	438	-	probable major facilitator superfamily (MFS) transporter	2757.78	2880.24	1753.96	579.648	3339.03	14755.4	186.387	1213.71	417.023	289.717	537.932	318.456	2381.93	2588.81	2704	2448.79
PA0704	464	-	probable amidase	4666.2	4741.67	1490.11	1258.49	1304.24	1833.93	1524.84	515.564	301.03	410.224	525.925	512.808	4633.18	4501.63	3643.62	6795.68
PA0705	299	migA	alpha-1,6-rhamnosyltransferase MigA	9429.89	8370.92	3083.22	1018.94	6156.27	900.623	1183.15	1866.84	3521.6	2152.32	1266.44	1783.68	10925.9	10578.5	10673.6	11355
PA0706	212	cat	chloramphenicol acetyltransferase	1428.26	476.054	241.584	0	0	0	0	0	0	171.019	357.232	0	695.92	844.511	511.746	1445.51
PA0707	259	toxR	transcriptional regulator ToxR	3079.83	5611.19	395.488	294.076	486.784	249.532	630.406	205.252	248.906	314.965	812.239	601.906	4028.12	3423.38	3979.37	2771.18
PA0708	284	-	probable transcriptional regulator	4493.94	4370.98	1172.19	268.189	1243.01	948.191	95.8187	467.961	1172.81	861.719	355.555	317.797	3710.64	4833.14	4806.93	3322.32
PA0709	98	-	hypothetical protein	6511.63	10710.3	1829.13	518.134	2315.7	329.738	0	271.226	767.462	1942.29	1717.31	586.067	5699.24	7307.61	9871.13	7570.7
PA0710	131	gloA2	lactoylglutathione lyase	5219.25	7781.13	1172.88	581.418	962.42	493.349	1246.37	1217.41	1394.32	622.718	770.821	1816.36	6757.33	4295.31	6625.35	4555.49
PA0711	168	-	hypothetical protein	10019.4	10572.9	2896.13	1057.86	2551.56	2436.4	1133.85	2689.66	1279.1	2158.1	2003.52	976.778	10977.3	10250.9	11247.2	11040.6
PA0712	85	-	hypothetical protein	8924.77	9498.69	1205.08	2389.51	10976.1	3421.52	960.442	625.416	1011.24	1172.99	692.983	1254.87	8182.62	10531.6	11806.3	9867.09
PA0713	97	-	hypothetical protein	12788.3	9884.27	2639.99	1570.43	2079.62	555.229	1963.79	1096.09	2436.89	1027.88	433.752	1691.74	11298.7	10810.7	10625.3	16378.3
PA0714	158	-	hypothetical protein	9252.29	7090.2	1296.6	1767.56	1755.5	545.39	688.924	672.916	4352.19	2696.25	2183.59	778.949	8537.29	8471.58	10013.6	7911.32
PA0715	318	-	hypothetical protein	1208.13	2602.43	0	558.868	237.881	203.235	85.5739	250.757	1148.78	256.528	52.9232	593.439	1955.2	1126.01	2331.29	1420.15
PA0716	441	-	hypothetical protein	1786.64	3409.89	348.406	863.557	343.067	341.951	123.413	0	73.0916	616.599	324.38	558.159	1553.25	2880.51	1845.07	1737.24
PA0717	70	-	hypothetical protein of bacteriophage Pf1	6000	5911.24	3658.27	1088.08	4682.86	461.634	0	379.717	153.492	0	480.845	820.493	7527.3	6576.85	6974.37	7949.24
PA0718	96	-	hypothetical protein of bacteriophage Pf1	35746.1	29120.6	6135.22	3966.96	8142.47	2580.66	3118.1	37932.1	11527.9	6609.17	7099.98	5726.36	25686.9	34901.4	29476.9	28729.6
PA0719	125	-	hypothetical protein of bacteriophage Pf1	17164.7	11626.4	4302.12	2031.09	3025.85	1378.75	435.4	1063.21	3524.18	2900.48	942.457	2034.82	11971.4	17528.5	15839.6	14128.9
PA0720	144	-	helix destabilizing protein of bacteriophage Pf1	11101.4	11424	2133.99	2115.71	2276.39	448.81	1133.85	922.923	1193.83	2140.11	3506.16	1994.25	10904.1	10479.3	10422.1	10976.6
PA0721	30	-	hypothetical protein of bacteriophage Pf1	10852.7	12110.8	853.596	0	5043.08	0	6349.59	886.006	358.149	1812.8	1682.96	3281.97	13348.4	11083.2	8136.76	12096.7
PA0722	83	-	hypothetical protein of bacteriophage Pf1	7884.57	12645.8	1851.17	1529.43	4860.8	2595.53	1967.17	2241.7	1553.42	3276.15	2230.43	4349.6	7237.09	7703.8	8931.92	12048.1
PA0723	82	coaB	coat protein B of bacteriophage Pf1	9132.17	14400.1	936.873	2167.32	1845.03	1707.67	0	648.297	2096.48	1326.44	2668.11	1100.66	6554.26	10604.9	10033.1	7966.1
PA0724	420	-	probable coat protein A of bacteriophage Pf1	8077.52	9131.18	2073.02	785.837	1260.77	820.682	842.292	949.293	2148.89	1791.22	1362.4	1074.46	8631.3	8647.34	7125.05	8102.85
PA0725	118	-	hypothetical protein of bacteriophage Pf1	2841.94	3335.61	434.032	3872.83	427.38	1369.25	0	0	455.274	998.577	855.742	278.133	2411.29	3901.52	3677.63	2255.31
PA0726	424	-	hypothetical protein of bacteriophage Pf1	10727.3	9782.92	3321.78	1676.6	2259.87	1803.71	962.707	1191.09	2432.71	2201.87	1567.85	1528.75	8773.56	9691.77	11493	8787.2
PA0727	430	-	hypothetical protein from bacteriophage Pf1	5209.3	4975.77	714.638	531.389	1114.17	300.599	379.709	123.629	174.91	442.661	293.539	419.787	4239.79	4619.65	4120.94	4594.86
PA0728	327	-	probable bacteriophage integrase	9189.96	7654.14	2819.21	931.691	2776.01	3755.18	998.624	894.135	1281.45	3159.93	1286.67	1681.13	9700.32	9464.13	10008.5	8163.09
PA0729	115	-	hypothetical protein	9767.45	9916.84	1781.42	220.77	1973.38	3371.93	946.522	231.132	0	1261.08	2634.2	1997.72	7056.02	12009.9	9040.85	9607.21
PA0730	300	-	probable transferase	4265.12	4238.79	512.157	253.886	504.308	538.573	272.125	354.403	286.519	392.774	617.085	711.094	3477.61	4007	4430.02	4220.39
PA0731	245	-	hypothetical protein	5528.24	5890.64	1254.26	621.761	2058.4	1187.06	7663.93	216.981	1798.05	295.968	480.845	569.322	5462.67	4419.36	4870.99	6385.72
PA0732	347	-	hypothetical protein	7224.72	8318.19	1180.77	804.825	1235.34	558.75	1333.18	1302.2	1083.74	809.753	994.255	922.168	6590.18	8230.71	8024.73	6042.52
PA0733	230	-	probable pseudouridylate synthase	8182.01	7415.69	1558.74	1103.85	1754.11	1826.46	20231.9	808.962	1635.03	1182.26	1280.51	713.472	6414.57	6338.55	7625.76	6135.99
PA0734	90	-	hypothetical protein	2062.02	1906.33	853.596	0	280.171	239.366	0	0	119.383	0	373.991	91.1659	1405.1	2178.75	1004.54	2777.75
PA0735	271	-	hypothetical protein	6295.38	5697.9	755.952	1030.53	1767.87	755.194	803.321	882.737	475.77	501.698	1117.83	635.807	5288.55	7109.86	6305.24	5296.94
PA0736	358	-	hypothetical protein	5774.98	6512.11	1502.14	638.26	986.077	631.845	152.025	445.478	1260.52	379.777	587.625	572.97	5269.11	7096.68	5682.1	6780.44
PA0737	151	-	hypothetical protein	9422.46	9290.31	3730.95	840.681	3339.79	9915.44	540.646	5632.89	426.932	2701.19	1170.27	1249.76	5932.11	7960.94	9579.71	8064.44
PA0738	81	-	conserved hypothetical protein	5305.77	5233.07	1580.73	626.878	1556.51	0	1679.78	984.452	1857.07	1342.82	415.545	405.182	5204.06	7157.24	5357.54	4380.69
PA0739	304	-	probable transcriptional regulator	4059.06	3917.43	1263.55	1002.18	2239.53	2338.54	447.574	524.609	424.124	805.027	553.605	431.839	4229.15	4318.86	3479.54	4695.42
PA0740	658	sdsA1	SDS hydrolase SdsA1	4403.76	4586.04	972.943	308.676	766.426	458.36	413.564	686.722	816.449	867.83	754.518	785.579	5060.91	4936.52	4740.26	4399.9
PA0741	213	-	conserved hypothetical protein	4967.79	5259.4	480.899	834.366	1183.82	0	255.517	998.317	1210.64	1148.96	632.097	269.646	4997	5483.56	6154.57	4391.9
PA0742	102	-	hypothetical protein	12257.2	12368.1	2008.46	3982.52	1236.05	5385.73	2401.1	2084.72	1369.39	1954.98	1154.97	1930.57	12397.9	14627.2	12586.3	13519.8
PA0743	298	-	probable 3-hydroxyisobutyrate dehydrogenase	3922.27	4097.9	859.324	425.983	846.154	650.625	365.269	178.391	1009.55	608.323	592.989	798.467	3960.67	4749.13	4793.47	4546.4
PA0744	367	-	probable enoyl-CoA hydratase/isomerase	3477.6	3354.95	558.21	138.357	1580.26	821.8	444.891	289.702	146.382	0	183.429	201.211	2641.73	1881.66	2217.1	1626.07
PA0745	272	-	probable enoyl-CoA hydratase/isomerase	3255.82	2782.82	282.44	0	463.518	198.005	200.092	293.164	237.01	166.618	185.62	271.487	1627.22	2194.07	2060.78	2045.76
PA0746	387	-	probable acyl-CoA dehydrogenase	5207.62	5685.1	595.532	328.018	1303.12	528.831	562.533	2266.53	916.194	608.951	521.848	254.417	6480.87	5221.07	5022.69	5501.33
PA0747	502	-	probable aldehyde dehydrogenase	5136.67	5066.28	1377.32	1567.82	1958.97	3797.9	433.666	476.537	492.276	451.395	636.977	457.646	4471.4	5315.73	5186.78	4321.39
PA0749	273	-	hypothetical protein	4412.64	3844.71	750.414	92.9984	1293.1	434.015	199.359	584.18	590.355	664.03	616.469	991.805	4632.18	3466.43	3609.72	3751.59
PA0750	231	ung	uracil-DNA glycosylase	3396.76	3233.05	1884.56	1538.7	1637.36	839.334	0	230.132	1023.28	313.905	182.138	426.23	4014.56	4022.87	3483.27	3037.26
PA0751	345	-	conserved hypothetical protein	4879	4300.22	668.031	735.901	657.793	187.33	1025.4	1540.88	311.434	499.177	585.377	332.954	4001.47	3385.5	3642.54	4114.04
PA0752	505	-	conserved hypothetical protein	4061.71	4356.7	709.921	201.098	998.63	277.285	377.203	3421.21	255.314	358.971	149.967	276.206	3923.14	4321.86	3705.85	3145.93
PA0753	156	-	hypothetical protein	7346.46	9898.27	3283.06	650.989	1778.01	1795.24	1395.51	1363.09	1859.62	1452.56	431.528	736.34	5741.98	6995.32	5969.28	5893.25
PA0754	327	-	hypothetical protein	5635.45	5308.52	1644.54	388.204	616.891	494.103	998.624	406.425	427.15	886.997	797.733	426.556	4125.05	4223.66	6220.77	6683.38
PA0755	427	opdH	cis-aconitate porin OpdH	3591.31	3427.15	779.631	0	944.839	75.6776	509.836	497.99	905.856	1507.13	492.67	499.598	3701.95	4093.06	4340.45	5061.52
PA0756	223	-	probable two-component response regulator	6102.83	6833.84	1033.5	1138.5	2600.69	724.537	610.146	953.55	1059.99	609.686	754.69	625.488	5907.07	7607.99	7500.25	4484.27
PA0757	460	-	probable two-component sensor	5343.78	6340.63	779.37	2042.12	1425.22	2622.61	1242.31	751.179	186.86	1103.44	402.447	445.92	5864.75	4503.71	4579.39	4067.29
PA0758	278	-	hypothetical protein	5328.76	5155.09	368.459	1369.89	1360.54	2014.8	880.981	382.449	579.737	423.856	363.229	295.141	5231.2	5060.12	5365.97	3481.06
PA0759	314	-	conserved hypothetical protein	0	0	0	0	0	0	0	0	0	0	0	0	0	27.1514	0	0
PA0760	84	-	conserved hypothetical protein	3294.58	3243.97	609.711	604.49	9005.5	512.926	4859.38	632.862	0	863.239	100.176	195.356	3136.37	3044.84	1506.81	1536.08
PA0761	538	nadB	L-aspartate oxidase	4072.8	4408.37	1094.76	94.3813	796.769	420.447	505.809	494.056	279.596	640.209	672.558	503.277	3682.5	4452.93	3377.71	4107.17
PA0762	193	algU	sigma factor AlgU	1552	1830.22	398.05	0	0	0	0	0	946.403	93.9275	0	170.05	1365.05	1413.56	1686.38	1378.89
PA0763	194	mucA	anti-sigma factor MucA	0	0	131.999	0	0	0	0	0	0	0	0	0	0	0	0	0
PA0764	316	mucB	negative regulator for alginate biosynthesis MucB	3770.98	990.073	1377.64	160.687	797.956	68.1737	602.809	420.573	374.016	659.722	292.92	571.23	2134.32	2131.39	1802.45	1556.74
PA0765	151	mucC	positive regulator for alginate biosynthesis MucC	7525.03	3408.68	1356.71	1849.5	1836.88	0	180.215	528.083	782.709	300.133	780.18	1141.08	4815.48	4347.46	3712.14	3311.23
PA0766	474	mucD	serine protease MucD precursor	2431.56	872.967	486.225	53.5624	691.562	90.8983	0	224.305	521.356	114.734	124.269	155.79	2000.93	2014.47	1602.18	1054.84
PA0767	599	lepA	GTP-binding protein LepA	1250.15	522.309	171.004	42.3849	126.287	71.9296	0	44.3743	179.373	60.5276	98.3365	150.675	545.384	711.648	558.45	350.043
PA0768	284	lepB	signal peptidase I	0	0	0	0	0	0	0	0	0	0	0	0	0	0	0	0
PA0769	125	-	hypothetical protein	2448.37	4279.16	4302.12	0	6253.42	10340.6	870.8	1701.13	85.9557	362.56	403.91	131.279	2529.17	1909.72	3471.69	1806.44
PA0770	229	rnc	ribonuclease III	0	0	111.825	0	0	0	0	0	0	0	0	0	0	0	0	0
PA0771	305	era	GTP-binding protein Era	0	0	0	0	0	0	0	0	0	0	0	0	0	0	0	0
PA0772	233	recO	DNA repair protein RecO	2431.38	909.611	329.715	0	324.662	231.147	116.792	114.078	461.136	155.605	108.345	105.643	1040.25	1427.02	1202.86	1695.96
PA0773	248	pdxJ	pyridoxal phosphate biosynthetic protein PdxJ	26.2566	0	0	0	0	0	0	0	0	0	0	0	0	0	0	0
PA0774	322	-	conserved hypothetical protein	3690.6	3071.59	1113.39	315.386	313.235	234.162	253.533	82.5472	166.839	506.684	574.924	76.4435	3469.1	2647.68	2976.18	2955.29
PA0775	246	-	conserved hypothetical protein	6471.93	5210.28	624.582	1032.06	1025.02	262.718	663.72	2052.94	218.383	626.374	649.923	700.421	5697.49	4955.9	4226.41	4392.83
PA0776	190	-	hypothetical protein	3941.25	5949.18	404.335	534.496	2123.4	2040.91	1289.01	839.374	282.749	906.401	664.326	604.574	5435.5	6057.62	5472.09	5305.56
PA0777	250	-	hypothetical protein	4453.96	2866.23	512.157	507.771	907.754	258.515	870.8	2976.98	343.823	1123.94	639.524	361.017	4721.12	3887.65	4448.1	3838.68
PA0778	134	icp	inhibitor of cysteine peptidase	3814.65	4594.28	0	0	752.699	0	1015.39	595.079	1764.02	946.986	376.782	122.462	3538.95	4135.52	5599.93	4453.5
PA0779	799	-	probable ATP-dependent protease	4078.94	4521.98	929.447	158.877	757.409	444.878	374.64	3426.48	806.843	612.586	484.456	605.871	3943.59	3713.25	3428.51	3714.29
PA0780	250	pruR	proline utilization regulator	6863.26	5490.24	819.452	2132.64	1008.62	646.287	761.95	1488.49	1160.4	616.352	841.48	295.378	5901.4	4774.3	6726.39	5451.56
PA0781	687	-	hypothetical protein	8762.74	8652.69	1714.65	1810.83	1982	2210.73	1663.65	1895.82	1376.29	1319.36	992.137	859.906	7056.16	8860.61	8922.41	7841.41
PA0782	1060	putA	proline dehydrogenase PutA	4622.64	3922.69	869.701	838.302	951.525	945.042	333.738	777.345	719.676	752.483	571.571	410.247	4125.81	3916.92	3829.57	4359.36
PA0783	506	putP	sodium/proline symporter PutP	2689.59	1675.41	202.434	150.525	199.331	127.725	161.339	420.24	276.043	394.087	299.341	162.153	2561.66	2392.54	2626.49	2135.64
PA0784	309	-	probable transcriptional regulator	4699.33	4670.57	1574.59	328.655	897.636	174.295	440.332	430.1	486.804	997.334	462.95	292.085	4399.45	3945.48	4096.18	4097.47
PA0785	212	azoR1	FMN-dependent NADH-azoreductase 1, AzoR1	4684.07	3141.96	1207.92	0	1903.05	508.087	256.722	376.135	658.859	812.34	357.232	193.513	3827.56	3579.12	2899.89	3842.02
PA0786	101	-	probable transporter	3416.99	2997.73	507.086	502.744	499.315	213.296	1077.72	0	106.381	179.485	1416.35	162.474	4590.91	2954.4	3222.48	3992.3
PA0787	387	-	hypothetical protein	4829.04	5293.92	1124.89	459.225	1237.97	1669.99	351.583	1304.97	444.215	936.848	652.31	296.819	3676.12	4582.2	4158.32	4021.8
PA0788	1041	-	hypothetical protein	3246.43	2889.07	713.38	414.607	1090	3435.28	2248.1	331.933	247.711	487.593	363.752	260.099	2844.61	2719	3065.72	3207.19
PA0789	471	-	probable amino acid permease	3905.6	4392.64	652.43	215.614	1124.25	1212.07	751.088	282.168	433.428	423.372	375.182	540.027	3490.37	3421.08	3666.25	2345.71
PA0790	271	-	hypothetical protein	5790.79	5958.59	1417.41	562.109	3256.6	4093.95	502.076	1176.98	515.417	969.949	279.458	968.848	4860.8	6071.7	6338.6	4761.3
PA0791	262	-	probable transcriptional regulator	1963.43	1810.46	781.92	193.806	481.21	986.698	207.729	202.902	1025.23	172.977	192.705	125.266	1689.33	1822.25	1690.85	1415.89
PA0792	494	prpD	propionate catabolic protein PrpD	5443.93	4882.74	1762.48	822.302	918.78	763.16	19169.9	645.673	347.999	623.838	408.816	581.321	4138.49	4487.13	4245.9	3640.43
PA0793	395	-	hypothetical protein	3478.37	6515.32	972.451	385.649	1149.06	518.12	964.494	605.625	353.615	986.715	958.648	789.335	5282.45	5525.41	4875.19	3572.86
PA0794	868	-	probable aconitate hydratase	3664.67	5081.06	560.541	380.244	697.2	161.324	1504.84	1133.03	742.705	574.332	542.89	567.161	4734.91	4469.03	4301.69	4524.64
PA0795	375	prpC	citrate synthase 2	2604.65	5113.46	887.739	67.7029	470.688	143.619	290.267	354.403	515.734	193.365	314.152	306.317	2388.66	2478.09	2266.24	2107.51
PA0796	298	prpB	carboxyphosphonoenolpyruvate phosphonomutase	830.342	406.404	257.797	0	0	867.499	273.951	3121.83	72.1105	669.155	56.4751	55.0667	707.263	429.138	424.738	920.104
PA0797	240	-	probable transcriptional regulator	3757.75	4331.3	533.497	528.929	840.513	0	340.156	110.751	671.529	377.667	315.555	717.932	4961.74	2380.05	3880.03	3225.78
PA0798	216	pmtA	phospholipid methyltransferase	4280.79	4205.15	474.22	0	1167.38	199.471	629.919	246.113	397.943	503.556	311.659	113.957	2878.49	5604.75	3808.88	4853.6
PA0799	663	-	probable helicase	4449.12	5099.46	1429.1	3101.77	1407.19	909.806	861.935	881.997	696.85	683.56	774.212	556.896	4164.42	4449.23	4718.15	4305.9
PA0800	177	-	hypothetical protein	5665.49	5587.86	1157.42	286.877	1282.14	121.711	307.486	750.853	2003.2	768.136	903.283	463.556	4703.5	5009.36	5363.21	5786.35
PA0801	506	-	hypothetical protein	4967.37	4407.93	1163.99	2107.35	1395.32	1873.3	484.017	315.18	785.662	698.609	548.791	356.736	3852.91	4397.56	4574.03	4701.6
PA0802	107	-	hypothetical protein	4990.22	3018.27	4786.52	949.105	15789.1	40166.4	1017.29	2732.54	1707.06	847.103	550.501	306.726	5712.31	5179.07	2365.83	4371.38
PA0803	146	-	hypothetical protein	5173.62	2972.41	526.189	173.894	690.833	885.325	372.774	182.056	1324.66	558.74	691.627	224.793	3320.26	4671.53	3901.19	4197.93
PA0804	273	-	probable oxidoreductase	5163.99	4362.26	844.215	464.992	831.277	276.191	199.359	681.543	118.071	697.231	832.233	1021.86	3744.35	4215.93	5099.97	4519.63
PA0805	75	-	hypothetical protein	0	0	0	0	0	0	0	0	0	0	0	0	0	0	0	0
PA0806	131	-	hypothetical protein	5890.29	4930.62	390.96	193.806	1154.9	82.2248	0	405.804	246.056	484.336	321.175	375.798	4424.44	4230.23	3450.71	3570.52
PA0807	255	ampDh3	AmpDh3	7979.94	7084.44	1606.77	298.689	2175.45	1013.78	1280.59	1042.36	2738.78	853.083	1088.97	1029.64	8099.96	8425.24	9076.3	8602.07
PA0808	157	-	hypothetical protein	3960.9	4049.8	1304.86	323.421	642.431	1303.55	0	507.902	0	865.988	482.377	627.129	5101.3	6353.43	4318.88	3903.81
PA0809	438	-	probable transporter	7210.37	5299.64	2221.69	753.542	3742.01	737.771	745.548	364.112	441.553	1489.97	1210.35	1105.23	6544.28	7883.21	6460.7	6720.37
PA0810	233	-	probable haloacid dehalogenase	6581.5	7753.35	1868.39	2070.31	2489.07	878.359	0	5361.67	1060.61	855.829	1083.45	1514.22	7824.51	7940.1	7605.18	8237.5
PA0811	415	-	probable major facilitator superfamily (MFS) transporter	7963.02	7563.19	1419.23	489.418	2491.16	596.972	1377.02	1985.51	906.159	851.798	750.235	1008.32	7973.5	8546.09	7014.83	7345.45
PA0812	431	-	hypothetical protein	3860.14	2833.35	653.565	176.719	1170.09	1874.38	631.381	246.684	772.804	757.086	351.43	437.85	4547.82	3699.02	4342.12	4209.98
PA0813	415	-	hypothetical protein	3836.37	2893.95	617.057	305.886	789.88	804.614	65.5723	448.341	699.037	152.887	344.702	474.502	2310.79	2917.17	2636.01	3109.18
PA0814	144	-	conserved hypothetical protein	3436.69	1401.72	1422.66	352.619	700.428	523.612	188.976	369.169	671.529	251.778	759.669	56.9787	1829.55	1835.36	2323	2408.13
PA0815	317	-	probable transcriptional regulator	6984.08	7322.53	2181.11	45491.2	2147.68	6591.99	2231.94	2180.08	1050.72	1429.65	902.533	880.024	5817.63	7342.19	5903.64	6436.29
PA0816	294	-	probable transcriptional regulator	9147.29	8101.35	3396.96	863.557	5060.23	9049.48	1758.63	2260.22	1936.93	2250.59	543.813	1116.32	8853.54	10265.4	8702.58	8366.18
PA0817	141	-	probable ring-cleaving dioxygenase	4294.91	4580.93	363.232	1440.49	357.665	229.18	192.997	0	1524.04	964.256	1551.66	1920.3	4409.61	5320.91	5450.16	5319.1
PA0818	90	-	hypothetical protein	5100.78	5719	1707.19	0	3922.4	718.097	604.723	590.671	1910.13	1712.09	1215.47	364.664	6322.93	6630.98	8237.22	9498.12
PA0819	97	-	hypothetical protein	10371.6	6346.74	1055.99	261.738	3119.43	333.138	2805.41	4384.36	4873.78	560.66	780.754	676.696	7822.18	9228.68	10066.1	7399.34
PA0820	270	-	hypothetical protein	10322.1	14652.6	2276.25	2726.92	4482.74	1914.92	1914.95	24709.7	1671.36	2215.65	1932.29	1701.76	10772.4	11272.7	14264.4	10961.7
PA0821	362	-	hypothetical protein	8553.26	9479.01	2192.94	631.208	6756.61	1904.34	2706.22	513.982	1751.17	575.89	1255.25	1450.6	9344.66	10715.8	8591.3	9690.7
PA0822	148	-	hypothetical protein	6247.65	8387.57	692.105	686.178	1874.12	655.021	367.737	538.788	1814.94	2694.7	795.994	831.581	7191.62	9677.64	7024.98	6266.29
PA0823	77	-	hypothetical protein	19534.9	4194.23	2327.99	2967.5	5567.04	5455.67	1767.05	1725.99	3488.46	1177.14	1311.4	1278.69	11359.4	17715.4	8806.02	10473.3
PA0824	172	-	hypothetical protein	24191.5	11735.3	5062.02	4133.02	6303.85	5323.1	3322.46	4172.47	2498.71	1159.35	3962.78	1765.01	20034.9	19876.4	19027.8	20489.3
PA0825	111	-	hypothetical protein	10060.8	18457.2	2307.02	2744.71	3634.65	8151.37	1716.1	957.845	6291.8	3429.62	1819.42	1256.61	13956	12903.5	12543.2	13513.4
PA0826	212	-	hypothetical protein	8861.35	11330.1	1691.09	1197.57	2140.93	5944.62	513.444	1755.3	2229.98	983.359	1230.47	1393.29	8201.92	9852.63	9083.49	8635.04
PA0826.1	10	-	tmRNA tag peptide	0	0	0	0	0	0	0	0	0	0	0	0	0	0	0	0
PA0827	292	-	hypothetical protein	13391.2	11509.4	2718.64	1738.94	3367.81	1881.32	2609.42	1911.59	2502.14	3569.73	2535.97	1320.66	11765.3	12379.6	12229.9	12151.9
PA0828	227	-	probable transcriptional regulator	4876.55	3690.16	564.05	111.844	888.649	521.965	119.879	234.187	851.984	319.436	407.765	433.741	6452.92	3755.75	5097.92	4653.93
PA0829	313	-	probable hydrolase	6220.38	5288.01	1390.84	1784.5	5719.79	825.926	956.35	254.762	755.202	579.17	994.72	838.843	7710.07	7735.64	6816.74	7497.61
PA0830	277	-	hypothetical protein	7181.6	6485.34	1848.94	1008.21	1911.64	1322.13	982.401	767.659	892.139	1014.38	637.945	681.276	4945.73	8002.31	5940.2	6667
PA0831	339	oruR	transcriptional regulator OruR	7539.28	7204.57	1812.95	449.355	1487.63	2033.55	963.275	548.854	665.586	1149.71	421.981	1016.54	6279.41	6865.7	8027.42	6423.01
PA0832	213	-	conserved hypothetical protein	8284.75	7154.67	841.573	715.171	1775.73	404.562	127.758	499.159	1765.52	1276.62	1106.17	808.937	7421.28	7805.07	9507.75	6284.97
PA0833	237	-	hypothetical protein	6882.55	7750.25	756.35	642.749	425.576	318.144	459.283	672.916	2720.12	1109.1	745.615	727.019	6981.01	5863.56	7019.05	7315.85
PA0834	304	-	conserved hypothetical protein	10120.9	8698.02	2274.38	835.15	3068.98	744.081	358.059	1573.83	2049.93	1341.71	636.646	890.667	9290.27	8693.81	7999.96	7056.39
PA0835	704	pta	phosphate acetyltransferase	8676.01	9074.52	3164.61	1154.03	1898.32	3687.39	1391.55	1321.46	1480.42	1545	1135.52	1025.62	8861.68	7593.06	8822.53	8339.37
PA0836	394	ackA	acetate kinase	6561.21	7454	1039.91	257.752	2431.94	246.048	759.74	809.549	981.728	1679.37	790.222	1020.41	6659.94	7703.28	7687.01	7921.17
PA0837	161	slyD	peptidyl-prolyl cis-trans isomerase SlyD	9302.33	5829.75	2067.72	1261.54	1722.79	1404.97	507.065	990.566	1534.92	1013.37	888.519	1579.83	4254.56	5719	4492.35	4407.9
PA0838	160	-	probable glutathione peroxidase	7061.05	7695.42	1120.34	793.393	2521.54	471.251	2381.09	830.631	134.306	849.751	157.777	717.932	4610.47	6820.43	5763.54	6401.15
PA0839	196	-	probable transcriptional regulator	4767.44	7620.76	4703.49	647.668	900.55	1978.43	277.679	678.066	1754.2	231.225	472.259	418.619	5430.41	6263.66	6180.99	5390.01
PA0840	370	-	probable oxidoreductase	7444.38	5891.75	1384.21	411.707	817.797	582.241	1544.49	1580.44	2642.56	1592.33	1091.65	1064.42	8031.83	6497.85	6035.38	6342.58
PA0841	319	-	hypothetical protein	8318.15	9839.26	2247.71	1034.64	5454.12	1114.29	1194.28	749.911	808.361	852.414	1239.8	1080.27	8291.83	9460.95	10061.1	9732.95
PA0842	406	-	probable glycosyl transferase	7161.19	7308.26	1450.69	250.134	1552.67	610.205	938.363	5237.48	952.711	1473.46	746.14	929.623	8539.59	6278.66	6212.8	7528.14
PA0843	207	plcR	phospholipase accessory protein PlcR precursor	3727.67	3754.16	494.838	367.95	852.695	260.18	788.769	385.22	0	350.3	243.907	396.374	2392.74	2553.54	3712.43	3778.99
PA0844	730	plcH	hemolytic phospholipase C precursor	5240.53	4894.1	1192.7	382.568	1934.33	560.706	484.606	1492.86	1133.32	1018.15	633.991	449.585	4475.13	5080.29	4718.58	4871.81
PA0845	670	-	conserved hypothetical protein	3605.69	2997.58	802.635	1061.01	1016.14	2186.44	893.545	6863.24	946.154	473.493	552.613	747.016	3491.77	4173.7	3818.75	4128.51
PA0846	246	-	probable sulfate uptake protein	3639.63	1558.98	520.485	309.617	6662.61	1926.6	221.24	324.149	0	736.911	307.858	466.947	2398.94	3223.07	2976.86	3015.97
PA0847	735	-	hypothetical protein	6733.12	6357.5	1637.51	483.592	1818.25	1245.68	592.381	1446.54	1461.83	1381.18	961.691	1261.44	8072.13	8711.13	7773.9	7866.95
PA0848	199	-	probable alkyl hydroperoxide reductase	1783.34	405.723	257.365	382.742	886.974	0	136.746	1335.69	431.938	318.834	761.137	0	1270.94	1199.57	1998.98	1337.32
PA0849	316	trxB2	thioredoxin reductase 2	3534	3129.91	1620.75	482.061	877.751	681.737	344.462	504.687	238.01	401.57	559.211	649.124	2734.6	3183.59	2174.38	3802.54
PA0850	139	-	hypothetical protein	3443.2	4283.81	1473.83	1826.52	362.812	1782.33	783.094	956.122	927.579	521.669	1331.84	531.255	3260.02	4906.79	4748.07	4467.35
PA0851	320	-	hypothetical protein	4781.98	4163.1	1040.32	317.357	1103.17	336.608	680.313	83.0631	369.341	481.525	972.961	1076.9	4149.42	4662.41	5254.99	5040.28
PA0852	389	cbpD	chitin-binding protein CbpD precursor	6620.44	7549.81	1843.24	1501.12	2592.84	803.013	699.55	4168.1	2182.04	675.723	1016.7	970.249	6068.28	7363.96	7576.65	6447.41
PA0853	207	-	probable oxidoreductase	3696.22	2876.56	865.967	490.6	2070.83	208.144	131.461	0	622.867	262.725	40.6512	118.912	3818.2	4695.23	2620.54	3272.53
PA0854	464	fumC2	fumarate hydratase	4315.36	5546.45	1766.06	601.884	2010.71	5107.15	762.42	2119.54	1042.03	839.983	453.383	353.661	4792.16	4464.88	4773.72	4849.09
PA0855	339	-	hypothetical protein	6242.71	5686.25	982.013	449.355	1710.78	826.129	1043.55	313.631	1584.73	1042.76	1439.7	1161.76	4911.62	5733.99	5573.86	5328.72
PA0856	182	-	hypothetical protein	8407.88	8539.69	844.215	278.995	2078.19	414.287	1345.67	876.27	472.284	1095.65	1571.99	811.477	8453.74	9790.32	7550.6	8640.48
PA0857	101	bolA	morphogene protein BolA	8993.79	5795.61	2028.35	0	998.63	959.832	269.431	1052.68	212.762	1076.91	1083.09	812.37	4695.25	7428.19	7161.07	8144.29
PA0858	312	-	conserved hypothetical protein	3641.92	2846.56	1149.07	406.868	646.549	34.5239	523.318	170.386	929.809	755.334	916.997	289.276	2600.78	3306.38	3390.32	3101.71
PA0859	200	-	hypothetical protein	6446.51	7266.5	1536.47	0	1891.16	269.286	544.25	2923.82	805.835	861.081	462.814	943.567	6270.24	7246.71	6509.41	5806.4
PA0860	596	-	probable ATP-binding/permease fusion ABC transporter	6222.1	5486.45	1117.12	1107.56	2326.92	1265.1	410.927	891.953	1460.24	669.155	960.077	523.133	5817.24	6208.2	6371.07	6075.4
PA0861	818	-	hypothetical protein	4537.44	3874.08	1565.27	838.009	2712.66	8019.33	632.075	909.835	512.267	698.084	1275.59	601.829	3465.5	3908.41	3813.07	3598.44
PA0862	260	-	hypothetical protein	5021.47	6598.85	1280.39	781.187	969.823	787.145	1046.64	715.621	826.497	1638.49	614.927	662.706	5066.45	6492.53	6363.37	5893.25
PA0863	319	-	probable oxidoreductase	4317.27	3828.13	1043.58	79.588	948.542	135.065	85.3057	416.617	1246.22	483.035	395.68	334.37	3336.55	4089.05	4024.45	2755.56
PA0864	262	-	probable transcriptional regulator	9233.1	8590.06	1857.06	1259.74	1636.11	1685.61	623.187	1623.22	1599.37	1522.2	1059.88	782.913	9371.77	8460.46	8385.21	7910.54
PA0865	357	hpd	4-hydroxyphenylpyruvate dioxygenase	2580.94	2007.16	573.846	497.815	282.526	90.5164	228.677	74.4543	752.413	457.009	329.992	183.864	1800.65	2817.97	2152.58	3049.58
PA0866	472	aroP2	aromatic amino acid transport protein AroP2	7325.59	5217.23	1519.11	1828.84	1442.41	1871.31	634.19	1295.22	569.092	960.17	677.462	1199.45	6273.81	6827.66	7144.57	6150.85
PA0867	127	mliC	membrane-bound lysozyme inhibitor of c-type lysozyme MliC	7024.36	7072.6	1814.73	799.64	794.186	84.8146	3856.89	837.171	1184.43	856.441	795.099	581.452	6223.36	7048.68	6264.52	6413.46
PA0868	137	-	conserved hypothetical protein	4230.18	4199.01	1308.43	370.636	2024.59	943.485	794.526	388.032	1176.4	396.964	429.953	119.78	3538.38	5227.34	4355.44	4885.76
PA0869	310	pbpG	D-alanyl-D-alanine-endopeptidase	6007.5	3678.83	826.06	655.189	1138.76	1772.08	614.476	685.94	1421.04	409.342	407.168	529.351	5065.14	5390.34	5774.48	5228.88
PA0870	399	phhC	aromatic amino acid aminotransferase	6348.43	4527.65	1732.86	445.414	1453.52	1484.79	1023.03	799.404	996.354	1203.99	695.961	699.167	5810.55	5811.9	4871.63	3617.88
PA0871	118	phhB	pterin-4-alpha-carbinolamine dehydratase	441.467	684.227	0	0	213.69	91.2835	0	0	0	0	0	0	89.3069	289.001	842.791	205.028
PA0872	262	phhA	phenylalanine-4-hydroxylase	7853.72	6240.31	1563.84	1744.25	1347.39	1356.71	415.458	1521.77	2132.49	1868.15	1445.29	1064.76	7240	8330.3	6763.38	9110.98
PA0873	519	phhR	transcriptional regulator PhhR	6800.2	6436.55	1134.84	1418.63	2234.89	933.941	943.787	1229.14	1821.8	471.538	875.528	743.029	6477.25	6439.33	5487.22	6044.45
PA0874	88	-	hypothetical protein	1442.92	1032.17	290.998	0	573.077	0	0	0	0	0	191.245	279.714	598.762	1550.1	1438.32	549.848
PA0875	731	-	conserved hypothetical protein	8034.87	8697.93	1786.6	903.014	3345.96	1561.93	1005.11	3599.78	1543.32	1165.55	1312.29	1055.08	8808.28	9505.22	7964.85	7722.45
PA0876	314	-	probable transcriptional regulator	9373.43	9963.79	1141.75	808.553	1927.29	994.816	953.305	1015.8	1779.34	750.523	1071.95	966.823	7819.76	9611.6	6795.03	7987.4
PA0877	298	-	probable transcriptional regulator	6948.65	5113.91	2320.18	851.966	3384.62	7843.64	456.586	1873.1	1225.88	790.819	762.414	468.067	7107.99	5922.1	5946.33	6170.11
PA0878	275	-	hypothetical protein	3563.64	2312.07	1117.43	0	1100.31	705.04	197.909	289.966	664.203	659.2	458.989	417.706	3333.91	3534.22	3977.97	4516.09
PA0879	386	-	probable acyl-CoA dehydrogenase	4546.33	2614.6	530.733	131.547	849.223	334.864	634.489	68.8606	473.202	587.047	545	212.563	4204.37	3821.03	4286.2	3885.98
PA0880	126	-	probable ring-cleaving dioxygenase	11085.3	5366.57	2642.08	604.49	1400.86	3590.48	215.972	843.816	767.462	1510.67	1268.9	586.067	4516.38	6225	4950.94	6464.36
PA0881	450	-	hypothetical protein	3610.34	3162.27	682.876	846.286	1008.62	526.604	483.778	295.335	1456.47	886.258	224.395	528.762	3161.47	3239.71	3375.25	3888.85
PA0882	400	-	hypothetical protein	7317.45	7039.42	1472.45	2475.39	1323.81	1481.07	1428.66	930.307	617.807	1178.32	610.073	1005.1	7192.33	5967.88	6486.81	7358.81
PA0883	275	-	probable acyl-CoA lyase beta chain	2971.67	1174.38	465.598	646.255	733.539	117.507	395.818	289.966	78.1415	230.72	458.989	149.181	3487.19	2294.15	2597.19	2287.37
PA0884	331	-	probable C4-dicarboxylate-binding periplasmic protein	5105.04	3475.92	851.017	767.026	837.974	748.469	739.917	240.908	324.606	985.813	711.826	669.285	4075.2	4893.82	5517.38	5262.6
PA0885	212	-	probable C4-dicarboxylate transporter	5544.1	4760.54	2536.63	1197.57	832.584	203.235	1026.89	626.891	709.54	855.095	198.462	735.348	3429.89	5187.71	4818.94	4564.78
PA0886	427	-	probable C4-dicarboxylate transporter	5040.03	4868.91	1199.43	654.038	1417.26	1992.84	701.025	746.984	427.765	1761.86	847.392	730.181	6046.52	5710.32	6584.79	5458.14
PA0887	651	acsA	acetyl-coenzyme A synthetase	6726.69	7937.46	2478.18	3626.94	2130.33	3375.39	919.624	734.936	2327.14	1573.32	995.298	894.854	8061.49	7726.68	8554.78	6553.14
PA0888	259	aotJ	arginine/ornithine binding protein AotJ	6511.63	5572.23	2471.8	2450.63	1655.07	2620.08	525.338	1026.26	2198.67	1329.85	942.197	823.661	8422.44	8163.45	6353.03	7161.48
PA0889	229	aotQ	arginine/ornithine transport protein AotQ	16435.5	14411.4	5143.94	1330.41	4734.77	8654.79	1307.15	3133.91	3425.09	2256.11	1580.07	2185.59	16106.4	14519.5	12870.4	14015.9
PA0890	232	aotM	arginine/ornithine transport protein AotM	9234.17	9744.34	2207.57	3283.01	3369.3	3110.72	1524.84	1718.55	1157.81	1601.83	1450.83	1485.38	9947.71	8966.52	11106.2	8655.37
PA0891	370	-	hypothetical protein	4496.55	3409.58	1176.58	1166.5	1294.84	4133.91	2132.87	1724.12	406.547	1494.34	341.14	643.089	3987.43	3848.01	3249.82	3312.96
PA0892	254	aotP	arginine/ornithine transport protein AotP	5088.81	3337.63	2318.82	299.865	1389.83	1823.51	1821.31	1778.99	126.903	820.756	430.679	613.755	6057.4	5907.46	4662.8	4889.47
PA0893	329	argR	transcriptional regulator ArgR	4225.63	4448	1011.86	771.689	613.14	818.499	578.99	646.327	1143.03	688.754	946.345	399.024	4900.75	4301.64	4286.85	3750.33
PA0894	107	-	hypothetical protein	699.848	282.963	0	1186.38	0	201.336	0	496.826	602.493	0	0	0	1674.3	478.068	1098.42	979.792
PA0895	406	aruC	N-succinylglutamate 5-semialdehyde dehydrogenase	6639.94	7979.42	1324.54	687.868	2235.85	1300	670.259	78562.1	1217.35	959.981	808.318	788.159	6099.71	6404.66	5789.71	5462.37
PA0896	338	aruF	arginine/ornithine succinyltransferase AI subunit	5105.27	5105.9	1212.21	375.571	1044.42	2039.56	966.125	157.279	254.307	616.781	697.084	485.499	5144.4	4792.46	4761.16	5129.75
PA0897	340	aruG	arginine/ornithine succinyltransferase AII subunit	7823.53	9528.37	1656.98	1642.79	1038.28	918.741	14086.5	781.77	948.041	1066.35	717.733	699.833	6787.85	7597.76	8189.94	8064.44
PA0898	488	aruD	succinylglutamate 5-semialdehyde dehydrogenase	4850.36	7486.54	1311.88	468.232	826.735	2582.5	557.633	708.079	726.572	705.804	586.277	874.296	5549.84	5625.46	4983.58	5155.96
PA0899	448	aruB	succinylarginine dihydrolase	4869.19	6645.64	1371.85	340.026	2026.24	3414.17	789.649	296.654	1031.28	343.947	976.717	641.01	4586.95	5880.34	5246.92	4950.27
PA0900	96	-	hypothetical protein	4035.85	3153.86	3200.98	1322.32	1050.64	3814.89	283.464	553.754	223.843	0	525.925	1538.42	5817.97	5062.04	5085.48	3948.22
PA0901	332	aruE	succinylglutamate desuccinylase	4962.18	8663.62	848.453	1758.85	1139.25	519.106	1147.52	320.243	1294.51	81.9037	988.485	518.987	7554.51	7369.97	8496.22	6728.47
PA0902	334	-	hypothetical protein	7661.89	6768.53	1533.41	608.11	1283.42	2418.74	407.373	875.396	1640.62	2008.19	856.596	319.354	6278.76	7963.98	7335.54	6422.58
PA0903	874	alaS	alanyl-tRNA synthetase	0	0	0	0	0	0	0	0	0	0	9.62791	0	0	0	0	0
PA0904	412	lysC	aspartate kinase alpha and beta chain	7.90247	0	0	0	0	0	0	0	0	0	0	0	0	0	0	0
PA0905	61	rsmA	RsmA, regulator of secondary metabolites	0	0	0	0	0	0	0	0	0	0	0	0	0	0	0	0
PA0906	237	-	probable transcriptional regulator	0	0	0	0	0	0	0	0	0	0	0	34.62	0	0	0	0
PA0907	176	-	hypothetical protein	4180.76	5103.52	581.997	1298.28	1002.89	244.806	1082.32	0	793.625	1030	1625.59	139.857	4909.85	3681.48	5342.32	3940.58
PA0908	124	-	hypothetical protein	3360.84	2523.09	619.545	204.747	610.05	521.199	658.367	0	346.596	730.968	339.306	0	2719.54	2062.63	1968.57	2991.65
PA0909	91	-	hypothetical protein	6618.97	4658.01	1407.03	2789.95	1108.37	0	0	584.18	354.213	1394.46	1017.17	450.82	9148.56	6277.05	6358.4	6026.18
PA0910	167	-	hypothetical protein	4834.98	4290.76	2453.45	0	1660.89	515.998	488.848	477.488	836.395	705.581	705.432	1130.02	3028.95	3930.94	4385.08	5408.49
PA0911	150	-	hypothetical protein	2669.77	3633.25	512.157	677.029	672.411	215.429	0	177.201	1432.59	1812.8	224.395	546.996	3512.74	4092.26	4942.33	5268.77
PA0912	179	-	hypothetical protein	3310.38	6258.39	143.061	851.014	422.605	240.703	0	0	1140.47	455.732	470.1	458.376	2472.65	1857.52	3030.45	3919.59
PA0913	482	mgtE	probable Mg transporter MgtE	2735.7	816.601	318.77	0	418.513	0	282.287	0	557.285	0	87.2904	238.318	677.769	778.265	900.333	685.98
PA0914	130	-	hypothetical protein	2454.38	1164.5	0	0	193.965	248.572	418.654	408.926	82.6497	69.7231	582.563	0	1864.45	2623.24	1321.35	3535.95
PA0915	153	-	conserved hypothetical protein	13087.1	12401.1	2008.46	3152.83	1648.07	633.615	355.719	1042.36	1053.38	1540.29	2969.93	858.032	10193.8	14209.2	13413.5	12597.4
PA0916	440	-	conserved hypothetical protein	7022.2	7316.96	1862.39	403.909	3094.62	2080.85	742.159	1389.42	927.931	1112.4	439.864	745.903	7089.35	6258.52	7951.84	7001.4
PA0917	634	kup	potassium uptake protein Kup	7133.01	5985.37	2383.07	1161.31	24062	4774.1	1974.41	2683.17	593.149	972.165	942.351	880.024	7679.27	6831.19	6816.29	7034.13
PA0918	182	-	cytochrome b561	4203.94	4269.84	140.703	1115.98	692.731	177.551	448.558	292.09	708.426	348.616	462.351	676.231	3184.63	3888.02	3576.6	3146.02
PA0919	427	-	hypothetical protein	3919.18	3450.78	779.631	654.038	1417.26	227.033	254.918	124.497	704.555	827.86	492.67	365.091	3652.59	4073.09	4531.01	4400.5
PA0920	881	-	hypothetical protein	6105.12	4593.68	1424.27	691.63	1173.48	1271.54	555.988	1689.55	548.809	1172.87	630.393	828.875	6291.83	6357.87	6085.38	5419.01
PA0921	119	-	hypothetical protein	6648.43	4070.87	1506.35	640.048	635.682	271.549	457.353	1116.81	902.896	380.841	565.701	2964.81	5136.27	5731.46	3798.68	5557.01
PA0922	104	-	hypothetical protein	4789.81	3396.47	738.688	244.121	7516.13	0	1046.64	0	516.561	87.1539	566.38	788.936	3850.5	5082.53	6432.91	6203.42
PA0923	349	dinB	DNA Polymerase IV, DinB	6418.34	5696.83	1247.37	436.48	1083.76	586.411	1169.59	685.449	1139.1	701.227	988.558	658.275	7126.13	5936.12	5543.67	6100.32
PA0924	642	-	hypothetical protein	9447.95	8913.34	3510.11	988.652	5145.2	13523	762.968	1324.87	2125.46	1143.59	1114.11	1137.44	8207.34	6759.35	7238.31	7561.99
PA0925	135	-	hypothetical protein	8585.71	5382.59	1138.13	188.063	747.123	79.7885	604.723	787.561	159.177	1477.1	1246.64	1458.65	6088.75	7830.87	7098.74	5436.03
PA0926	141	-	hypothetical protein	3394.36	2505.19	544.848	180.061	715.331	916.719	0	754.048	0	192.851	775.832	349.146	2391.65	2720.92	3526.57	2459.37
PA0927	329	ldhA	D-lactate dehydrogenase (fermentative)	8391.89	8803.97	3424.76	617.351	3295.63	6809.91	909.841	1858.19	783.791	1956.06	1227.69	847.926	9289.01	10132.2	8821.01	6887.87
PA0928	925	gacS	sensor/response regulator hybrid	5307.86	4451.55	1411.89	988.096	1526.55	2818.04	264.77	977.002	766.632	734.919	673.184	1046.68	4488.71	4460.93	3811.82	3722.72
PA0929	239	-	two-component response regulator	7369.86	6038.52	2571.5	2443.25	1688.06	1126.72	227.72	667.285	944.074	1403.21	774.584	1476.2	5776.18	6313.89	6430.73	5533.76
PA0930	445	-	two-component sensor	6423.83	6078.09	1496.19	912.848	1133.28	774.576	917.276	716.769	1086.52	692.531	661.838	1290.66	6228.21	6092.41	4977.55	5599.81
PA0931	742	pirA	ferric enterobactin receptor PirA	8056.17	7508.06	1932.67	1881.9	2514.74	1930.73	733.491	1397.07	1361.16	1050.55	1462.95	862.513	6831.38	6227.55	7188.81	6890.64
PA0932	299	cysM	cysteine synthase B	12217.5	4523	2740.64	1103.85	6662.26	2449.69	1274.16	2311.32	2335.75	1030.69	816.151	1015.33	8529.26	9495	6984.73	6446.16
PA0933	450	ygcA	probable RNA methyltransferase	5209.3	3072.56	1251.94	1579.73	1793.1	1627.69	846.612	3366.82	740.174	866.116	617.085	1166.92	5198.85	4887.98	5082.97	4695.3
PA0934	747	relA	GTP pyrophosphokinase	4018.56	2013.07	617.057	67.9748	708.867	14.4196	36.4291	284.661	1222.6	497.489	484.386	318.532	1396.63	2168.48	2154.31	1932.44
PA0935	276	-	conserved hypothetical protein	10038.8	11189.4	2226.77	1011.86	3654.41	273.189	492.98	79259.1	856.443	1412.15	762.21	1189.12	8323.67	8278.42	7534.04	7947.57
PA0936	312	lpxO2	lipopolysaccharide biosynthetic protein LpxO2	4967.21	3719.94	902.841	81.3736	1050.64	483.334	1221.07	596.35	516.561	1510.67	1078.82	867.829	4931.35	3552.31	5128.94	6255.11
PA0937	179	-	conserved hypothetical protein	4547.23	6258.39	1430.61	283.671	2113.02	1504.39	1368.23	593.971	900.374	1215.29	987.211	1191.78	4709.82	7239.57	5858.87	6577.7
PA0938	442	-	hypothetical protein	6113.86	4840.68	1332.54	631.842	2681.28	974.792	2093.27	4690.62	802.188	984.326	1446.89	686.838	5626.74	6442.38	5093.15	5674.3
PA0939	108	-	hypothetical protein	4732.99	4485.49	1185.55	1175.4	1634.33	598.414	0	0	795.886	1174.96	779.148	455.83	4781.23	5999.46	6864.35	3882.88
PA0940	84	-	hypothetical protein	4457.37	3364.12	1524.28	302.245	5403.3	14105.5	0	949.293	0	863.239	0	97.6778	2885.46	3349.32	3121.24	4320.24
PA0941	77	-	hypothetical protein	3382.67	1966.04	332.57	1648.61	654.946	0	0	0	0	0	546.415	213.115	1779.18	1771.54	1878.62	2932.53
PA0942	186	-	probable transcriptional regulator	1750.44	868.16	137.677	818.986	406.7	57.911	0	142.904	0	0	316.686	0	1359.77	962.561	1117.95	1083.93
PA0943	238	-	hypothetical protein	2393.98	636.073	107.596	0	529.735	0	0	223.363	1715.5	190.42	318.207	137.898	1549.74	3152.3	2924.98	2100.82
PA0944	222	purN	phosphoribosylaminoimidazole synthetase	5558.35	4591.57	461.403	114.363	1362.99	388.16	0	359.192	387.188	734.919	871.803	369.592	5696.33	3917.14	3257.96	3596.31
PA0945	353	purM	phosphoribosylaminoimidazole synthetase	2776.21	5089.06	217.631	0	571.454	0	0	75.298	1217.5	590.573	548.273	348.652	1164.28	1062.67	819.567	1325.04
PA0946	345	-	hypothetical protein	5860.47	4270.97	1410.29	1324.62	1827.2	3309.49	709.892	462.264	747.441	1313.62	560.986	451.866	4490.2	5634.27	4507.32	5212.67
PA0947	234	-	conserved hypothetical protein	0	0	0	0	0	0	0	340.772	0	0	0	0	0	0	0	0
PA0948	139	-	hypothetical protein	10423.3	6825.05	1842.29	913.258	2176.87	232.477	587.32	23520.6	1082.18	1369.38	544.843	708.34	7808.9	8034.86	7349.75	8760.66
PA0949	198	wrbA	Trp repressor binding protein WrbA	3436.69	2242.75	646.663	128.225	636.753	54.4013	137.437	0	0	137.333	509.988	372.951	2288.6	2368.21	2465.69	2728.88
PA0950	117	-	probable arsenate reductase	7708.21	6210.68	1094.35	867.985	1293.1	552.382	697.757	93144.3	1010.16	1007.11	1294.58	1262.3	6845.34	5100.75	7263.59	6203.42
PA0951	411	-	probable ribonuclease	6535.4	7857.79	3426.84	864.818	4294.59	14493	397.263	3039.58	1594.68	1235	1146.54	958.24	5153.73	6451.2	6313.2	4964.24
PA0952	127	-	hypothetical protein	8434.36	10569.2	806.547	199.91	2382.56	84.8146	1071.36	627.879	592.214	1641.51	1590.2	904.481	9957.37	8189.89	9681.54	7746.95
PA0953	154	-	probable thioredoxin	7336.16	6356.87	1330.28	164.861	1964.84	0	176.705	172.599	1116.31	529.715	382.491	692.624	3216.21	5148.54	3111.46	3718.02
PA0954	91	-	probable acylphosphatase	7227.2	4436.2	844.215	557.991	1385.46	236.735	0	292.09	1298.78	796.836	924.703	901.641	5790.23	5621.24	4470.75	6646.52
PA0955	318	-	hypothetical protein	5815.42	2602.43	1127.39	1117.74	1268.7	5047	342.296	501.513	540.602	199.522	396.924	283.818	3313.91	3244	2672.45	2333.11
PA0956	571	proS	prolyl-tRNA synthetase	0	0	44.8474	0	0	0	0	0	0	0	0	0	0	0	0	0
PA0957	135	-	hypothetical protein	15073.2	12708.9	3983.45	940.317	5043.08	3590.48	3023.61	1378.23	3899.84	1745.66	997.309	1762.54	12255.6	12062.1	13862.6	11529.2
PA0958	443	oprD	Basic amino acid, basic peptide and imipenem outer membrane porin OprD precursor	11869.4	11914.9	3930.78	3954.43	2618.3	2844.83	4177.09	1380.01	3153	2230.2	2184.43	1407.62	11894.2	12682.5	11244.9	12670.1
PA0959	209	-	hypothetical protein	9424.73	9271.45	1715.36	607.382	1568.42	2473.83	1041.63	763.068	2004.95	737.264	1046.82	1491.81	8470.91	10157.2	9040.85	8450.3
PA0960	69	-	hypothetical protein	8351.87	4826.78	1484.51	1471.8	2192.64	624.432	0	0	1401.45	1182.26	609.768	594.56	3207.28	4942.34	5896.2	4791.92
PA0961	63	-	probable cold-shock protein	6563.31	4966.08	406.474	0	800.489	0	0	0	341.094	143.873	133.568	0	4181.83	541.304	2726.6	2432.13
PA0962	156	-	probable dna-binding stress protein	6490.76	3622.9	984.918	488.242	161.637	966.669	523.318	1022.32	1584.12	929.642	647.292	525.957	4458.48	6066.25	4984.06	3825.44
PA0963	591	aspS	aspartyl-tRNA synthetase	0	0	0	0	0	0	0	0	0	0	0	0	0	0	0	0
PA0964	248	pmpR	pqsR-mediated PQS regulator, PmpR	5133.16	1098.76	619.545	0	508.375	173.733	0	214.356	563.218	548.226	203.584	198.506	977.335	1237.58	2187.3	1073.09
PA0965	174	ruvC	Holliday junction resolvase RuvC	467.79	0	0	0	0	0	156.394	0	185.249	156.276	0	0	0	0	0	231.737
PA0966	201	ruvA	Holliday junction DNA helicase RuvA	615.527	200.843	0	0	376.349	0	0	0	0	0	0	0	0	84.8313	89.9587	0
PA0967	352	ruvB	Holliday junction DNA helicase RuvB	351.48	28.6715	0	0	71.6347	0	0	75.5119	0	0	0	0	29.9381	48.4406	0	0
PA0968	148	-	conserved hypothetical protein	10669.4	10228.7	1038.16	514.633	1703.74	145.56	0	179.596	1234.16	2021.03	1535.13	1496.85	8829.32	8122.31	10934.5	8936.28
PA0969	231	tolQ	TolQ protein	0	0	0	0	0	0	0	0	0	0	0	0	0	0	0	0
PA0970	146	tolR	TolR protein	0	0	0	0	0	0	0	0	0	0	0	0	0	0	0	0
PA0971	347	tolA	TolA protein	0	0	0	0	0	0	235.267	0	0	0	0	0	0	0	0	0
PA0972	432	tolB	TolB protein	0	0	0	0	0	0	0	0	0	0	0	0	0	0	0	0
PA0973	168	oprL	Peptidoglycan associated lipoprotein OprL precursor	0	0	0	0	0	0	0	0	0	0	0	0	0	0	0	0
PA0974	274	-	conserved hypothetical protein	4420.3	2062.67	560.756	92.659	2484.73	628.99	397.263	194.016	784.267	231.562	184.266	748.625	3192.23	4356.12	3101.6	3590.74
PA0975	264	-	probable radical activating enzyme	5056.38	4128.69	872.995	192.338	859.616	448.81	0	503.413	569.782	652.334	509.988	466.189	3712.33	3520.02	5239.58	3910.03
PA0976	224	-	conserved hypothetical protein	8444.77	5136.29	1829.13	1133.42	2363.94	1971.56	121.484	1542.6	959.327	606.965	150.264	879.1	4422.29	4415.01	4722.23	3744.21
PA0977	107	-	hypothetical protein	2038.69	1131.85	478.652	0	235.658	0	0	496.826	0	338.841	314.572	230.045	2757.66	2709.05	1351.9	1356.64
PA0978	275	-	conserved hypothetical protein	6061.74	5945.31	2421.11	369.288	1375.39	1488.42	791.637	676.587	2422.39	889.921	550.787	924.92	7089.35	6355.4	5358.76	6656.83
PA0979	102	-	conserved hypothetical protein	9129.05	9597.63	502.115	248.908	1236.05	1267.23	1067.16	1563.54	3686.83	2932.47	1649.96	1769.69	11571.4	9779.3	7711.31	9803.83
PA0980	94	-	hypothetical protein	3879.27	3650.43	272.424	540.182	0	1833.44	289.495	565.536	0	385.702	805.672	1047.44	5493.33	4172.07	2981.56	2402.17
PA0981	207	-	hypothetical protein	2154.82	9653.56	494.838	858.551	10597.8	1196.83	788.769	385.22	1920.51	1444.99	1260.19	1109.85	4276.38	4571.67	5110.04	4051.7
PA0982	182	-	hypothetical protein	19910.6	18521.1	5346.7	4184.93	4156.39	4024.5	4485.58	2482.77	4132.49	2041.89	3883.75	2479.51	24029.5	21501.2	21906.7	23661.6
PA0983	95	-	conserved hypothetical protein	4695.23	11260.9	539.113	1603.49	1857.98	1814.14	859.343	279.791	0	381.642	1417.23	172.735	3993.43	6910.18	7423.01	5602.67
PA0984	108	-	colicin immunity protein	30.1464	654.134	0	0	0	0	0	0	0	0	0	0	1073.34	0	167.423	74.6708
PA0985	498	pyoS5	pyocin S5	2654.34	4965.11	1079.85	560.792	607.6	410.959	109.287	213.496	431.505	618.828	980.036	642.555	3491.58	3372.55	3140.7	3546.41
PA0986	87	-	conserved hypothetical protein	14482.8	16356.6	2060.4	2334.58	3767.82	0	938.363	1222.08	4075.49	4688.28	386.887	2452.05	14535.5	12543.3	16211.2	16036.2
PA0987	280	-	conserved hypothetical protein	4453.49	4505.52	2377.87	272.02	2161.32	7924.71	1555	1329.01	1304.68	1133	871.532	586.067	5193.84	6607.29	7200.39	5213.09
PA0988	134	-	hypothetical protein	10472.1	7155.03	3248.76	1136.8	3763.49	1205.76	2436.94	595.079	721.643	2840.96	941.955	857.232	12661.6	8525.54	9513.13	9930.1
PA0989	186	-	hypothetical protein	5181.3	4883.4	1101.41	682.488	1626.8	868.665	585.215	142.904	2657.23	487.312	678.613	397.013	6345.59	5087.82	6367.48	5289.58
PA0990	212	-	conserved hypothetical protein	9721.37	5284.2	1570.29	5149.57	1903.05	355.661	2695.58	2256.81	760.221	983.359	396.924	1006.27	7008.91	8485.33	9382.01	7684.05
PA0991	125	-	hypothetical protein	4323.72	4602.11	2048.63	406.217	605.17	517.03	0	425.283	171.911	0	1548.32	722.034	3119.31	4501.49	5207.53	3354.81
PA0992	205	cupC1	fimbrial subunit CupC1	15580.3	13538.5	2373.41	3343.86	5043.08	3362.79	2389.39	1815.23	3721.25	3846.68	1559.82	2081.25	16295.7	15096.4	16229.4	14594.7
PA0993	237	cupC2	chaperone CupC2	8201.36	8431.59	1620.75	1071.25	2447.06	1908.86	1377.85	2130.9	1586.73	2179.95	2804.93	865.499	8537.29	6151.34	7019.05	5784.62
PA0994	839	cupC3	usher CupC3	6550.44	7205.39	4517.24	423.647	1893.41	1540.61	778.427	982.105	1101.34	1285.6	802.364	841.03	6003.9	6442.42	6411.57	7026.35
PA0995	173	ogt	methylated-DNA--protein-cysteine methyltransferase	8092.49	7817.2	1480.22	1320.79	1894.8	2303.72	786.489	1229.14	869.494	838.29	1167.37	426.846	6944.26	7835.61	8884.07	7924.6
PA0996	517	pqsA	probable coenzyme A ligase	6259.73	5895.34	2228.92	687.505	2438.63	9771.39	6526.79	2262.14	1143.03	1244.77	976.572	571.33	5197.77	5722.17	5508.45	5443.89
PA0997	283	pqsB	PqsB	8996.64	9165.14	3619.49	1525.11	3920.42	13169.3	1057.73	1221	1822.38	1056.93	1367.78	2203.44	8155.02	9369.06	8433.86	9175.8
PA0998	348	pqsC	PqsC	4958.57	4814.17	1103.79	875.468	1231.79	2104.77	312.788	916.558	586.623	1198.12	290.165	613.012	5571.93	4728.25	5221.87	4843.3
PA0999	337	pqsD	3-oxoacyl-[acyl-carrier-protein] synthase III	5448.9	3354.14	683.89	1205.39	4115.27	1086.73	20510.3	788.73	605.771	564.819	399.516	292.164	4596.79	5084.97	5902.04	3828.82
PA1000	301	pqsE	Quinolone signal response protein	6922.66	6035.3	1276.14	927.822	6618	1216.71	180.814	794.757	535.438	421.582	1509.63	790.508	6056.85	5579.84	6668	6430.12
PA1001	530	phnA	anthranilate synthase component I	5633.18	5388.94	773.068	1197.57	1094.25	670.675	308.066	250.757	1642.08	444.649	793.849	758.569	4871.44	5726.59	4759.24	4580
PA1002	200	phnB	anthranilate synthase component II	6593.03	6509.57	1152.35	634.714	2269.39	2962.15	0	398.703	1020.72	634.48	1093.92	861.518	8167.12	7672.99	6419	7137.03
PA1003	332	mvfR	Transcriptional regulator MvfR	6295.88	7386.87	1928.3	1758.85	4860.8	5028.84	819.654	400.304	1326.88	1474.27	1394.02	766.123	6475.29	7344.29	5691.38	6582.72
PA1004	352	nadA	quinolinate synthetase A	7344.08	6881.15	1527.74	1298.28	1432.69	979.223	541.158	906.143	946.245	1158.75	980.132	512.808	5388.86	7411.41	6549.48	7400.04
PA1005	477	-	conserved hypothetical protein	3255.82	42.316	751.594	0	687.212	0	0	334.342	0	19.0021	35.2822	0	110.464	285.972	113.721	67.6264
PA1006	83	-	conserved hypothetical protein	5138.7	9605.98	1234.11	0	1822.8	8565.25	327.862	0	2459.58	0	811.065	691.982	5459.56	5752.17	6535.55	6218.37
PA1007	357	-	conserved hypothetical protein	6839.95	6615.16	1291.15	284.466	1483.26	2504.29	533.579	670.089	632.027	1142.52	1532.11	804.405	6051.36	5683.69	5849.96	5195.58
PA1008	157	bcp	bacterioferritin comigratory protein	3898.68	10478.1	3099.04	1131.97	2890.94	2469.89	346.656	338.601	547.489	1327.85	911.156	1097.48	4228.71	4181.32	5182.65	6472.1
PA1009	185	-	hypothetical protein	13656.8	11128.9	2353.16	1097.88	2453.39	465.792	882.568	1293.09	2787.75	1665.82	1046.16	1020.07	10993.9	10875.8	11288.8	9154.23
PA1010	292	dapA	dihydrodipicolinate synthase	0	0	0	0	0	0	0	0	0	0	0	0	0	0	0	0
PA1011	396	-	hypothetical protein	1586.8	764.572	452.664	0	254.701	81.6019	68.7185	134.243	81.3974	183.111	63.7485	145.037	798.35	882.695	1164.35	1079.33
PA1012	252	-	conserved hypothetical protein	11460	8890.88	1016.19	1712.72	2701.65	2992.07	647.917	1160.25	2558.21	971.143	1702.99	1432.61	8447.3	9506.66	10834.7	10400.6
PA1013	236	purC	phosphoribosylaminoimidazole-succinocarboxamide synthase	193.142	427.642	0	0	0	0	0	0	0	0	35.6559	0	312.574	72.2504	114.926	0
PA1014	330	-	probable glycosyl transferase	4962.65	3822.86	1241.59	307.74	764.103	522.252	494.773	724.914	1041.89	576.8	662.984	671.313	6418.73	5192.83	5671.08	5889.49
PA1015	266	-	probable transcriptional regulator	7576.5	5084.12	2117.94	1049.9	3317.82	607.413	511.513	699.479	969.425	920.031	822.499	647.758	6219.93	5897.37	6151.85	5669.37
PA1016	383	-	hypothetical protein	2873.28	2239.82	869.197	0	395.019	703.097	1776.27	0	785.496	449.65	439.415	535.57	2366.28	2671.19	2738.22	3221.57
PA1017	715	pauA	pimeloyl-CoA synthetase	4763.05	4333.36	1754.94	923.221	2080.71	4097.67	418.654	1933.1	375.681	633.847	776.75	355.738	4804.84	4662.22	4286.5	4376.23
PA1018	288	-	hypothetical protein	1820.09	1576.93	266.749	176.31	612.874	261.806	377.952	184.585	186.536	188.833	175.308	113.957	1756.37	1509.73	1444.02	980.054
PA1019	451	mucK	cis,cis-muconate transporter MucK	2649.41	2797.22	454.242	1182.17	670.92	262.718	422.367	117.872	214.413	422.049	653.033	272.891	2897.43	3591.69	3167.3	3111.34
PA1020	370	-	probable acyl-CoA dehydrogenase	2947.83	2836.77	1176.58	205.853	885.947	174.672	147.095	215.515	725.977	195.978	636.795	399.159	4015.92	3110.67	3127.64	4010.43
PA1021	253	-	probable enoyl-CoA hydratase/isomerase	7309.5	5983.61	1113.39	1605.6	15149.2	2384.19	1828.51	1575.9	721.96	286.609	864.762	810.764	6497.87	6537.37	5467.39	6311.3
PA1022	381	-	probable acyl-CoA dehydrogenase	5272.54	3893.9	1075.4	10595.2	1058.91	8170.47	642.815	348.821	592.214	1094.34	441.722	581.452	3844.65	4385.84	4817.04	5503.3
PA1023	305	-	probable short-chain dehydrogenase	3223.79	3342.06	755.642	83.2412	826.735	1094.8	178.443	958.63	1162.52	1099.57	220.716	430.423	3800.67	3577.93	3260.63	4865.11
PA1024	328	-	2-Nitropropane Dioxygenase	3146.63	3507.71	780.728	77.4042	1153.14	65.6796	0	486.223	1277.54	414.512	564.407	500.301	3469.9	3197.08	4437.73	4376.44
PA1025	416	-	probable porin	3889.76	3178.12	738.688	488.242	1030.44	233.036	327.073	638.947	464.905	130.731	485.469	276.128	2989.21	3135.6	3238.19	2675.22
PA1026	158	-	hypothetical protein	2987.93	2235.65	0	321.374	638.365	0	516.693	336.458	1564.07	57.3671	266.291	207.72	1800.83	1834.61	3204.35	2654.12
PA1027	529	-	probable aldehyde dehydrogenase	7964.13	6219.49	1839.51	1007.86	1620.65	4438.9	1851.89	904.43	1949.85	1610.62	1193.02	868.575	6613.78	7510.21	6357.65	6555.22
PA1028	428	-	probable oxidoreductase	4381.66	4621.73	598.315	652.51	1590.69	1132.51	635.806	18879.4	527.182	1207.12	373.554	325.897	3520.95	3824.54	4900.65	4013.38
PA1029	95	-	hypothetical protein	4352.51	5099.3	269.556	267.248	1592.55	3514.89	286.448	279.791	226.199	286.232	177.154	345.471	2995.07	3230.73	3140.5	1952.44
PA1030	251	-	hypothetical protein	7847.68	7720.05	1428.33	1112.65	2109.66	1716.57	758.915	953.075	1883.49	1625.02	771.077	2026.72	9110.73	9442.63	8860.75	10152.8
PA1031	453	-	conserved hypothetical protein	2781.46	3185.89	565.295	2017.63	667.958	998.678	600.718	234.704	806.428	220.097	297.211	489.036	2721.79	3274.71	3013.62	2937.38
PA1032	847	quiP	QuiP	6304.06	6672.63	2086.12	1618.63	2203	3115.71	995.972	1631.84	913.343	1487.48	804.721	852.461	5822.77	6482.23	6393.7	6160.21
PA1033	213	-	probable glutathione S-transferase	8284.75	8054.93	1082.02	476.781	2249.26	758.553	1277.58	2870.16	706.209	1276.62	908.64	693.375	11676.1	9005.85	10653.8	8178.03
PA1034	66	-	hypothetical protein	4785.06	5352.01	775.996	769.351	1146.15	2121.65	412.311	0	2767.51	1648	1529.96	745.903	7823.83	5683.69	3835.51	8797.58
PA1035	164	-	hypothetical protein	3891.1	1292.31	1093.02	309.617	615.01	985.194	0	162.074	327.575	276.342	1077.5	750.451	4947.82	5666.37	4079.41	5310.73
PA1036	186	-	hypothetical protein	5163.79	6511.2	826.06	818.986	1762.37	347.466	438.912	428.713	462.127	341.118	407.168	220.563	5835.68	4675.3	3062.22	3338.51
PA1037	206	-	conserved hypothetical protein	3524.5	2008.67	745.86	369.736	734.429	209.154	0	645.15	990.994	396	245.091	358.468	1943.94	2897.03	3598.78	2740.35
PA1038	105	-	hypothetical protein	7813.96	6728.24	1707.19	21519.8	3121.91	10361.1	1555	4050.32	613.969	1812.8	1442.54	1640.99	11240.8	12098.1	13001.6	8909.29
PA1039	157	-	conserved hypothetical protein	4935.57	4114.08	2446.61	0	803.038	686.08	866.641	507.902	0	692.79	428.779	52.2607	2080.79	2389.32	2015.48	2054.64
PA1040	165	-	hypothetical protein	5998.59	10398.2	931.195	615.481	1069.74	261.126	0	161.092	846.533	1373.33	764.981	994.537	8877.65	7802.16	7944.99	7282.44
PA1041	210	-	probable outer membrane protein precursor	3767.44	2114.59	609.711	483.592	1080.66	871.975	129.583	379.717	869.79	172.648	881.55	273.498	4416.02	3572.61	3702.44	4109.03
PA1042	99	-	conserved hypothetical protein	4472.64	2242.75	1034.66	769.351	1782.91	108.803	0	0	0	0	169.996	497.269	2661.17	3100.2	3652.87	2199.39
PA1043	269	-	hypothetical protein	3945.71	4652.24	380.786	471.907	937.376	360.383	101.162	1086.92	319.538	336.952	375.381	457.524	3369.1	3137.65	3629.78	3567.54
PA1044	154	-	hypothetical protein	4439.75	2818	831.424	0	1473.63	4336.56	1767.05	3624.57	1255.85	294.286	874.264	266.394	3010.92	4152.05	3639.82	4765.35
PA1045	714	-	hypothetical protein	556.316	339.239	71.7307	0	105.947	60.3443	38.1128	37.2272	0	0	0	22.983	14.7594	107.465	50.649	45.179
PA1046	757	-	hypothetical protein	6335.29	5732.78	1319.3	536.614	965.98	2788.91	898.696	596.913	1362.57	574.732	722.539	769.551	5805.07	6137.94	6317.84	5528.99
PA1047	392	-	probable esterase	5224.26	5174.91	849.24	712.434	964.875	1236.52	1318.97	6441.63	740.052	971.143	923.052	481.412	6317.55	5980.93	5581.34	6994.67
PA1048	293	-	probable outer membrane protein precursor	2644.66	2583.37	349.595	86.6504	516.356	183.813	464.377	816.456	550.058	433.092	1005.18	364.041	1942.2	4219.12	2190.79	3110.18
PA1049	215	pdxH	pyridoxine 5'-phosphate oxidase	0	0	0	0	0	0	0	0	0	0	0	0	0	0	0	0
PA1050	370	-	conserved hypothetical protein	7206.79	8346.65	2007.1	1372.36	2248.94	3493.44	956.115	1795.96	2119.85	1298.36	1137.13	1441.41	8715.39	9677.64	7061.63	9372.19
PA1051	452	-	probable transporter	11150.4	7792.55	3229.31	1235.73	11492	7911.77	963.275	1234.92	1331.17	1724.57	1210.09	1343.29	9279.23	8940.5	9060.85	8885.16
PA1052	381	-	conserved hypothetical protein	7058.54	8317.58	2016.37	533.093	1456.01	424.073	1214.21	2860.34	394.81	1736.67	419.635	904.481	6057.4	5929.84	7474.72	7154.28
PA1053	154	-	conserved hypothetical protein	4545.46	3538.88	831.424	0	818.682	0	12015.9	2761.58	1186.08	588.572	491.774	372.951	3695.22	3377	4755.25	4084.59
PA1054	933	-	probable NADH dehydrogenase	13.9585	0	0	0	0	0	0	0	0	0	0	0	0	0	0	0
PA1055	112	-	conserved hypothetical protein	0	0	0	0	0	0	0	0	0	0	0	0	0	0	0	0
PA1056	499	-	probable NADH dehydrogenase	0	0	0	0	50.5319	0	0	0	0	0	0	0	0	0	0	0
PA1057	174	-	conserved hypothetical protein	0	0	0	0	0	0	0	0	0	0	0	0	0	0	0	0
PA1058	89	-	conserved hypothetical protein	36.5822	0	0	0	0	0	0	0	0	0	0	0	0	0	0	0
PA1059	115	-	conserved hypothetical protein	283.114	526.558	0	0	0	0	0	0	373.72	0	0	142.694	0	222.405	628.929	140.251
PA1060	301	-	hypothetical protein	7160.63	5632.94	1361.22	4470.41	1507.9	2934.42	813.663	1236.29	1249.36	1324.97	922.552	299.848	6827.09	6372.91	6487.78	6430.12
PA1061	365	-	conserved hypothetical protein	5396.63	4838.8	491.11	486.904	1036.25	413.152	223.664	582.58	706.485	794.653	553.302	764.295	4561.75	5489.05	4953.89	4043.27
PA1062	173	-	hypothetical protein	4177.98	2100.14	1628.25	293.51	1166.03	1182.99	471.893	307.285	372.64	1990.94	924.168	474.274	3959.45	4780.22	4494.29	3822.45
PA1063	83	-	hypothetical protein	5805.55	6444.52	925.586	0	303.8	0	2295.03	0	1294.51	873.639	608.298	988.546	6475.29	4314.13	5010.59	4955.26
PA1064	221	-	hypothetical protein	324.108	91.3335	0	0	0	0	0	0	0	82.0272	76.152	0	333.79	115.731	81.8176	328.416
PA1065	157	-	conserved hypothetical protein	3318.03	2121.32	1141.75	646.843	642.431	1783.81	1559.95	677.202	1026.54	57.7325	321.585	313.564	1275.33	2878.05	3224.76	3544.25
PA1066	218	-	probable short-chain dehydrogenase	6183.06	5879.49	3054.15	232.923	2660.34	10475	1248.28	609.637	1182.88	1288.92	617.6	451.648	5172.43	5201.36	5764.58	5659.91
PA1067	304	-	probable transcriptional regulator	6297.43	4979.78	2442.86	1336.24	3400.76	12153.3	1074.18	961.783	141.375	954.106	885.768	701.738	5858.42	5496.73	6185.84	5279.03
PA1068	636	-	probable heat shock protein (hsp90 family)	6143.05	5585.71	1409.24	479.03	1784.11	1913.8	770.165	961.233	1199.46	783.837	621.848	1057.87	6097.59	5992.01	5643.42	6225.85
PA1069	764	-	hypothetical protein	4649.34	3923.34	837.954	1528.63	1287.17	930.518	712.369	800.189	900.06	605.058	594.763	332.923	3903.55	4642.18	4271.92	4348.89
PA1070	233	braG	branched-chain amino acid transport protein BraG	2207.81	2079.11	109.905	435.855	216.441	46.2294	700.751	0	1014.5	389.013	216.69	211.286	2035.28	1756.33	1629.68	1695.96
PA1071	255	braF	branched-chain amino acid transport protein BraF	3689.92	3364.12	803.384	995.63	1285.49	2407.74	1067.16	6358.4	126.405	319.906	197.995	546.996	3347.43	3477.08	4041.79	3700.16
PA1072	417	braE	branched-chain amino acid transport protein BraE	4637.78	5227.69	1043.97	547.955	1390.78	1033.23	326.289	318.707	1082.18	652.087	867.713	511.579	5534.46	4436.55	4986.56	4119.25
PA1073	307	braD	branched-chain amino acid transport protein BraD	4443.61	5851.59	750.719	165.398	821.349	280.689	620.481	865.804	594.97	738.111	356.327	775.059	4187.83	4304.43	5153.58	4570.73
PA1074	373	braC	branched-chain amino acid transport protein BraC	4800.8	5167.94	1441.73	816.791	1352.03	2252.48	2042.76	213.782	518.5	583.207	1173.11	461.94	4915.95	4137.06	4532.54	3502.52
PA1075	105	-	hypothetical protein	11255.8	9323.41	5853.23	725.388	4562.79	8719.75	1555	5062.89	5218.74	1553.83	1682.96	781.422	10638.6	12747.7	12312.8	7757.23
PA1076	120	-	hypothetical protein	3825.58	3952.84	213.399	0	1050.64	179.524	0	664.505	1880.28	906.401	1402.47	205.123	3073.65	3054.99	3390.32	3629
PA1077	135	flgB	flagellar basal-body rod protein FlgB	2966.41	2915.57	948.44	0	560.342	159.577	604.723	0	0	537.126	249.327	121.555	1170.91	2210.33	3214.52	2568.67
PA1078	146	flgC	flagellar basal-body rod protein FlgC	3791.02	1451.64	701.585	347.789	1208.96	1180.43	0	728.224	220.777	931.233	691.627	0	2887.18	3270.07	4272.73	2264.67
PA1079	237	flgD	flagellar basal-body rod modification protein FlgD	3983.91	2512.44	432.2	428.499	425.576	136.347	114.821	336.458	680.029	229.468	35.5055	311.58	2667.9	3165.6	2975.47	1905.52
PA1080	462	flgE	flagellar hook protein FlgE	5377.03	4106.85	609.711	1923.38	2128.57	1585.41	294.508	690.395	255.821	255.048	455.346	639.345	4812.91	5536.07	4872.66	5114.46
PA1081	249	flgF	flagellar basal-body rod protein FlgF	1046.05	2026.58	617.057	407.849	303.8	173.035	0	213.496	172.602	254.811	101.383	296.564	2285.4	1951.63	1561.27	2169.95
PA1082	261	flgG	flagellar basal-body rod protein FlgG	6274.62	5065.51	2158.52	2529.13	2318.66	990.478	1042.63	20062.4	1770.16	1666.94	709.293	754.477	6137.2	5226.39	4468.46	5932.46
PA1083	231	flgH	flagellar L-ring protein precursor FlgH	5947.85	5548.61	2106.27	3187.31	2292.31	1958.45	1178.03	3451.97	1069.79	1137.91	1092.83	355.192	5337.54	7492.14	4970.51	4294.05
PA1084	369	flgI	flagellar P-ring protein precursor FlgI	2664.65	1203.42	624.582	3853.01	615.01	1576.31	294.987	144.066	436.767	343.892	342.065	756.01	1970.56	2841.85	2793.11	3212.66
PA1085	400	flgJ	flagellar protein FlgJ	2279.07	2674.47	448.138	507.771	378.231	161.572	204.094	199.351	214.889	226.6	189.333	369.222	3345.88	2557.66	2576.64	2338.69
PA1086	683	flgK	flagellar hook-associated protein 1 FlgK	3908.89	3236.06	1124.8	371.721	738.372	1167.04	717.167	350.251	220.238	530.835	369.61	348.379	3826.47	4655.97	3666.64	3801.98
PA1087	439	flgL	flagellar hook-associated protein type 3 FlgL	756.477	735.661	233.329	115.665	287.191	24.5363	185.963	363.283	0	61.9408	38.3362	130.83	912.192	1456.53	761.985	1065.46
PA1088	253	-	hypothetical protein	3925	1954.65	607.301	1103.85	797.325	553.474	645.356	105.06	721.96	286.609	565.421	681.042	2582.49	3908.94	2965.97	2295.02
PA1089	200	-	conserved hypothetical protein	3337.21	4541.56	1408.43	0	1386.85	323.144	3945.81	398.703	1343.06	498.52	1388.44	410.247	3424.92	3751.24	5108.08	4516.09
PA1090	220	-	hypothetical protein	3403.81	3165.33	931.195	346.208	687.693	440.65	989.546	241.638	439.546	206	152.996	820.493	4502.69	3448.97	3986.19	4068.88
PA1091	1694	fgtA	flagellar glycosyl transferase, FgtA	4889.49	3932.09	1012.83	1049.11	1012.19	1182.7	417.665	643.322	532.783	872.156	740.144	537.631	4914.52	4368.46	4632.5	4789.16
PA1092	488	fliC	flagellin type B	1768.01	930.648	314.851	520.258	413.367	0	55.7633	163.403	352.277	390.049	86.2172	134.507	1187.71	1292.81	1370.95	1437.72
PA1093	123	-	hypothetical protein	8179.24	8041.06	3331.1	1651.29	1025.02	175.146	884.96	1296.59	1485.01	1842.28	1368.26	400.241	10109.8	8594.86	8305.82	9047.91
PA1094	474	fliD	flagellar capping protein FliD	1641.65	1341.39	486.225	428.499	851.153	136.347	114.821	728.993	408.018	478.059	17.7527	103.86	1511.81	1942.53	1373.29	1480.18
PA1095	126	-	hypothetical protein	697.675	400.49	203.237	0	600.367	0	0	0	0	0	0	0	669.093	473.641	358.764	832.046
PA1096	98	-	hypothetical protein	11362.1	11946.1	1567.83	4663.21	2058.4	3187.47	555.357	3254.72	767.462	3422.12	1631.44	1758.2	15162.1	19313	11162.7	18268.4
PA1097	490	fleQ	transcriptional regulator FleQ	2671.1	2183.24	522.61	51.8134	617.52	285.773	166.607	433.962	131.565	258.972	498.019	468.853	3699.13	3601.61	3155.07	3077.66
PA1098	402	fleS	two-component sensor	3004.75	2736.48	955.517	505.245	689.974	53.5893	744.621	462.839	668.188	135.284	418.647	571.488	3670.03	3117.55	3575.86	2427.36
PA1099	473	fleR	two-component response regulator	2952.95	3179.2	378.975	1395.57	852.952	409.907	230.127	168.585	363.449	249.116	515.918	468.358	4656.42	4217.71	4740.23	4023.7
PA1100	109	fliE	flagellar hook-basal body complex protein FliE	1403.88	833.314	0	0	1388	197.641	499.312	0	394.292	0	231.6	0	966.809	1877.18	746.492	1849.64
PA1101	598	fliF	Flagella M-ring outer membrane protein precursor	1480.91	320.66	128.468	169.823	548.161	270.187	0	44.4485	35.9347	272.83	140.716	68.6031	1039.72	727.095	710.568	890.056
PA1102	338	fliG	flagellar motor switch protein FliG	1387.09	477.745	151.526	75.1141	298.407	1943.96	161.021	157.279	0	0	248.958	24.2749	685.92	655.811	936.182	644.201
PA1103	268	-	probable flagellar assembly protein	2551.2	1054.43	286.655	189.467	470.437	0	0	0	80.1826	67.6418	219.789	153.077	1533.55	1240.66	1855.4	1023.1
PA1104	451	fliI	flagellum-specific ATP synthase FliI	1378.85	1253.15	283.901	225.176	335.46	119.417	0	117.872	166.765	582.83	74.6323	163.735	1752.48	1398.87	1262.91	822.538
PA1105	147	fliJ	flagellar protein FliJ	1129.57	1510.42	0	0	343.067	219.826	0	0	0	184.98	171.731	55.8159	2222.35	2435.87	2029.58	1481.22
PA1106	237	-	hypothetical protein	6250.62	4982.3	2161	1285.5	1276.73	1045.33	1033.39	560.764	997.376	1338.57	1100.67	865.499	7736.92	6834.82	6065.38	6158.92
PA1107	398	-	conserved hypothetical protein	3632.12	3905.08	450.39	4273.96	1013.68	1948.6	546.985	66.7844	674.903	956.503	824.565	515.385	4157.04	3341.67	3520.93	4802.19
PA1108	385	-	probable major facilitator superfamily (MFS) transporter	8405.92	11114.7	1330.28	1318.89	7859.35	2685.87	1908.41	1587.91	1395.38	1553.83	1333.25	1150.82	9279.11	8636.26	8195.47	9321.24
PA1109	259	-	probable transcriptional regulator	2916.41	2415.93	494.36	196.051	486.784	707.006	0	3284.04	1037.11	279.969	682.281	601.906	3783.99	3423.38	2652.91	3425.05
PA1110	236	-	hypothetical protein	4718.17	3378.37	434.032	753.051	534.225	228.209	1268.38	225.256	273.164	537.695	713.118	208.6	4688.61	4298.9	4137.34	4100.57
PA1111	207	-	hypothetical protein	4608.47	5801.89	371.129	1103.85	1096.32	520.36	3943.84	0	1712.89	875.749	284.558	792.747	5498.2	5230.65	3057.29	4947.75
PA1112	382	-	conserved hypothetical protein	6622.43	6420.01	2346.27	731.085	1716.23	1748.25	356.185	2644.1	871.933	1257.57	991.272	558.451	6648.46	6717.77	7100.14	6987.78
PA1113	588	-	probable ATP-binding/permease fusion ABC transporter	5675.53	5509.6	1088.77	1079.45	1458.03	1282.32	323.958	632.862	1206.01	1109.88	787.098	641.883	4516.38	6075.17	5381.46	5966.04
PA1114	111	-	hypothetical protein	1055.94	1545.68	922.806	0	227.166	582.241	0	239.461	0	408.289	682.281	73.9183	1519.02	1305.71	1710.43	1525.71
PA1115	774	-	hypothetical protein	3987.74	4289.9	1753.51	590.432	1270.54	918.496	351.583	892.875	860.668	304.476	500.104	498.232	4139.04	4042.47	3726.14	3386.23
PA1116	279	-	hypothetical protein	6313.25	6366.5	2569.97	1637.97	1536.42	2470.87	585.215	7431.02	1887.02	1202.04	1327.06	794.026	7138.79	6508.75	6578.11	7515.25
PA1117	124	-	hypothetical protein	13784.7	16766.3	2271.67	5732.9	3253.6	3995.86	3291.84	1071.78	4679.04	2192.9	1492.95	1918.9	13257.8	12925.8	14800.7	12421.8
PA1118	227	-	hypothetical protein	4044.67	2800.96	1579.34	894.751	1332.97	474.513	1078.91	1170.93	1751.3	758.661	296.557	433.741	5060.2	4544.45	3425.17	5115.77
PA1119	168	yfiB	YfiB	16201.6	17421.3	3505.84	1208.98	7354.49	2115.82	1295.83	4113.6	2494.25	3021.34	2504.4	1367.49	13737.3	16137.6	13399.8	13296.7
PA1120	435	tpbB	diguanylate cyclase TpbB	8652.24	8166.69	1942.67	583.645	1449.16	1040	750.69	1649.81	3334.49	1104.35	1508.86	1131.71	10247.5	9172.31	10745.1	10381.8
PA1121	190	yfiR	YfiR	2587.52	2177.82	134.778	801.744	928.989	566.918	286.448	0	339.299	381.642	354.307	86.3677	2107.64	2602.53	2284	1867.56
PA1122	147	-	probable peptide deformylase	3676.64	1785.04	522.61	1036.27	1543.8	2711.18	185.119	180.818	0	924.899	457.948	111.632	1863.9	1507.92	2644.6	3565.91
PA1123	106	-	hypothetical protein	3808.69	3618.01	5314.84	239.515	7374.32	22051	3337.38	2507.57	0	1795.7	555.694	696.645	3280.77	4343.2	4008.68	4032.22
PA1124	498	dgt	deoxyguanosinetriphosphate triphosphohydrolase	5982.07	4154.48	1234.11	305.886	1924.07	1470.8	491.792	1120.85	366.779	764.434	996.934	741.41	4570.79	4896.19	4538.58	3870.29
PA1125	250	-	probable cobalamin biosynthetic protein	3021.4	1211.08	614.589	203.109	302.585	301.601	0	106.321	558.712	326.304	774.161	492.296	2276.26	2796.38	2205.97	1935.47
PA1126	195	-	hypothetical protein	8348.25	10144.1	787.934	2734.15	1293.1	773.335	837.308	2453.56	1873.39	1069.09	560.986	1809.29	7673.98	8962.75	7649.95	7568.17
PA1127	329	-	probable oxidoreductase	9341.91	7945.05	2802.08	1852.05	1226.28	1276.86	909.841	565.536	1730.87	1349.96	741.73	723.231	8328.08	8655.11	7419.54	8481.15
PA1128	303	-	probable transcriptional regulator	7027.4	5695.69	1352.23	502.744	1664.38	497.691	269.431	2105.36	2092.16	1166.65	1055.32	1408.11	6782.02	7118.69	7459.45	7106.29
PA1129	135	-	probable fosfomycin resistance protein	5643.41	4635.01	1327.82	11283.8	2241.37	7180.97	806.297	1181.34	1830.54	201.422	373.991	121.555	3981.1	4799.56	4353	3703.67
PA1130	325	rhlC	rhamnosyltransferase 2	4397.86	4658.01	866.728	468.712	1551.72	364.572	1423.42	1144.99	727.317	362.56	310.7	252.459	4734.09	3698.77	3477.25	4143.88
PA1131	422	-	probable major facilitator superfamily (MFS) transporter	3795.88	4974.43	667.504	962.6	657.274	255.248	322.423	818.821	585.599	429.574	378.865	427.745	4095.42	4505.2	4220.49	4051.33
PA1132	229	-	hypothetical protein	12938	12957	3242.92	1441.27	6606.66	3292.58	1782.48	2437.48	1266.81	2691.5	1910.78	859.906	9479.79	13216.5	10817.4	13628.6
PA1133	116	-	hypothetical protein	1964.72	5916.21	220.757	0	652.122	2414.29	0	229.14	463.123	1015.79	72.5413	212.197	1362.7	1322.93	3741.04	1946.59
PA1134	173	-	hypothetical protein	3481.65	5075.35	1628.25	146.755	1603.29	8343.21	314.596	460.928	1180.03	576.324	291.843	711.41	2802.07	3252.52	4285.26	2890.15
PA1135	291	-	conserved hypothetical protein	3625.03	3086.67	439.998	610.722	866.509	37.0153	467.569	1096.09	1033.83	404.921	347.002	620.304	3041.96	3515.69	3541.78	3380.97
PA1136	243	-	probable transcriptional regulator	6779.6	6022.19	2634.55	1567.2	5603.42	10416.8	1007.87	1750.14	1945.5	1119.01	934.977	641.538	5507.63	5753.86	6213.26	6869.71
PA1137	328	-	probable oxidoreductase	1915.77	2400.01	234.218	464.425	307.505	656.796	0	1296.59	589.635	414.512	76.9646	125.075	2923.71	1533.56	3114.68	1844
PA1138	291	-	probable transcriptional regulator	8189.89	7872.73	1671.99	610.722	779.858	555.229	654.597	730.727	701.528	1245.91	1012.09	761.282	7858.4	6709.1	5188.39	6401.67
PA1139	282	-	hypothetical protein	3844.63	3936.73	4177.17	1710.58	1520.08	3284.91	482.491	1225.33	914.422	546.412	775.832	843.77	3624.85	3688.35	4231.89	4432.58
PA1140	278	-	conserved hypothetical protein	5211.65	3521.43	1381.72	1187.24	907.029	852.417	1761.96	1051.73	1623.26	684.691	756.726	678.825	5041.67	5397.47	4878.16	4728.43
PA1141	300	-	probable transcriptional regulator	3581.4	3431.4	2133.99	253.886	588.359	1400.29	90.7084	531.604	465.593	332.347	1346.37	492.296	3828.89	3495.47	3375.25	2607.5
PA1142	238	-	probable transcriptional regulator	4268.13	4155.68	1075.96	746.723	1059.47	678.873	10519.1	223.363	632.027	837.849	282.85	723.965	5092	3367.23	3570.75	5116.52
PA1143	217	-	hypothetical protein	9167.3	7999.47	2596.19	467.992	2207.8	1836.61	2382.66	489.957	1832.01	584.775	1085.78	831.837	6410.34	9154.15	6874.38	8250.26
PA1144	444	-	probable major facilitator superfamily (MFS) transporter	4737.07	3136.81	749.78	1257.99	1135.83	2911.2	429.026	598.653	992.169	694.091	360.093	498.949	3655.15	3955.54	2972.89	3868.75
PA1145	300	-	probable transcriptional regulator	5306.98	5752.64	682.876	1946.46	1092.67	1148.95	453.542	265.802	573.038	845.974	336.592	1093.99	5866.27	5285.84	5454.64	4354.8
PA1146	393	-	probable iron-containing alcohol dehydrogenase	4962.43	2285.55	1172.88	39342.6	898.259	1973.4	1246.37	608.707	410.094	853.354	278.352	396.676	4719.41	3796.36	3588.73	3201.15
PA1147	496	-	probable amino acid permease	5743.63	5392.08	774.431	614.24	1372.61	1324.71	1207.01	1232.55	1992.92	730.968	593.786	1042.16	6246.44	6548.85	6434.31	5137.83
PA1148	638	toxA	exotoxin A precursor	5700.23	5251.82	1123.86	875.468	1185.68	1333.77	1706.11	708.25	639.952	895.035	646.277	784.484	5896.78	4944.28	5044.74	5662.81
PA1149	122	-	hypothetical protein	1868.09	3722.59	629.702	624.309	1240.1	0	0	0	1409.11	1188.72	344.869	807.043	2591.37	1886.8	3038.32	3172.9
PA1150	689	pys2	pyocin S2	9077.54	10985.9	2007	2100.36	2817.98	2407.55	1421.84	2584.72	1777.75	1960.14	1856.38	1452.83	10767.6	9874.28	10366.1	9679.67
PA1151	87	imm2	pyocin S2 immunity protein	0	0	0	0	0	0	0	0	0	0	0	0	0	0	0	0
PA1152	114	-	hypothetical protein	6454.51	9118.53	1797.04	1113.53	1769.5	1889.73	0	233.16	3110.24	715.579	1476.28	1367.49	6285.95	6880.26	8961.54	9408.52
PA1153	184	-	hypothetical protein	10174.4	9379.31	3479.33	1103.85	2466.72	1990.38	1035.26	11412.1	2218.97	2019.7	1966.5	758.064	10366.4	10888.6	8254.69	10562.7
PA1154	177	-	conserved hypothetical protein	11882.8	7754.58	2170.16	3155.64	5555.94	2373.37	2459.89	1351.54	2488.83	716.927	1378.7	1158.89	10657.3	12764.2	9909.18	12165
PA1155	415	nrdB	NrdB, tyrosyl radical-harboring component of class Ia ribonucleotide reductase	7.84534	0	0	0	0	0	0	0	0	0	0	0	0	0	0	0
PA1156	963	nrdA	NrdA, catalytic component of class Ia ribonucleotide reductase	3.38091	0	0	0	0	0	0	0	0	9.41226	0	0	0	0	0	0
PA1157	236	-	probable two-component response regulator	5559.72	3121.79	1193.59	4733.46	1068.45	821.551	1037.77	450.512	455.274	1113.8	463.527	869.167	5403.07	4443.4	4443.81	4681.48
PA1158	452	-	probable two-component sensor	10603	11231.1	2266.18	7021.18	2064.09	3860.56	903.07	1234.92	2305.78	1564.14	1545.19	780.558	11540.7	9562.94	10321	10972.6
PA1159	69	-	probable cold-shock protein	4765.76	5119.31	1855.64	6255.16	365.441	7337.08	394.384	385.22	1557.17	656.812	365.861	2140.42	4123.65	4942.34	5110.04	7713.82
PA1160	127	-	hypothetical protein	3589.09	4132.3	806.547	0	794.186	678.517	0	209.293	423.01	713.701	927.615	516.846	1410.63	3087.99	2776.32	4190.97
PA1161	267	rrmA	rRNA methyltransferase	7670.07	5329.67	4699.57	855.795	4438.67	20615	1019.2	2886.99	1167	916.585	882.45	1352.12	5841.41	5332.45	7652.55	7309.35
PA1162	383	dapE	succinyl-diaminopimelate desuccinylase	0	0	0	0	0	0	0	0	0	0	0	0	0	0	0	0
PA1163	869	ndvB	NdvB	5084.17	4540.98	1119.79	350.59	1479.85	1772.52	1377.85	917.613	1013.86	1116.05	532.582	462.649	5893.64	5395.91	5659.63	5744.41
PA1164	270	-	conserved hypothetical protein	5149.01	2653.92	1991.72	846.286	933.904	1236.72	302.361	295.335	79.5886	805.689	498.655	395.052	3590.8	3062.88	3817.25	5615.24
PA1165	242	pcpS	PcpS	0	0	0	0	0	0	0	0	0	0	0	0	0	0	0	0
PA1166	262	-	hypothetical protein	5703.89	4930.62	1466.1	387.612	673.694	740.023	311.594	1115.96	615.141	1003.27	610.233	375.798	4223.33	3091.32	3830.28	4432.37
PA1167	223	-	hypothetical protein	7212.43	8915.67	1148.33	683.101	5201.38	627.932	1220.29	238.387	2553.62	1056.79	1056.57	883.042	8175.39	8793.16	7297.55	10523.6
PA1168	106	-	hypothetical protein	18091.3	18661.3	1691.09	1916.12	5471.27	3759.85	4877.71	7522.7	5473.59	2052.23	3096.01	3018.8	20082.3	19544.4	19019.9	21378.4
PA1169	685	-	probable lipoxygenase	7024.96	7175.15	1570.12	1260.16	2024.59	1022.11	715.073	543.245	1003.86	1336.44	1093.31	922.306	7292.14	6720.86	6691.55	7569.98
PA1170	244	-	conserved hypothetical protein	3722.84	3019.43	1259.4	312.155	1033.42	132.436	669.16	217.87	352.277	297.181	758.711	470.775	4146.18	3109.73	3890.53	5288.16
PA1171	398	-	probable transglycolase	5611.78	6314.06	1608.53	956.856	1457.17	3653.63	1367.46	1068.55	593.915	637.669	1416.56	680.309	4898.42	4669.77	6269.53	7193.16
PA1172	198	napC	cytochrome c-type protein NapC	7054.27	7798.64	775.996	9873.33	509.402	924.822	549.748	939.704	976.769	1327.56	1104.97	704.464	8036.72	4736.41	7534.04	8308.82
PA1173	163	napB	cytochrome c-type protein NapB precursor	2636.61	2910.07	628.414	311.516	773.479	0	0	163.069	1318.34	667.289	258.123	251.685	3491.19	2301.37	2884.2	2770.61
PA1174	829	napA	periplasmic nitrate reductase protein NapA	5584.76	4784.43	1266.49	796.264	1916.25	1312.32	525.211	480.944	712.841	1082.43	669.935	673.022	4716.14	5049.51	5278.37	5165.52
PA1175	109	napD	NapD protein of periplasmic nitrate reductase	10603.8	7222.05	2349.35	0	1619.34	2766.98	499.312	243.855	1577.17	2328.37	1389.6	602.197	9088	11184.9	10119.1	8138.43
PA1176	163	napF	ferredoxin protein NapF	6231.99	6934.62	1571.03	2024.86	1237.57	4956.19	500.844	978.412	1845.67	667.289	516.245	1459.77	6335.86	4288.92	5602	4403.29
PA1177	55	napE	periplasmic nitrate reductase protein NapE	7991.55	9725.36	2793.59	1384.83	3209.23	1566.76	1979.09	483.276	1367.48	3625.6	0	596.722	6897.74	10385.7	8876.47	6158.3
PA1178	200	oprH	PhoP/Q and low Mg2+ inducible outer membrane protein H1 precursor	4118.61	3784.63	1024.31	126.943	378.231	269.286	952.438	265.802	537.223	1042.36	168.296	164.099	3108.77	3111.82	4882.06	4354.8
PA1179	225	phoP	two-component response regulator PhoP	6294.58	4485.49	341.438	225.676	1456.89	957.462	362.834	708.805	1337.09	886.258	860.179	109.399	6557.11	4925.87	6067.41	6594.92
PA1180	448	phoQ	two-component sensor PhoQ	145.349	0	0	0	0	0	0	0	0	0	0	0	0	0	0	0
PA1181	1120	-	conserved hypothetical protein	4386.63	4775.85	1852	770.725	1463.39	1625.34	485.938	545.843	450.884	615.058	495.872	651.999	4535.2	4156.2	4673.8	5328.29
PA1182	333	-	probable transcriptional regulator	2424.75	1909.36	307.602	1143.63	1060.11	743.974	326.877	239.461	1226.09	517.165	126.348	418.87	1898.78	2918.65	2714.97	2034.27
PA1183	436	dctA	C4-dicarboxylate transport protein	4039.9	2661.97	646.07	815.229	694.002	296.462	624.14	304.819	369.649	270.257	579	508.104	3649.7	2893.99	3670.25	4050.72
PA1184	296	-	probable transcriptional regulator	3717.79	2318.51	1038.16	428.861	511.123	436.68	827.408	897.979	399.287	398.081	255.855	498.949	3595.81	1987.37	2443.47	2833.45
PA1185	209	-	probable glutathione S-transferase	4704.58	4684.01	612.628	121.476	603.239	876.147	260.407	2416.38	1388.04	303.579	563.671	392.581	3529.55	4079.21	3244.32	5363.43
PA1186	339	-	hypothetical protein	3639.98	4346.56	1208.63	1123.39	1338.87	2669.03	802.729	1254.52	412.03	561.487	322.691	411.457	4165.55	3596.32	4293.74	3473.18
PA1187	379	-	probable acyl-CoA dehydrogenase	5781.44	4606.8	1689.17	6296.9	2993.91	9464.1	933.411	771.457	765.437	837.045	777.092	584.52	6228.39	4701.42	5343.4	6979.26
PA1188	393	-	hypothetical protein	1259.25	1181.29	260.64	452.214	128.323	164.45	0	0	328.075	184.509	471.057	229.655	1206.67	1214.84	1633.33	1395.37
PA1189	165	-	conserved hypothetical protein	1618.04	1039.82	0	923.221	152.821	0	0	161.092	586.062	329.6	254.994	198.907	1213.49	1136.74	1095.86	1417.39
PA1190	199	-	conserved hypothetical protein	6200.77	6694.43	1415.51	1148.23	1773.95	433.023	820.478	15761.1	215.969	865.408	845.708	371.077	5348.54	4112.82	4270.55	4498.26
PA1191	197	-	hypothetical protein	5949.71	4303.34	1689.86	5541.67	1151.97	546.774	966.942	269.85	1581.67	460.102	1452.3	791.339	6526.21	5842.38	6700.32	6263.25
PA1192	274	-	conserved hypothetical protein	6143.27	6372.18	2056.11	370.636	1012.3	511.054	1092.47	388.032	705.841	793.927	921.328	539.01	4961.42	5414.03	4982.36	6386.8
PA1193	223	-	hypothetical protein	7139.43	7693.72	2067	455.4	2374.54	7438.58	1830.44	1549.52	722.722	690.978	1132.04	294.347	7655.57	6690.45	8027.3	9149.35
PA1194	472	-	probable amino acid permease	8146.44	7312.68	1356.35	860.63	1816.36	1414.89	1268.38	506.826	1775.57	1286.63	873.57	625.8	7925.99	7766.91	7106.26	8508.67
PA1195	254	-	hypothetical protein	5857.9	6158.72	1209.82	199.91	1588.37	890.553	642.815	523.232	126.903	1070.55	960.744	678.361	6306.34	6008.16	6264.52	5810.21
PA1196	466	-	probable transcriptional regulator	7580.6	6692.14	2527.82	1525.49	5952.13	2935.57	1518.29	1425.98	2005.94	1147.59	993.163	915.572	8616.01	8214.52	7993.2	8756.67
PA1197	256	-	hypothetical protein	8304.87	7293.3	1700.52	793.393	1378.97	799.444	744.092	934.46	1259.12	1097.59	1512.03	769.212	7903.66	7293.33	5791.79	8914.99
PA1198	205	-	conserved hypothetical protein	1222.92	590.772	374.749	0	369.006	262.718	0	907.616	576.532	0	41.0478	560.337	1542.18	790.172	1499.46	944.13
PA1199	177	-	probable lipoprotein	1489.95	912.303	289.354	0	284.92	0	1076.2	150.171	0	153.627	237.706	231.778	1250.3	867.004	1225.88	1776.91
PA1200	220	-	conserved hypothetical protein	3226.22	4036.94	931.195	0	343.846	195.845	0	241.638	830.254	206	458.989	820.493	3784.18	3991.5	2958.82	4362.13
PA1201	304	-	probable transcriptional regulator	3330.79	3153.86	1010.84	918.665	746.509	531.486	89.5148	174.87	989.622	327.974	442.884	350.869	2426.56	2636.19	3509.28	4085.28
PA1202	205	-	probable hydrolase	2620.53	3446.17	5371.41	123.847	6027.1	17024.1	265.488	1426.25	52.412	486.361	41.0478	120.072	2724.52	3368.63	3043.02	2635.7
PA1203	135	-	hypothetical protein	4485.79	3364.12	569.064	39117.2	8591.91	3750.06	5442.5	8860.06	397.943	939.971	249.327	425.441	5073.96	3789.13	5558.45	4360.77
PA1204	185	-	conserved hypothetical protein	2534.26	1691.15	0	411.707	272.599	0	0	143.677	1103.49	97.9892	318.398	310.457	2221.57	2258.12	2883.3	1612.89
PA1205	315	-	conserved hypothetical protein	5312.66	4229.18	975.538	1047.78	1040.64	1162.63	691.111	590.671	682.188	287.746	828.123	416.759	5419.66	4763.48	5223.6	4505.85
PA1206	157	-	hypothetical protein	2260.41	964.238	652.43	161.711	642.431	205.824	0	0	0	519.593	160.792	261.304	1409.57	1194.66	2188.23	1951.9
PA1207	613	kefB	glutathione-regulated potassium-efflux system protein KefB	3038.05	4066.58	919.043	455.586	9666.59	1616.6	843.455	346.887	788.745	694.956	851.089	588.935	4229.04	2962.38	3878.86	3512.57
PA1208	499	-	conserved hypothetical protein	5193.65	3579.85	1744.82	356.152	1313.83	1424.68	381.739	692.47	1076.6	781.067	455.31	509.725	4519.4	4903.47	4203.36	5624.1
PA1209	311	-	hypothetical protein	2229.87	1070.89	164.681	81.6353	810.785	554.158	175	1025.6	0	378.881	243.515	316.589	1524.82	1178.77	1715.14	2152.25
PA1210	232	-	conserved hypothetical protein	2329.59	2436.09	662.272	766.035	543.435	0	703.772	114.57	555.748	78.138	435.248	389.027	1771.51	1984.39	3078.56	2398.48
PA1211	211	-	hypothetical protein	1913.37	1578.43	242.729	360.975	478.017	306.297	773.816	377.917	611.059	343.659	598.208	194.43	2696.98	1979.87	1713.9	2254.99
PA1212	409	-	probable major facilitator superfamily (MFS) transporter	2061.75	4466.3	563.498	0	308.257	500.385	266.137	454.918	394.051	155.13	493.778	421.28	2885.77	3314.33	3337.82	2701.29
PA1213	319	-	hypothetical protein	2398.48	1929.89	1846.34	0	2608.49	5807.8	255.917	749.911	0	767.173	633.088	180.046	2015.15	2779.49	2323.98	2452.2
PA1214	532	-	hypothetical protein	2545.9	2067.79	818.296	286.337	1184.93	890.872	460.362	299.777	323.142	408.903	553.605	123.382	2099.72	2387.79	2413.16	2819.52
PA1215	428	-	hypothetical protein	3788.31	3749.26	717.978	652.51	353.487	151.002	317.903	5527.19	150.623	465.907	570.161	210.874	4111.87	3665.19	3464.25	4333.7
PA1216	248	-	hypothetical protein	406.977	488.34	0	0	0	0	109.728	0	0	219.29	135.723	132.338	849.856	481.281	765.556	682.876
PA1217	455	-	probable 2-isopropylmalate synthase	3720.93	3482.42	281.405	725.388	1108.37	946.941	657.885	350.508	1157.1	478.101	684.28	432.788	4192.13	3653.8	3656.08	5299.49
PA1218	292	-	hypothetical protein	2118.51	1278.83	789.284	86.9472	1295.31	4500.4	93.1935	546.168	0	93.1233	374.631	196.694	1912.76	2540.14	1795.78	1491.37
PA1219	204	-	hypothetical protein	877.793	1088.39	125.529	0	0	0	533.579	0	263.345	88.8628	206.245	80.4405	723.211	1546.3	886.358	1225.48
PA1220	420	-	hypothetical protein	4201.55	3868.74	1036.51	362.694	840.513	384.695	453.542	886.006	409.313	517.943	761.339	312.569	4114.92	3491.41	4154.48	4358.64
PA1221	618	-	hypothetical protein	5810.95	4866.54	911.607	1643.27	1346.45	1986.97	440.332	989.23	764.978	733.334	1075.68	955.915	5797.73	5173.27	5295.77	5911.32
PA1222	385	-	probable membrane-bound lytic murein transglycolase A	4879.5	3748.59	598.625	65.9443	785.935	279.778	282.727	483.276	1088.4	941.715	721.268	319.673	4379.52	4428.85	4015.55	3875.12
PA1223	297	-	probable transcriptional regulator	2356.9	1902.94	258.665	0	933.904	2901.4	0	357.982	36.1766	427.26	311.659	524.895	2164.42	2124.21	1887.31	1846.4
PA1224	259	-	probable NAD(P)H dehydrogenase	2212.45	1091.07	889.849	0	389.427	41.5886	105.068	615.757	373.36	174.981	357.385	126.717	1912.34	2304.2	1919.87	1556.84
PA1225	208	-	probable NAD(P)H dehydrogenase	5807.25	3542.03	1231.15	854.423	1212.28	621.43	392.488	383.368	1394.71	610.077	283.19	631.149	5066.45	4713.64	4172.7	6164.65
PA1226	202	-	probable transcriptional regulator	3771.59	2498.11	0	502.744	374.486	266.62	134.715	526.34	53.1904	583.327	416.574	365.566	2921.49	2658.96	3849.07	2754.69
PA1227	282	-	hypothetical protein	1535.54	1753.64	544.848	0	1162.41	3857.86	96.4983	377.024	0	514.27	238.718	203.669	2242.17	1420.92	1474.75	2001.81
PA1228	116	-	hypothetical protein	449.078	1914.07	0	0	217.374	0	0	0	0	0	362.707	424.393	999.314	881.953	467.63	556.169
PA1229	268	-	probable transcriptional regulator	4628.6	4293.02	859.966	1326.27	658.611	924.416	710.775	694.259	761.734	507.314	753.564	520.462	4836.57	4453.64	4790.3	5687.24
PA1230	65	-	hypothetical protein	2003.58	465.801	393.967	0	0	0	0	0	0	0	0	0	2269.77	1573.95	834.54	620.342
PA1231	302	-	conserved hypothetical protein	3223.47	2138.78	1017.53	504.409	500.968	249.669	270.323	440.069	177.888	510.225	529.408	217.349	2547.32	3528.78	2933.78	3124.3
PA1232	679	-	hypothetical protein	3591.47	2036.31	1357.71	411.302	1485.44	3886.61	521.005	587.191	1076.03	413.821	433.752	531.689	3073	2611.65	3089.07	3479.94
PA1233	85	-	hypothetical protein	1608.76	2137.2	301.269	0	0	0	0	0	0	106.635	197.995	868.758	2107.64	1303.91	1169.99	1328.26
PA1234	167	-	hypothetical protein	2865.9	2236.03	613.362	760.137	1056.93	64.4997	488.848	6684.84	0	0	453.492	442.182	1829.99	2246.25	2923.39	2993.99
PA1235	260	-	probable transcriptional regulator	1465.12	1436.22	295.475	585.89	193.965	207.143	418.654	408.926	165.299	383.477	194.188	94.6723	2067.11	1508.37	2051.58	1861.03
PA1236	503	-	probable major facilitator superfamily (MFS) transporter	6013.23	6079.49	1120.03	1968.5	1604.16	513.946	541.004	211.373	833.07	792.875	652.439	391.488	6285.22	6288.22	6704.25	6910.09
PA1237	383	-	probable multidrug resistance efflux pump	2516.24	2108.06	1002.92	331.443	592.529	3234.25	284.204	208.2	476.908	307.656	417.444	149.96	2613.92	2292.77	2266.11	2526.72
PA1238	482	-	probable outer membrane component of multidrug efflux pump	5336.3	3706.11	1434.47	1053.47	1046.28	536.338	169.372	165.437	579.577	639.37	453.91	731.975	4591.34	4457.34	4426.64	4969.17
PA1239	294	-	hypothetical protein	6157.26	3158.15	1132.32	777.201	1543.8	73.2752	185.119	542.453	767.462	1109.88	772.787	390.711	4946.51	4233.77	5412.21	5595.74
PA1240	265	-	probable enoyl-CoA hydratase/isomerase	4877.58	4608.21	579.801	1245.48	6755.82	894.234	11501.1	3309.99	283.816	1162.93	603.325	526.354	6004.8	5887.45	3991.62	4899.53
PA1241	186	-	probable transcriptional regulator	1015.25	1193.72	0	136.498	542.267	0	292.608	428.713	0	146.194	452.408	176.45	1586.4	1237.58	2138.7	2297.93
PA1242	590	-	hypothetical protein	3757.98	2634.28	651.047	602.441	812.021	456.417	507.352	405.461	0	460.882	199.673	458.92	2786.38	2254.21	2528.37	3307.79
PA1243	858	-	probable sensor/response regulator hybrid	6500.25	5857.8	1701.22	2544.78	2174.76	3904.34	1712.68	3283.8	951.724	1151.49	509.988	812.843	5907.79	5256.42	5352.86	6870.76
PA1244	113	-	hypothetical protein	11064	16880.1	3852.51	2022.1	4016.61	3145.65	4093.92	1881.78	2662.34	1764.67	1340.41	508.27	15574.2	15164.9	14881.4	16699.8
PA1245	414	-	hypothetical protein	3932.14	3169.1	618.548	183.975	2070.83	130.09	525.846	385.22	467.151	350.3	650.419	614.379	3716.38	3088.96	3756.1	3837.43
PA1246	593	aprD	alkaline protease secretion protein AprD	2629.91	1889.13	950.039	42.8138	552.783	999.038	275.337	313.763	72.4753	290.415	127.712	207.545	2452.4	2214.05	2500.34	2366.3
PA1247	432	aprE	alkaline protease secretion protein AprE	5757.97	5910.57	1600.49	822.778	1751.07	1171.89	4913.37	369.169	994.858	986.13	759.669	740.723	6586.39	5091.64	6362.08	6160.34
PA1248	481	aprF	Alkaline protease secretion outer membrane protein AprF precursor	5624.91	7112.91	851.821	1108.44	3931.72	761.392	792.048	1049.95	1451.95	998.737	787.247	1125.83	5959.24	6221.34	7461.99	9187.77
PA1249	479	aprA	alkaline metalloproteinase precursor	5893.09	7037.26	2298.83	1060.07	1842.46	607.159	4885.75	66145.3	1166.41	965.061	1352.69	1027.76	7304.15	6727.88	7096.78	7003.78
PA1250	131	aprI	alkaline proteinase inhibitor AprI	2211.97	1926.02	195.48	1356.64	0	575.574	207.729	0	0	207.573	256.94	125.266	1206.67	2407.98	2001.41	1600.58
PA1251	541	-	probable chemotaxis transducer	2672.06	1884.16	378.675	328.503	1398.27	497.757	2515.02	1080.9	377.347	485.871	497.733	409.488	2649.16	2805.08	2824.22	2996.22
PA1252	334	-	probable L-malate dehydrogenase	4484.06	3051.88	1226.72	1824.33	1434.41	1838.24	407.373	1034.56	997.241	542.755	503.88	712.404	4922.04	3599.11	5034.72	4490.98
PA1253	526	-	probable semialdehyde dehydrogenase	4679.46	3818.21	730.262	772.276	1198.45	430.039	413.879	707.458	776.216	430.799	719.897	779.937	4648.04	3598.23	4468.86	3710.26
PA1254	305	-	probable dihydrodipicolinate synthetase	4867.71	6287.04	1091.48	582.689	1488.12	1553.91	267.664	784.334	1937.53	1367.03	496.611	672.535	6081.07	5674.38	5128.09	5816.98
PA1255	344	-	hypothetical protein	2157.92	1114.85	967.739	369.02	4544.64	407.061	316.425	154.536	187.403	342.535	269.078	143.109	2481.38	2280.09	3232.63	2578.75
PA1256	240	-	amino acid ABC transporter ATP binding protein	5779.07	5172.33	2133.99	8357.07	1365.83	2199.17	0	775.256	1163.98	1246.3	701.233	649.557	7157.21	7353.28	7496.37	6182.74
PA1257	214	-	amino acid ABC transporter membrane protein	3529.67	2971.11	1435.96	830.467	471.316	2214.69	254.323	869.446	1355.61	677.683	196.607	958.52	3939.52	4382.29	4435.93	3843.8
PA1258	221	-	probable permease of ABC transporter	10194.7	10640.4	2317.45	919.043	4563.87	1072.27	369.401	8298.79	2236.4	1517.5	799.596	556.896	6723.48	8949.89	9368.12	9378.11
PA1259	580	-	hypothetical protein	1796.31	1235.44	573.969	43.7734	1086.87	55.7144	375.345	549.935	111.15	109.393	275.657	141.464	1889.61	1719.81	1652.29	1585.08
PA1260	273	-	amino acid ABC transporter periplasmic binding protein	11031.6	8576.65	2720.25	3533.94	3879.29	3077.56	1794.23	1168.36	2322.06	1328.06	1263.76	1051.91	8878.35	9462.41	10100.6	9127.89
PA1261	224	-	probable transcriptional regulator	7587.21	4550.57	3200.98	453.367	1013.12	577.042	728.907	1186.62	1630.86	1739.97	939.151	622.696	5833.66	4643.38	5650.53	5976.33
PA1262	480	-	probable major facilitator superfamily (MFS) transporter	2604.65	2417.96	800.246	423.143	1103.17	2603.1	453.542	498.379	89.5372	264.367	157.777	940.149	2898.01	2522.14	2523.9	2032.91
PA1263	314	-	hypothetical protein	5848.03	6781.81	1223.31	5174.74	1525.77	4905.47	953.305	846.503	1094.98	490.726	348.383	940.693	7014.29	5348.83	6766.24	5650.25
PA1264	288	-	probable transcriptional regulator	2498.39	2593.17	355.665	264.464	525.321	1084.63	94.4879	0	1231.14	472.084	438.271	256.404	2780.92	2368.21	1726.55	3052.17
PA1265	300	-	hypothetical protein	6348.84	7333.78	1451.11	1354.06	1849.13	1543.91	2177	797.406	1146.08	1631.52	1093.92	546.996	7095.73	4717.47	5846.41	5349.41
PA1266	417	-	probable oxidoreductase	1858.24	2129.8	552.688	487.071	846.56	1601.51	848.352	254.966	953.346	282.571	383.408	177.085	2249.16	2310.28	2276.47	3403.7
PA1267	371	-	hypothetical protein	3299.69	3454.8	621.215	410.597	951.525	3135.62	440.095	214.934	608.177	561.919	272.177	575.009	3181.35	2435.87	2534.36	2912.76
PA1268	314	-	hypothetical protein	3898.68	4210.5	652.43	2344.8	883.342	1783.81	693.312	677.202	581.707	606.191	616.37	548.738	4228.71	3203.87	4520.42	4160.64
PA1269	222	-	probable transcriptional regulator	1642.57	2136.67	346.052	0	454.332	145.56	245.158	1197.31	193.594	408.289	151.618	258.714	949.389	1651.34	1181.01	1307.75
PA1270	679	-	hypothetical protein	5269.72	4310.43	7391.96	673.04	9024.07	30696.3	561.083	3405.71	506.366	720.849	706.397	918.372	5137.19	4570.39	4806.7	5570.29
PA1271	616	-	probable tonB-dependent receptor	4191.33	3112.9	1538.13	412.152	941.484	1031.68	397.585	345.197	348.846	632.715	355.17	559.427	4003.15	3473.88	3346.29	3403.82
PA1272	203	cobO	cob(I)alamin adenosyltransferase	2020.85	1889.21	1261.47	625.334	372.641	583.675	0	1964.05	899.783	44.6503	290.165	0	1349.72	1847.9	2805.78	2343.85
PA1273	435	cobB	cobyrinic acid a,c-diamide synthase	4049.19	3456.92	647.555	758.739	1217.3	742.859	688.133	244.416	790.397	604.267	425.576	339.514	3633.87	2822.25	4135.93	3837.56
PA1274	218	-	conserved hypothetical protein	3345.43	2407.35	117.467	1746.92	231.334	247.052	0	365.782	640.725	291.046	463.2	489.285	1160.17	2229.16	1866.23	2145.59
PA1275	312	cobD	cobalamin biosynthetic protein CobD	3537.57	4011.06	1149.07	1464.73	565.73	2002.39	348.878	511.158	68.8748	551.975	566.38	499.659	4694.91	3087.78	3274.41	4471.63
PA1276	331	cobC	cobalamin biosynthetic protein CobC	1455.77	2591.69	464.191	153.405	533.256	618.301	739.917	321.211	681.673	164.302	76.267	49.5766	1432.69	1596.93	1338.37	1778.56
PA1277	490	cobQ	cobyric acid synthase	2305.65	1544.75	940.697	466.321	823.36	1253.01	388.75	488.208	241.202	92.4899	154.557	385.13	1957.1	2679.46	2804.51	2304.13
PA1278	173	cobP	cobinamide kinase	3914.51	4141.95	296.045	146.755	1603.29	871.678	471.893	768.214	993.707	1519.4	389.123	616.556	2132.01	3006.12	3710.41	3962.3
PA1279	351	cobU	nicotinate-nucleotide--dimethylbenzimidazole phosphoribosyltransferase	2309.68	1897.71	510.698	216.996	1005.74	337.567	155.057	378.635	459.165	77.4701	239.738	537.645	2491.94	1384.49	1365.14	2366.49
PA1280	194	-	hypothetical protein	2987.29	1612.7	527.997	261.738	909.834	55.5229	561.083	685.057	775.374	887.712	607.253	422.935	3422.2	3120.17	3541.78	3242.41
PA1281	245	cobV	cobalamin (5'-phosphate) synthase	1926.91	2018.47	313.566	414.507	514.6	43.9651	0	108.491	43.8549	406.955	274.769	401.874	1333.41	2331.47	1291.55	1514.14
PA1282	501	-	probable major facilitator superfamily (MFS) transporter	4419.07	4331.05	715.589	760.137	805.282	1075	271.582	212.217	664.827	452.296	621.452	638.707	3807.22	2995	3789.58	4201.24
PA1283	186	-	probable transcriptional regulator	5986.5	5480.26	1239.09	682.488	1626.8	405.377	146.304	4572.94	635.425	682.237	769.094	485.238	7025.48	6096.22	5832.8	6677.01
PA1284	606	-	probable acyl-CoA dehydrogenase	3562.06	3081	1943.83	251.372	2496.57	4354.79	763.387	964.957	957.427	673.07	541.546	297.869	3477.96	3685.96	3640.21	3087.38
PA1285	149	-	probable transcriptional regulator	4108.01	3251.23	343.73	0	1184.62	361.458	547.903	356.781	865.326	851.652	338.851	550.667	2899.78	2803.7	3094.52	3193.3
PA1286	399	-	probable major facilitator superfamily (MFS) transporter	6789.07	6197.06	1347.78	509.044	1516.72	215.969	1091.23	4063.64	350.07	1113.12	253.077	349.584	4780.5	4166.62	6344.45	5760.32
PA1287	184	-	probable glutathione peroxidase	6122.35	6581.97	1670.08	1793.76	685.201	117.081	1478.94	1155.66	1576.63	1034.48	960.384	1248.58	4868.2	5189.46	4864.37	6486.62
PA1288	424	-	probable outer membrane protein precursor	2211.5	1142.53	241.584	359.272	713.643	482.683	1091.07	313.446	253.407	320.661	99.2311	174.161	2038.05	924.941	1769.79	2016.11
PA1289	159	-	hypothetical protein	7658.33	6220.45	1610.56	479.03	2378.81	3251.76	513.444	835.855	3040.89	1197.13	1693.54	825.654	9345.21	5898.17	9040.85	7303.65
PA1290	197	-	probable transcriptional regulator	6693.43	6506.24	2859.76	6830.43	1663.96	9349.84	414.404	1484.17	1908.91	1196.26	683.435	666.39	7542.58	9131.42	8260.67	9906.58
PA1291	279	-	hypothetical protein	4842.88	3979.06	1284.98	909.985	3072.84	347.466	3316.22	952.695	1193.83	812.187	542.89	588.167	3928.22	4828.08	5832.8	5260.68
PA1292	284	-	probable 3-mercaptopyruvate sulfurtransferase	3187.03	3447.04	901.685	178.793	1331.8	644.77	574.912	187.184	794.485	638.31	296.296	404.469	3784.85	2161.4	2260.21	2527.24
PA1293	353	-	hypothetical protein	6068.91	4803.16	1523.41	1366.52	2142.95	5309.44	462.536	150.596	608.751	924.374	452.921	860.007	7164.79	6714.17	6249.2	7173.47
PA1294	374	rnd	ribonuclease D	1758.49	1133.37	410.821	67.8839	471.946	28.8007	145.521	355.35	258.557	581.647	134.997	153.568	1408.85	1914.83	1619.62	1142.82
PA1295	97	-	conserved hypothetical protein	3927.12	6762.92	1319.99	0	1039.81	0	1122.17	274.023	553.838	280.33	1127.76	0	4780.22	2724.66	2330.12	2743.57
PA1296	310	-	probable 2-hydroxyacid dehydrogenase	3959.49	4883.4	247.818	409.493	1220.1	243.226	87.7823	771.683	866.489	877.162	922.913	449.948	4249.28	4262.77	4724.57	4942.72
PA1297	326	-	probable metal transporter	4733.92	3900.73	1335.38	545.153	773.479	594.743	1168.64	3669.04	1252.42	1084.34	464.621	478.202	4331.66	4785.81	3716.18	5095.94
PA1298	91	-	conserved hypothetical protein	7978.54	4879.82	1969.84	278.995	1108.37	1302.04	1495.19	292.09	2833.7	298.813	554.822	631.149	6369.25	7682.36	6557.1	7355.48
PA1299	149	-	conserved hypothetical protein	3015.45	2912.56	171.865	340.786	338.462	0	182.634	0	288.442	1216.65	621.227	220.267	3111.96	1945.43	2427.07	2922.68
PA1300	175	-	probable sigma-70 factor, ECF subfamily	781.396	1038.07	585.323	0	432.264	0	311	455.66	0	0	96.1691	187.541	301.092	1023.07	1343.21	599.073
PA1301	327	-	probable transmembrane sensor	5207.31	4351.75	1722.85	465.845	4086.9	2569.34	416.093	812.85	1182.88	859.279	823.466	727.655	5349.68	5084.04	4672.49	6510.74
PA1302	851	-	probable heme utilization protein precursor	4384.45	3854.31	1474.48	835.347	888.91	1063.22	255.817	3935.49	542.905	436.691	494.406	482.076	4036.97	3847.01	3973.3	4254.92
PA1303	179	-	probable signal peptidase	4183.45	4285.02	1859.79	992.849	1549.55	2647.73	304.05	742.463	720.299	405.095	329.07	641.727	3650.11	4953.39	5151.77	5856.86
PA1304	683	-	probable oligopeptidase	6740.44	5186.55	1537.22	817.787	1439.83	1845.18	2271.03	700.503	1289.96	544.106	850.104	636.693	5940.28	5604.64	6036.06	7084.43
PA1305	157	-	hypothetical protein	2094.51	1285.65	652.43	0	160.608	0	0	0	0	461.86	214.39	261.304	2013.67	2497.93	1842.72	1643.71
PA1306	153	-	probable HIT family protein	1574.71	725.594	669.487	0	0	844.82	0	173.727	632.027	0	0	107.254	2135.19	1448.78	1240.9	843.341
PA1307	257	-	conserved hypothetical protein	4117.28	4201.88	199.283	296.365	686.801	1383.1	317.656	6929.47	1296.02	634.833	622.106	734.294	4428.51	3748.58	3588.2	4644.12
PA1308	174	-	hypothetical protein	6418.07	6496.23	1324.54	437.734	1594.08	619.049	156.394	458.279	0	885.564	677.053	282.929	5632.5	6320.66	7793.83	6627.68
PA1309	286	-	probable transcriptional regulator	4439.75	3422.93	984.918	88.7712	1586.98	376.624	285.446	1301.13	1277.31	538.77	500.18	487.706	3942.62	3636.77	4267.53	4342.39
PA1310	371	phnW	2-aminoethylphosphonate:pyruvate aminotransferase	4800.35	3073.95	1035.36	273.731	1223.39	2206.55	293.396	5588.29	231.687	659.645	408.265	597.125	4118.71	3745.72	3704.07	3695.3
PA1311	275	phnX	2-phosphonoacetaldehyde hydrolase	6369.56	3523.15	4283.5	553.932	6235.08	19819.5	791.637	3479.59	1250.26	692.16	520.187	596.722	6284.61	5084.32	5917.65	6041
PA1312	303	-	probable transcriptional regulator	8456.52	6062.07	2366.4	1843.39	1664.38	2417.36	2784.12	1140.4	425.523	807.684	722.062	839.449	8381.88	7146.82	6265.93	6520.76
PA1313	452	-	probable major facilitator superfamily (MFS) transporter	5906.57	4956.86	2096.22	786.372	1506.23	1334.52	602.047	588.057	831.983	661.753	819.139	762.405	6201.69	5941.47	6280.59	5959.12
PA1314	128	-	hypothetical protein	12234.7	13640.4	3401.04	1190.09	13001.7	4460.05	3188.97	2491.89	1343.06	1770.31	1906.48	1538.42	12761.1	14586.7	12784.3	15435.9
PA1315	204	-	probable transcriptional regulator	8362.98	7470.32	2887.16	622.269	1236.05	739.217	666.973	912.065	526.689	1510.67	1072.47	1327.27	7077.14	7522.54	7844.26	7431.94
PA1316	513	-	probable major facilitator superfamily (MFS) transporter	7730.18	7298.76	1846.96	1880.63	2408.49	4010.42	954.825	1865.28	1026.27	1625.51	738.14	927.653	8956.46	6780.55	7648.59	8646.09
PA1317	331	cyoA	cytochrome o ubiquinol oxidase subunit II	7072.3	8140.96	1315.21	306.811	1675.95	455.59	246.639	1124.24	2531.93	1204.88	940.627	1313.78	6813.23	8371	6500.67	7577.17
PA1318	658	cyoB	cytochrome o ubiquinol oxidase subunit I	4606.63	5352.94	895.108	540.182	1187.96	965.829	454.92	3272.03	800.12	826.505	895.191	473.841	4980.83	4353.47	4616.6	5061.73
PA1319	209	cyoC	cytochrome o ubiquinol oxidase subunit III	2476.91	1593.53	367.577	121.476	361.944	515.38	0	127.178	154.227	346.948	442.884	353.322	2773.22	2529.11	2292.66	1929.29
PA1320	111	cyoD	cytochrome o ubiquinol oxidase subunit IV	5602.35	3455.04	692.105	3430.89	681.497	873.361	0	1197.31	96.797	571.604	909.708	73.9183	5316.58	3686.72	3095.06	5594.25
PA1321	296	cyoE	cytochrome o ubiquinol oxidase protein CyoE	2804.84	2523.09	692.105	1200.81	24363.5	1491.99	1103.21	448.99	1415.66	459.325	397.997	388.071	2242.93	2822.65	3970.64	3787.02
PA1322	732	-	probable TonB-dependent receptor	7596.9	6259.47	2448.84	1109.88	2066.84	6768.94	1263.97	1161.98	1453.14	1015.37	839.18	851.878	6579.19	6394.16	6644.78	6213.59
PA1323	110	-	hypothetical protein	4410.15	4770.93	698.396	3231.27	229.231	195.845	742.159	0	781.415	247.2	76.4981	596.722	3544.67	1937.62	5095.75	3079.15
PA1324	170	-	hypothetical protein	3370.73	4333.78	753.173	298.689	1038.28	2407.74	480.221	938.124	0	213.271	742.482	482.643	4525.23	2858.56	3190.89	2846.27
PA1325	135	-	conserved hypothetical protein	1881.14	1196.13	379.376	0	373.562	79.7885	1411.02	196.89	557.12	0	498.655	425.441	2263.77	2020.87	2879.68	2747.88
PA1326	515	ilvA2	threonine dehydratase, biosynthetic	6252.43	4801.22	1591.17	1528.24	1811.59	1547.74	1162.48	309.672	980.563	404.8	816.97	748.8	5749.98	5429.86	5336.73	5684.26
PA1327	656	-	probable protease	5454.48	3830.79	1210.13	619.233	2037.22	2167.43	746.685	729.335	1130.13	607.952	872.265	600.361	4546.21	4964.57	4410.17	4696.06
PA1328	302	-	probable transcriptional regulator	2404.13	1637.5	678.354	336.272	500.968	214.002	90.1077	176.028	177.888	930.411	27.8636	190.181	2617.11	2314.88	1317.21	2403.31
PA1329	143	-	conserved hypothetical protein	4758.5	4869.74	1432.61	710.17	352.663	75.3248	570.892	185.875	300.544	507.077	1294.58	229.509	5158.57	3517.53	5942.93	4849.95
PA1330	259	-	probable short-chain dehydrogenase	5028.29	4637.03	2669.55	686.178	2433.92	6030.35	945.609	615.757	1161.56	1679.82	487.343	506.868	7161.11	3917.14	4188.81	4514.84
PA1331	515	-	conserved hypothetical protein	5380	4566.06	20287.4	3993.15	11457.1	17234.3	9246.97	8309.54	1981.99	844.801	833.31	541.685	5709.05	5380.2	6390.04	6545.51
PA1332	183	-	hypothetical protein	2010.42	1489.04	1259.4	693.677	551.156	470.883	148.702	0	352.277	445.771	91.965	89.6714	2245.85	2702.08	1679.72	2820.35
PA1333	68	-	hypothetical protein	8187.42	3265.17	2259.52	373.361	1854.07	633.615	400.184	781.77	474.02	133.294	742.482	0	7283.77	4012.02	5849.96	8538.82
PA1334	370	-	probable oxidoreductase	5253.3	6246.35	1591.84	274.471	1703.74	815.137	220.642	6824.64	929.251	1004.39	841.48	532.212	5126.7	4815.78	5497.81	4969.44
PA1335	425	-	probable two-component response regulator	4175.1	5485.49	662.792	836.329	652.634	937.75	832.383	250.167	455.06	341.233	732.582	444.032	5802.22	4493.46	5318.15	6887.98
PA1336	633	-	probable two-component sensor	2808.33	3826.49	849.55	601.625	876.365	1888.83	257.939	503.89	746.85	343.659	571.621	311.088	2946.71	3178.56	3199.29	3070.35
PA1337	362	ansB	glutaminase-asparaginase	3237.83	2899.46	990.359	140.268	905.526	59.5108	300.691	293.704	178.085	851.315	488.151	317.318	3406	3579.79	3446.51	3586.67
PA1338	557	ggt	gamma-glutamyltranspeptidase precursor	4611.92	4366.71	965.467	638.133	724.32	580.15	293.133	668.084	1138.1	553.279	725.153	530.301	4162.31	4301.04	4349.99	4763.38
PA1339	244	-	amino acid ABC transporter ATP binding protein	6938.62	7238.37	2308.91	208.103	3203.6	838.761	557.633	1089.35	2245.77	594.361	931.145	739.789	5398.68	4577.24	4298.11	5684.77
PA1340	222	-	amino acid ABC transporter membrane protein	5367.7	3545.96	4614.03	914.903	1249.41	921.881	367.737	718.384	774.376	571.604	682.281	628.306	4794.41	5414.87	3583.76	4940.38
PA1341	248	-	amino acid ABC transporter membrane protein	6052.14	8098.3	929.318	409.493	915.075	2996.9	438.912	750.247	693.191	986.807	1323.29	760.941	7436.24	5844.12	7072.28	7414.09
PA1342	302	-	probable binding protein component of ABC transporter	5994.15	5280.11	1441.5	672.545	1419.41	4458.38	630.754	352.056	1316.37	1140.5	445.817	624.879	5199.32	5279.06	4969.47	6061.69
PA1343	152	-	hypothetical protein	1606.49	2987.87	168.473	334.06	497.672	141.73	537.089	174.87	0	417.421	221.442	161.939	2149.24	1738.76	1427.5	2811.94
PA1344	264	-	probable short-chain dehydrogenase	5500.36	4702.12	2327.99	384.675	1146.15	326.408	618.466	805.46	325.59	515	669.359	372.951	5149.36	4747.18	5376.56	5437.39
PA1345	529	-	hypothetical protein	3588.17	3815.64	677.713	47.9935	667.326	610.857	257.207	1356.64	1157.72	616.832	747.628	589.39	4621.68	4818.78	4323.88	5259.42
PA1346	515	-	hypothetical protein	3824.79	3782.18	795.584	936.666	685.467	209.154	898.277	206.448	229.493	528	277.77	557.617	3478.64	3294.34	3844.55	3585.94
PA1347	230	-	probable transcriptional regulator	10800.8	12856.8	668.031	2538.86	1425.22	2388.45	1419.78	1502.36	2943.05	1576.35	1792.72	2532.83	12783.3	10934.9	13089.6	11675.9
PA1348	235	-	hypothetical protein	3200.4	4380.51	544.848	648.219	858.397	320.852	463.192	226.214	365.769	192.851	572.922	209.488	3139.04	4026.96	4039.53	4701.4
PA1349	116	-	conserved hypothetical protein	7606.26	6090.21	2869.85	437.734	652.122	185.715	0	458.279	463.123	1875.31	1305.74	424.393	8630.44	6100.17	9430.54	6882.59
PA1350	249	-	hypothetical protein	6250.12	7133.55	1542.64	509.811	1519	605.624	546.436	320.243	1121.91	1201.25	912.448	428.37	5332.59	5444.02	5192.13	5829.72
PA1351	407	-	probable sigma-70 factor, ECF subfamily	4551.74	3521.17	1384.21	436.658	743.452	529.31	267.445	718.384	1082.37	601.298	496.204	584.627	4867.78	3393.46	4309.4	5310.25
PA1352	403	-	conserved hypothetical protein	3134.63	3405.86	889.603	62.9989	437.985	320.738	540.199	989.337	53.3224	427.335	313.206	447.912	3190.23	3977.18	3634.29	3341.84
PA1353	137	-	hypothetical protein	2780.51	1915.34	373.837	370.636	1288.38	1022.11	198.631	194.016	0	0	429.953	479.12	2384.56	1742.45	2837.64	3590.74
PA1354	141	-	hypothetical protein	8843.81	6799.81	2724.24	360.122	2145.99	4889.17	1157.98	942.56	990.624	1157.11	1491.99	581.91	6128.61	8767.4	8014.94	6577.38
PA1355	126	-	hypothetical protein	1524.55	2883.53	0	402.993	200.122	256.463	0	0	1279.1	863.239	734.625	1302.37	1170.91	1217.93	932.786	3392.19
PA1356	368	-	hypothetical protein	4034.38	2907.04	835.039	344.953	1507.44	1931.84	147.894	288.915	291.969	1034.48	457.326	624.288	4123.65	4332.27	3881.67	4163.71
PA1357	158	-	conserved hypothetical protein	2905.51	1405.26	324.15	482.061	319.182	477.216	516.693	168.229	1564.07	458.937	479.324	311.58	2667.9	4046.93	3318.79	2807.24
PA1358	132	-	hypothetical protein	6807.61	8639.67	775.996	0	2483.34	1142.43	1030.78	805.46	813.974	1304.67	701.233	1616.12	8781.85	6394.16	7739.51	7270.22
PA1359	218	-	probable transcriptional regulator	5839.56	4907.29	1409.61	465.845	925.336	197.641	499.312	731.565	1675.74	291.046	540.4	677.472	5027.41	3793.47	5101.03	3958.24
PA1360	297	-	conserved hypothetical protein	8430.04	8427.29	2672.87	1025.8	2377.21	797.885	732.997	715.965	1772.66	915.556	821.647	939.285	8125.43	8066.25	7823.22	7548.54
PA1361	477	-	probable transporter	7180.54	4295.07	2254.78	479.03	3066.02	3951.79	969.838	1058.75	1419.08	1083.12	1023.18	636.441	5942.94	5504.96	5534.44	6035.65
PA1362	107	-	hypothetical protein	2860.25	1697.78	239.326	0	471.316	0	0	248.413	301.247	508.262	78.6429	153.363	1280.34	2470.02	1858.87	979.792
PA1363	246	-	probable sigma-70 factor, ECF subfamily	5227.83	3446.17	1145.07	412.822	1127.52	613.009	1106.2	324.149	655.15	368.456	273.652	533.654	4455.18	3500.32	3969.15	5245.17
PA1364	280	-	probable transmembrane sensor	5058.14	4902	914.567	816.061	450.275	846.328	388.75	854.363	1650.04	1068.26	1051.85	644.673	4215.29	4780.39	5295.35	4550.65
PA1365	813	-	probable siderophore receptor	4252.98	4319.97	1165.43	999.304	1302.64	1073.17	368.189	555.797	515.417	523.995	372.611	423.871	4731.18	4372.88	4537.1	5158.07
PA1366	256	-	hypothetical protein	5913.88	6899.07	1600.49	495.871	1083.47	168.304	425.196	830.631	335.764	885.157	821.757	929.465	6133.57	5994.52	6780.64	5859.32
PA1367	278	-	hypothetical protein	6394.52	6462.01	2671.32	821.932	23673.5	19295.6	1761.96	764.898	541.088	619.482	393.498	560.769	4776.31	5244.13	5203.37	7020.13
PA1368	474	-	hypothetical protein	4938.67	4854.55	810.376	856.998	1223.53	1227.13	1033.39	2186.98	1042.71	535.426	727.862	571.23	5980.55	5737.65	5035.41	5665.53
PA1369	250	-	hypothetical protein	885.582	2220.32	102.431	0	0	43.0858	108.85	106.321	0	761.376	538.547	229.738	1095.97	988.963	904.085	1322.57
PA1370	621	-	hypothetical protein	4398.76	6744.49	948.44	245.3	974.508	2012.06	175.282	4151.82	2301.15	831.962	1165.33	1057	5107.9	4681.5	6172.82	5415.26
PA1371	233	-	hypothetical protein	1984.23	3768.39	439.62	108.964	432.882	46.2294	467.168	228.156	1291.18	1867.26	830.645	528.215	1402.08	2890.63	2211.71	2284.35
PA1372	711	-	hypothetical protein	3384.03	6515.32	792.367	321.374	602.9	863.534	1990.23	485.995	2009.86	1427.8	1159.85	1407.88	5054.19	3957	4755.66	5047.37
PA1373	422	fabF2	3-oxoacyl-acyl carrier protein synthase II	4521.11	4065.64	1092.28	782.112	956.034	280.772	10704.4	629.862	789.285	343.659	638.089	369.416	4020.51	4141.55	4113.37	4165.99
PA1374	168	-	hypothetical protein	3352.71	3964.85	304.856	151.122	750.458	1282.32	647.917	1898.59	127.91	917.191	500.881	244.194	3826.38	4567.25	5327.64	5808.32
PA1375	380	pdxB	erythronate-4-phosphate dehydrogenase	0	0	0	0	0	28.3459	0	0	0	0	0	0	0	0	0	0
PA1376	577	aceK	isocitrate dehydrogenase kinase/phosphatase	7521.67	6524.17	2618.48	352.008	2578.35	10416.8	754.593	1520.18	875.199	1021.08	1064.61	853.199	7433.37	7047.98	6941.24	8148.3
PA1377	177	-	conserved hypothetical protein	6217.32	6272.09	868.063	8032.54	1139.68	7911.24	922.458	600.682	1214.06	256.045	1236.07	695.333	5834.72	5876.36	4392.73	6834.28
PA1378	120	-	hypothetical protein	3445.74	5214.38	1493.79	2962	1470.9	987.383	0	443.003	1522.13	377.667	490.863	410.247	3073.65	1634.06	2335.55	2688.15
PA1379	277	-	probable short-chain dehydrogenase	9497.11	8052.02	1109.37	366.622	1456.49	2372.05	3733.12	1439.36	1512.76	981.661	1397.4	1214.45	9396.9	9910.56	9073.49	9811.26
PA1380	321	-	probable transcriptional regulator	7454.9	6225.19	1834.83	3163.68	1806.71	1308.68	1271.61	6293.13	1573.18	762.393	1074.79	562.332	9126.56	6772.63	7322.8	8391.04
PA1381	163	-	hypothetical protein	7510.35	11887.9	3456.28	778.791	6033.13	17379.7	667.792	2119.89	3032.18	1334.58	1187.36	1610.78	7047.03	8996.28	10261.1	9350.8
PA1382	759	-	probable type II secretion system protein	8840.89	8682.88	2496.68	1404.9	13920	7095.82	1936.07	1190.68	1613.79	1003.13	1208.45	821.574	9816.23	8469.38	9350.55	8808.2
PA1383	601	-	hypothetical protein	11815.2	13148.6	2471.31	1436.29	5957.72	2831.76	1494.2	3936.17	3128.59	2307.48	1890.18	2211.65	11572.8	11008	12094.6	12573
PA1384	337	galE	UDP-glucose 4-epimerase	7477.75	11859.3	1291.79	1657.41	2469.16	1566.18	1049.74	1025.35	2391.2	1613.77	2422.06	1168.66	7880.21	8272.56	6841	8208.03
PA1385	374	-	probable glycosyl transferase	7730.39	12440	2054.11	2715.36	2359.73	2188.85	945.89	2771.73	3332.51	1551.06	2002.45	2303.52	8594	9163.82	10152.8	11040.1
PA1386	422	-	probable ATP-binding component of ABC transporter	7298.58	8059.53	2427.29	902.437	3644.88	5462.3	967.269	2897.37	3157.14	2083.43	1954.15	1186.02	8465.54	8990.2	9126.54	8255.55
PA1387	518	-	hypothetical protein	5505.97	5864.48	1779.7	1274.33	1801.1	3139.94	893.075	1334.14	1099.34	542.44	1072.16	966.218	5492.89	6155.51	5811.97	6834.54
PA1388	242	-	hypothetical protein	4251.4	4337.21	1058.18	0	1354.55	489.611	224.897	109.836	887.972	262.182	764.981	847.617	3614.35	4650.3	3847.96	5131.92
PA1389	494	-	probable glycosyl transferase	3763.3	3187.06	673.891	154.182	663.563	1068.42	275.43	376.642	782.997	495.401	238.476	481.666	2922.54	3762.28	3715.17	3036.41
PA1390	344	-	probable glycosyl transferase	3852.08	2288.38	297.766	73.804	513.104	125.249	237.318	231.804	530.976	421.582	611.54	596.289	3032.8	2974.03	3574.29	2578.75
PA1391	591	-	probable glycosyl transferase	5971.75	6950.23	2469.79	902.132	5247.88	3116.61	1105.08	1304.27	1108.99	1119.58	1196.01	971.819	5741.64	5885.65	7006.27	6618.03
PA1392	414	-	hypothetical protein	4466.92	5046.18	742.257	306.625	1035.42	260.18	1183.15	0	1583.12	810.068	731.721	396.374	4683.65	4530.48	4105.51	4616.6
PA1393	196	cysC	adenosine 5'-phosphosulfate (APS) kinase	7325.59	7260.32	1175.87	0	1286.5	1099.13	1249.55	813.679	438.549	2312.25	901.585	1046.55	6989.63	6350.66	8856.34	6500.93
PA1394	84	-	hypothetical protein	193.799	0	304.856	0	0	0	0	316.431	0	0	0	0	376.365	913.451	430.517	864.048
PA1395	138	-	hypothetical protein	6228.52	4534.25	556.693	1471.8	730.881	1014.7	788.769	1155.66	1090.02	1510.67	853.675	535.104	2749.1	4015.65	3472.21	5025.67
PA1396	540	-	probable two-component sensor	5329.89	5120.94	1327.82	470.159	4015.79	1994.71	1058.26	492.226	915.269	822.475	654.484	531.801	5054.44	4673.26	4553.91	5361.36
PA1397	210	-	probable two-component response regulator	6310.08	4469.47	609.711	1208.98	480.293	205.171	0	506.289	1330.27	517.943	1322.33	429.782	5871.29	4912.34	3917.7	4262.63
PA1398	113	-	hypothetical protein	547.438	1071.75	0	0	223.145	0	0	235.223	0	0	0	0	373.034	1508.95	800.075	499.567
PA1399	306	-	probable transcriptional regulator	3681.41	2176.78	502.115	165.938	988.839	176.004	444.649	1389.81	491.577	562.798	329.992	670.338	3306.11	3649.82	3368.16	4005.87
PA1400	1095	-	probable pyruvate carboxylase	4040.78	3659.05	1169.31	602.834	1980.39	1347.66	497.032	606.854	1089.16	703.599	376.552	457.078	4013.18	3441.36	3475.98	3888.61
PA1401	135	-	hypothetical protein	434.109	149.516	0	0	186.781	0	0	0	0	67.1408	186.995	0	234.183	694.674	133.938	238.947
PA1402	221	-	hypothetical protein	8073.24	5662.68	1506.35	1263.68	798.678	828.573	615.668	962.179	923.732	902.299	1294.58	779.654	5865.16	8911.31	8222.67	8684.79
PA1403	210	-	probable transcriptional regulator	1705.43	1249.53	487.769	0	120.073	1025.85	518.334	126.572	0	172.648	200.352	234.427	1555.64	1705.11	1851.22	1344.07
PA1404	75	-	hypothetical protein	3168.99	4978.9	682.876	5077.71	2353.44	3303.25	362.834	708.805	573.038	845.974	1346.37	1203.39	5198.85	6252.06	4942.33	3548.36
PA1405	530	-	probable helicase	2512.51	1428.16	531.484	287.418	1094.25	1382	410.755	752.27	243.271	307.834	365.17	216.734	1491.26	1319.05	1620.53	1947.64
PA1406	252	-	hypothetical protein	5994.84	3644.46	1524.28	302.245	2001.22	1196.83	323.958	1265.72	2003.93	791.302	534.273	781.422	4850.93	5480.71	5381.46	4672.26
PA1407	313	-	hypothetical protein	2964.56	1193.03	899.957	486.682	966.725	2030.4	260.823	254.762	377.601	463.336	241.959	157.283	2255.78	3377.53	2079.68	3942.04
PA1408	807	-	hypothetical protein	4341.09	3464.17	825.037	629.209	1593.54	2028.82	1281.38	1086.92	665.704	651.44	490.081	528.695	3852.26	3803.22	4066.7	3557.55
PA1409	346	aphA	acetylpolyamine aminohydrolase	2870.01	1283.42	296.045	220.132	583.015	186.788	314.596	614.571	465.8	209.572	291.843	355.705	1857.89	2316.19	1515.52	1864.61
PA1410	363	-	probable periplasmic spermidine/putrescine-binding protein	2574.16	3197.3	564.361	489.587	277.856	741.835	224.897	292.895	207.193	374.546	463.625	248.634	3744.99	3170.66	2889.09	3132.47
PA1411	303	-	hypothetical protein	6253.74	4962.91	760.63	4608.49	1497.94	3874.88	628.672	964.957	567.364	1286.31	722.062	812.37	5669.07	5092.82	7011.88	6919.99
PA1412	397	-	hypothetical protein	6331.21	4016.6	4837.76	11063.5	1206.78	759.699	959.635	602.574	1244.95	525.119	869.034	516.683	6609.61	5347.25	5215	5362.75
PA1413	290	-	probable transcriptional regulator	6096.23	5846.61	706.424	2976.59	1043.4	705.716	750.69	733.247	370.499	1062.68	493.281	1103.42	5741.51	4586.15	5923.31	7591.7
PA1414	77	-	hypothetical protein	2959.83	1179.63	1330.28	329.722	1964.84	3916.89	1060.23	1035.59	2372.15	117.714	655.698	0	1231.74	1882.26	2817.93	1780.46
PA1415	242	-	hypothetical protein	2865.66	2835.87	952.359	419.646	2604.9	2136.49	224.897	329.507	665.979	149.818	34.7719	203.428	3701.44	3734.33	2764.56	2665.93
PA1416	460	-	conserved hypothetical protein	3843.28	2237.87	1224.72	386.348	1589.67	93.6648	354.946	56396.2	700.726	275.861	585.377	267.552	2772.01	2298.19	3301.87	2980.34
PA1417	533	-	probable decarboxylase	4300.36	3408.3	1537.43	238.167	1324.64	2364.46	459.498	648.297	564.437	952.316	520.991	939.026	3361.16	3391.02	4664.6	3585.88
PA1418	463	-	probable sodium:solute symport protein	4380.94	5950.78	1050.86	164.505	707.992	511.818	999.164	9702.06	974.66	959.258	527.061	443.031	4279.02	4014.19	4354.45	4755.06
PA1419	503	-	probable transporter	4084.33	4173.38	509.103	1261.86	601.56	663.847	324.603	792.65	363.133	630.696	552.064	505.672	4169.2	3254.28	3612.74	3719.58
PA1420	139	-	hypothetical protein	2108.08	1597.35	184.229	0	181.406	309.97	391.547	382.449	0	195.626	121.076	236.113	3563.28	2944.07	2081.35	2320.7
PA1421	319	gbuA	guanidinobutyrase	2224.98	1898.25	963.305	1910.11	316.181	607.793	426.528	166.647	202.09	369.38	395.68	128.604	2114.25	2164.79	2323.98	2780.84
PA1422	297	gbuR	GbuR	3803.93	3296.16	948.44	769.351	933.904	217.605	274.874	536.974	1157.65	1037.63	453.322	303.886	3867.56	3444.66	4079.04	4697.47
PA1423	417	bdlA	BdlA	3669.62	2420.23	859.737	60.8839	1088.43	3512.99	456.805	127.483	1211.01	521.669	585.202	491.902	3436.92	3393.86	4227.73	3577.75
PA1424	203	-	hypothetical protein	5645.55	5170.47	1892.21	500.267	1117.92	1804.09	670.259	392.811	1481.99	1339.51	248.713	363.766	4256.82	3065.84	4008.26	4767.16
PA1425	538	-	probable ATP-binding component of ABC transporter	3988.07	2532.47	1094.76	1982.01	46775	3663.9	1568.01	543.461	978.585	353.799	422.304	381.27	4524.77	3248.58	3192.86	3732.43
PA1426	118	-	hypothetical protein	6897.91	3763.25	1736.13	215.157	1282.14	1551.82	230.615	450.512	910.548	844.95	1212.3	695.333	7233.86	6285.78	6742.33	6082.5
PA1427	187	-	hypothetical protein	4108.94	3076.28	273.881	135.768	1483.26	691.216	582.086	710.7	0	727.059	269.993	438.766	4733.75	3875.25	3190.89	4571.29
PA1428	143	-	conserved hypothetical protein	3073.67	1199.79	716.304	177.542	176.331	75.3248	0	0	225.408	1014.15	411.913	745.903	2431.9	2742.48	2718.58	2763.34
PA1429	902	-	probable cation-transporting P-type ATPase	5049.76	3725.89	1419.5	534.793	1230.02	2364.46	422.367	3536.17	607.503	1014.93	709.007	627.65	4825.15	4612.49	5242.09	5239.21
PA1430	239	lasR	transcriptional regulator LasR	3351.17	3969.38	214.292	0	316.511	315.482	0	333.643	539.471	1213.59	352.083	926.917	2954.23	4066.58	3215.36	2868.11
PA1431	80	rsaL	regulatory protein RsaL	5290.7	11984.7	640.197	317.357	0	0	1020.47	332.252	3760.56	0	1051.85	1230.74	3424.92	4902.19	4972.47	3629
PA1432	201	lasI	autoinducer synthesis protein LasI	5782.72	4820.23	1783.63	126.311	1254.5	911.018	406.157	793.439	0	450.946	627.97	571.488	6920.62	4877.8	6162.17	6379.34
PA1433	650	-	conserved hypothetical protein	4242.58	3928.26	1418.28	820.246	2249.99	6032.01	962.904	408.926	942.207	348.616	582.563	403.935	3258.74	4341.47	3644.16	4565.72
PA1434	237	-	hypothetical protein	5536.26	4428.71	1080.5	107.125	2872.64	1454.37	918.566	897.222	1178.72	1568.03	603.593	380.82	5069.02	4352.7	3776.56	5954.76
PA1435	385	-	probable Resistance-Nodulation-Cell Division (RND) efflux membrane fusion protein precursor	3898.52	1651.48	997.709	461.61	982.418	839.334	70.6819	552.316	390.708	235.429	87.4264	298.361	2162.39	2236.57	2677.03	3560.92
PA1436	1036	-	probable Resistance-Nodulation-Cell Division (RND) efflux transporter	5537.4	3916.15	1013.44	906.735	1484.69	1050.11	840.541	7029.9	435.586	1067.38	641.669	586.067	4597.76	4493.19	4965.48	4787.29
PA1437	229	-	probable two-component response regulator	3284.25	4010.5	447.299	1441.27	440.444	282.221	950.655	232.141	469.19	672.874	514.442	179.147	3589.44	2308.23	3434.73	3345.51
PA1438	481	-	probable two-component sensor	6653.78	4007.57	851.821	1108.44	1520.26	1500.39	1188.07	994.685	826.497	772.608	892.213	614.091	4359.89	5441.46	4454.64	5834.57
PA1439	135	-	conserved hypothetical protein	9574.51	8671.95	3414.38	1316.44	1681.03	7101.18	1814.17	13388.5	1671.36	2349.93	2306.28	729.327	8742.82	9283.37	10112.4	13500.5
PA1440	195	-	hypothetical protein	7229.58	4036.94	1444.55	520.791	2586.2	4750.49	558.205	1226.78	1212.2	511.303	819.903	799.455	3620.82	3235.33	3477.25	2564.08
PA1441	427	-	hypothetical protein	4391.92	3096.25	1079.49	1486.45	20668.4	1891.94	1147.13	373.492	578.742	636.815	512.376	557.244	5207.41	4612.18	4594.53	4872.66
PA1442	173	-	conserved hypothetical protein	5890.58	5950.41	1184.18	0	1311.78	249.051	314.596	921.856	496.854	1833.76	1216.01	853.692	5482.31	5026.62	5591.74	7178.75
PA1443	323	fliM	flagellar motor switch protein FliM	1300.31	968.616	317.125	78.6024	156.133	33.3481	168.499	164.583	432.44	196.434	312.624	152.414	978.782	739.056	979.658	1023.66
PA1444	157	fliN	flagellar motor switch protein FliN	1223.52	128.565	0	0	481.823	0	0	0	0	57.7325	0	52.2607	738.347	325.817	518.265	256.829
PA1445	150	fliO	flagellar protein FliO	173.643	0	0	0	0	0	0	177.201	0	0	0	0	70.2548	0	241.089	0
PA1446	255	fliP	flagellar biosynthetic protein FliP	2400.37	831.135	401.692	1194.76	395.536	549.133	106.716	208.472	632.027	284.361	0	482.643	1322.44	2039.44	1382.72	1265.01
PA1447	89	fliQ	flagellar biosynthetic protein FliQ	1426.71	680.383	0	0	566.638	0	917.276	0	0	0	94.5483	0	1184.07	670.548	406.33	1993.46
PA1448	258	fliR	flagellar biosynthetic protein FliR	1678.39	625.882	297.766	196.811	390.936	83.4996	0	515.12	333.162	702.636	260.924	318.021	776.07	1883.55	1191.43	2125.51
PA1449	378	flhB	flagellar biosynthetic protein FlhB	3118	2269.44	270.983	604.49	800.489	1225.32	143.982	632.862	568.49	479.577	756.886	303.886	3010.92	3360.6	4568.26	2709.48
PA1450	419	-	conserved hypothetical protein	4786.59	5106.39	1100.1	60.5933	1203.6	359.905	259.785	507.498	205.145	562.444	743.073	685.376	4703.21	4313.64	3711.28	4369.04
PA1451	447	-	conserved hypothetical protein	3911.35	3680.21	1145.77	795.168	902.565	361.458	182.634	297.318	288.442	527.213	470.626	312.044	3866.37	3394.96	3539.48	3951.04
PA1452	707	flhA	flagellar biosynthesis protein FlhA	953.259	413.972	108.661	215.462	142.661	45.7063	153.96	75.1915	121.578	0	71.4127	104.448	879.427	699.408	716.107	946.745
PA1453	429	flhF	flagellar biosynthesis protein FlhF	3119.21	1670.3	238.768	355.085	352.663	351.516	0	0	500.907	295.795	196.149	248.634	1891.48	1848.19	1980.98	2387.38
PA1454	280	fleN	flagellar synthesis regulator FleN	1825.58	144.177	182.913	0	450.275	0	0	0	0	0	30.0528	0	263.455	182.69	290.599	288.016
PA1455	247	fliA	sigma factor FliA	4666.23	3023.62	725.729	719.514	816.693	828.573	110.172	215.224	826.497	330.267	681.36	631.149	4522.47	5729.72	5856.42	4113.85
PA1456	124	cheY	two-component response regulator CheY	2468.12	2034.75	413.03	0	406.7	608.066	1316.73	0	0	73.0968	0	463.182	1954.67	2818.93	1604.02	2016.11
PA1457	262	cheZ	chemotaxis protein CheZ	5803.3	4044.65	781.92	484.515	4330.89	1110.04	623.187	6391.42	861.197	1210.84	449.646	1033.45	5470.22	5173.9	5590.14	6125.28
PA1458	753	-	probable two-component sensor	2421.32	2519.74	714.164	269.733	468.812	314.704	108.416	1376.66	499.411	240.744	201.15	446.749	2435.13	2139.88	2209.18	2249.05
PA1459	368	-	probable methyltransferase	3308.9	2468.24	69.5866	1448.8	685.201	409.783	147.894	1372.35	175.181	49.2609	388.727	847.249	2233.64	2733.73	2702.43	2498.22
PA1460	246	motC	MotC	2977.88	3897.45	416.388	825.645	1025.02	1707.67	663.72	648.297	1397.65	368.456	786.749	700.421	3598.42	4678.65	4263.16	5605.77
PA1461	296	motD	MotD	2793.84	2488.99	778.618	85.7722	851.872	1855.89	735.473	89.7979	108.897	704.298	369.569	554.387	3773.82	2736.24	3573.58	3078.66
PA1462	262	-	probable plasmid partitioning protein	3678.33	2850.51	781.92	290.709	769.936	3083.43	415.458	1318.86	984.226	1003.27	256.94	438.432	3378.67	2831	3450.71	4216.9
PA1463	296	-	hypothetical protein	3365.81	2079.84	1297.7	1029.27	425.936	327.51	0	0	0	826.784	284.284	332.632	2029.32	1958.57	2351.84	2669.99
PA1464	159	-	probable purine-binding chemotaxis protein	1208.13	2221.59	322.112	319.353	0	0	0	0	743.328	285.032	370.463	258.017	1193.01	1447.73	1535.24	2840.31
PA1465	135	-	hypothetical protein	5257.54	5233.07	379.376	1316.44	1307.47	0	806.297	393.781	636.709	1409.96	249.327	850.882	3981.1	2841.85	3013.62	6093.14
PA1466	228	-	hypothetical protein	7268.47	4913.38	1460.1	1224.89	1327.13	1984.21	835.472	466.319	895.372	1152.88	996.489	683.744	5222.89	5721.09	5710.01	4775
PA1467	323	-	hypothetical protein	4677.08	4811.83	1506.35	1336.24	1639.39	6536.24	505.496	493.75	498.969	364.805	286.572	584.252	3849.88	4302.36	3890.64	4494.12
PA1468	138	-	hypothetical protein	7266.6	3364.12	1670.08	735.901	2375.36	234.162	197.192	0	622.867	919.537	243.907	178.368	4658.2	4139.21	5503.12	5142.54
PA1469	240	-	hypothetical protein	2943.8	3111.81	1066.99	22109.2	420.257	269.286	1020.47	664.505	447.686	566.5	420.74	273.498	4171.38	3552.31	3201.97	3528.19
PA1470	245	-	probable short-chain dehydrogenase	2963.46	2595.18	627.131	932.641	3499.28	879.302	222.143	325.472	526.259	184.98	309.115	33.4895	4903.5	3445.01	3837.75	3522.02
PA1471	98	-	hypothetical protein	3754.15	2677.56	1567.83	259.067	6947.1	14288.7	1110.71	813.679	2083.11	832.409	0	334.895	3656.12	4175.78	4428.17	4114.51
PA1472	184	-	conserved hypothetical protein	12810.9	10805.4	5706.1	1379.81	6714.97	34597.4	739.47	1444.58	5722.59	1330.04	2561.02	1917.46	12027.3	10842.3	13610.4	12228.2
PA1473	111	-	hypothetical protein	1202.6	1363.83	692.105	0	454.332	97.0401	245.158	0	193.594	0	151.618	147.837	854.45	1305.71	895.94	871.832
PA1474	492	-	hypothetical protein	7193.23	8000.04	1821.7	1032.06	1486.27	1379.27	1438.06	810.372	851.695	976.407	1316.95	717.098	8481.98	7693.78	7919.93	7457.97
PA1475	233	ccmA	heme exporter protein CcmA	55.8938	0	0	0	0	0	0	0	0	0	0	0	0	0	0	0
PA1476	223	ccmB	heme exporter protein CcmB	29.2001	0	0	0	0	0	0	0	0	0	0	147.174	0	0	0	0
PA1477	252	ccmC	heme exporter protein CcmC	64.5995	0	0	0	0	0	0	0	0	0	0	0	0	0	35.8764	0
PA1478	58	-	hypothetical protein	0	0	0	0	0	0	0	0	0	0	0	0	0	0	0	0
PA1479	162	ccmE	cytochrome C-type biogenesis protein CcmE	180.879	0	0	0	0	0	0	0	0	0	0	0	0	0	0	0
PA1480	657	ccmF	cytochrome C-type biogenesis protein CcmF	287.424	0	0	0	0	0	0	0	0	0	0	0	16.0399	0	0	0
PA1481	180	ccmG	cytochrome C biogenesis protein CcmG	0	0	0	0	0	0	0	0	0	0	0	0	0	0	0	0
PA1482	155	ccmH	cytochrome C-type biogenesis protein CcmH	0	0	0	0	0	0	0	0	0	0	0	0	0	0	0	0
PA1483	407	cycH	cytochrome c-type biogenesis protein	2727.85	3521.17	629.186	62.3798	743.452	211.724	668.612	195.923	263.992	489.946	310.128	262.074	2511.57	2723.15	2376.83	3091.04
PA1484	268	-	probable transcriptional regulator	2964.25	2485.43	668.862	757.868	940.873	241.152	812.314	198.36	360.821	608.776	533.774	336.77	2477.27	2672.18	2395.15	3219.76
PA1485	455	-	probable amino acid permease	4178.89	3260.61	787.934	334.794	997.532	804.9	358.846	642.598	1275.17	637.469	869.221	450.82	4400.57	3185.37	4530.36	4413.29
PA1486	366	-	hypothetical protein	2997.84	2509.3	279.867	485.574	688.945	58.8604	297.405	217.87	234.852	272.415	160.939	425.939	2188.26	2096.44	2223.16	3018.66
PA1487	471	-	probable carbohydrate kinase	3311.12	2614.16	598.061	107.807	3908.12	617.472	288.88	225.734	570.301	288.663	393.048	418.086	2349.28	2769.44	3263.15	2688.15
PA1488	412	-	hypothetical protein	3998.65	3086.5	497.24	6408.77	2815.31	4000.08	528.398	322.575	469.418	924.001	285.94	438.127	3350.74	2855.64	2808.81	4051.8
PA1489	396	-	hypothetical protein	1940.33	1325.26	775.996	320.563	1018.8	4134.5	68.7185	3221.84	81.3974	45.7778	63.7485	41.4391	1011.24	1270.22	1187.18	1242.25
PA1490	258	-	probable transcriptional regulator	3205.34	3325	1191.06	590.432	586.405	83.4996	316.425	206.048	166.581	140.527	391.386	159.01	2246.52	3370.56	3153.78	2625.63
PA1491	411	-	probable transporter	1354.61	1006.78	124.612	185.318	61.3513	104.832	264.842	129.344	0	22.0535	184.266	219.597	1897.39	1078.66	1517.81	1471.61
PA1492	118	-	hypothetical protein	1738.27	1197.4	868.063	0	213.69	638.984	0	225.256	728.438	384.068	142.624	1043	1786.14	1011.5	2068.67	1298.51
PA1493	332	cysP	sulfate-binding protein of ABC transporter	5148.5	4347.01	3008.15	994.131	5316.5	9830.57	983.585	1521.16	1165.06	436.82	760.373	444.846	4380.34	4545.24	5037.82	4469.45
PA1494	551	-	conserved hypothetical protein	4366.69	4322.68	1580.16	230.386	869.497	801.505	592.65	578.879	545.998	625.104	366.525	670.094	3652.99	4053.89	4610.67	3527.28
PA1495	208	-	hypothetical protein	6355.1	4366.88	1600.49	122.06	1454.73	1035.72	784.976	1022.32	1291.4	479.346	1051.85	552.255	5269.11	6886.01	6476.38	5079.05
PA1496	283	-	probable potassium channel	2623.06	2532	814.384	897.123	891.004	570.925	96.1573	1502.77	37.9663	288.255	475.748	376.905	2681.1	2319.67	2459.88	3020.6
PA1497	304	-	probable transporter	4219.71	3950.63	758.128	501.09	1575.96	1062.97	537.089	437.174	777.56	417.421	415.204	458.828	2495.89	4234.73	4520.42	4483.19
PA1498	477	pykF	pyruvate kinase I	5426.36	4020.02	1288.45	638.706	1215.84	1332.32	22420.4	668.684	1081.2	589.065	617.438	688.045	4727.84	4432.57	5250.14	4818.38
PA1499	421	-	conserved hypothetical protein	2467	2876.68	669.089	241.222	419.258	281.439	3878.27	126.272	153.128	495.183	399.753	526.207	2628.3	2794.6	2791.71	3562.91
PA1500	296	-	probable oxidoreductase	4938.72	4330.17	1384.21	1372.36	1107.43	764.191	1562.88	4938.89	762.276	949.271	739.137	887.02	3453.4	5242.06	4825.86	5803.13
PA1501	260	-	conserved hypothetical protein	2792.49	1475.04	590.951	1269.43	290.947	1740	1255.96	715.621	537.223	174.308	226.552	189.345	1621.26	2623.24	2851.34	2698.49
PA1502	591	gcl	glyoxylate carboligase	4148.27	4081.34	606.616	1159.88	895.979	510.323	460.449	809.549	781.746	1134.92	541.053	485.91	4974.89	3851.64	4053.85	4352.89
PA1503	143	-	hypothetical protein	341.519	211.728	0	0	0	0	380.595	0	150.272	0	0	0	368.469	298.096	189.668	112.789
PA1504	216	-	probable transcriptional regulator	4356.16	3317.39	948.44	352.619	817.166	1047.22	881.887	369.169	596.915	125.889	545.403	911.659	2488.19	3157.61	2218.36	2986.83
PA1505	331	moaA2	molybdopterin biosynthetic protein A2	2665.64	2195.32	1856.76	76.7026	1142.69	943.722	164.426	240.908	1006.28	109.535	355.913	347.036	1655.55	2549.94	2512.86	2460.75
PA1506	109	-	hypothetical protein	6720.72	4722.11	2114.41	1164.61	2544.67	3063.44	1997.25	18533	1182.88	831.56	1621.2	903.295	7251.07	4301.88	3649.52	5252.99
PA1507	455	-	probable transporter	5567.09	4214.39	1407.03	613.79	2105.9	2935.52	7296.54	1168.36	637.583	856.598	758.256	540.985	4678.51	5302.7	5881.52	5565.35
PA1508	86	-	hypothetical protein	5148.73	6219.71	297.766	590.432	879.607	375.748	316.425	3399.79	1249.36	210.791	880.618	477.031	4288.81	4064.5	4415.3	6845.4
PA1509	380	-	hypothetical protein	3538.56	5630.47	673.891	133.624	928.989	255.113	429.671	0	2770.94	548.611	819.335	755.718	4769.93	5272.37	5234.17	4456.67
PA1510	569	-	hypothetical protein	11701.5	11493.6	8460.95	2052.5	11034.5	33658.4	1339.1	3970.68	1793.89	1784.13	1774.65	1874.59	10723.4	11312.4	10979.3	11182.5
PA1511	842	-	conserved hypothetical protein	6457.5	6772.19	1490.24	1507.63	3743.38	3402.86	1163.48	1073.31	1812.01	915.012	959.407	691.865	6833.57	6044.83	6614.21	7183.29
PA1512	172	hcpA	secreted protein Hcp	7760.96	7686.62	2531.01	0	1759.21	2379.74	791.061	1081.75	1311.82	1053.95	636.002	1001.77	8271.28	7782.04	8042.15	6657.86
PA1513	425	-	hypothetical protein	6205.2	4488.13	1446.09	1135.02	1364.6	1571.36	3521.62	1938.79	353.935	1023.7	1148.37	617.783	5306.3	4934.78	4786.33	5388.95
PA1514	169	-	ureidoglycolate hydrolaseYbbT	1753.13	1373.52	0	150.228	0	63.7364	161.021	157.279	127.153	268.166	199.167	242.749	1870.69	2219.67	1658.38	1049.81
PA1515	332	alc	allantoicase	3785.38	4043.02	925.586	152.943	607.6	454.218	163.931	4803.65	1262.15	1064.75	481.57	321.277	3396.35	3646.47	3322.24	4688.07
PA1516	171	-	hypothetical protein	4417.25	5193.73	898.522	1336.24	1769.5	755.891	0	621.759	314.166	159.018	639.721	575.785	4190.64	2542.71	4018.15	4385.93
PA1517	308	-	conserved hypothetical protein	5295.99	3604.41	665.139	4039.09	1146.15	2448.06	353.409	345.197	1116.31	470.857	355.17	852.461	3729.43	6145.03	5459.73	4477.34
PA1518	126	-	conserved hypothetical protein	930.233	640.784	0	0	0	170.975	0	1687.63	938.009	0	200.352	390.711	836.367	1691.58	717.528	1408.08
PA1519	449	-	probable transporter	4358.01	4405.57	1140.66	904.715	1291.66	287.878	303.035	355.192	741.823	847.858	431.047	712.678	3637.92	3455.79	3261.95	3448.49
PA1520	259	-	probable transcriptional regulator	2023.89	1013.13	395.488	490.127	389.427	582.241	105.068	205.252	663.751	69.9923	129.958	63.3586	1668.21	1547.11	2548.19	2117.31
PA1521	434	-	probable guanine deaminase	5251.32	3929.97	1593.12	1637.97	1452.5	3598.76	1065.93	1592.36	792.218	375.926	581.668	623.877	4176.44	3693.09	4291.28	4645.42
PA1522	279	-	hypothetical protein	5449.7	5208.96	1284.98	1364.98	1446.04	579.11	2438.4	857.426	231.064	292.387	784.174	882.251	4948.05	3819.69	6027.23	5578.63
PA1523	799	xdhB	xanthine dehydrogenase	3630.7	3309.38	705.098	317.754	1767.29	1712.11	544.931	532.269	470.659	578.554	442.33	349.146	3481.96	3510.52	3417.19	3825.31
PA1524	484	xdhA	xanthine dehydrogenase	3276	2835.87	1058.18	262.279	625.175	89.0203	281.121	16804.8	355.189	692.91	730.21	288.19	2591.01	2624.6	3007.39	2899.2
PA1525	377	alkB2	alkane-1-monooxygenase 2	5034.86	3774.59	1630.21	404.062	11169.7	1285.72	793.999	493.531	712.498	1418.5	513.369	979.369	4081.11	4251.46	3165.5	5476.12
PA1526	219	-	probable transcriptional regulator	3315.28	2488.53	467.724	115.93	1266.53	1918.2	745.548	485.483	932.168	910.539	230.542	824.24	4523.25	3270.07	3096.18	3535.1
PA1527	1162	-	conserved hypothetical protein	787.336	495.064	352.604	87.3961	282.1	509.836	70.2561	137.247	9.24653	0	43.4499	63.5494	226.726	278.804	147.828	180.444
PA1528	289	zipA	cell division protein ZipA	11.2658	0	0	0	0	0	0	0	0	0	0	0	0	0	0	0
PA1529	794	lig	DNA ligase	0	0	0	0	0	0	0	0	0	0	0	0	0	0	0	0
PA1530	125	-	hypothetical protein	4922.79	2987.34	614.589	203.109	1008.62	86.1716	0	0	515.734	290.048	471.229	787.674	4215.29	4501.49	4701.24	5419.31
PA1531	288	-	hypothetical protein	4476.75	2382.92	800.246	969.702	525.321	224.405	377.952	184.585	149.229	251.778	1373.25	256.404	4171.38	3581.91	3421.71	3052.17
PA1532	681	dnaX	DNA polymerase subunits gamma and tau	0	0	0	0	0	0	0	0	0	0	0	12.0484	0	0	13.2758	0
PA1533	108	-	conserved hypothetical protein	7536.61	6074.1	711.33	470.159	10973.4	1296.56	755.903	492.226	1193.83	1510.67	233.744	1063.6	4586.08	5999.46	7199.19	7317.74
PA1534	198	recR	recombination protein RecR	3650.46	2854.4	775.996	512.9	1273.51	0	137.437	5503.98	217.06	320.445	1317.47	497.269	1330.58	1463.98	1506.81	2117.93
PA1535	382	-	probable acyl-CoA dehydrogenase	2250.09	2060.74	804.436	664.622	1122.15	4286.02	356.185	208.745	84.3806	142.367	374.48	42.9578	2289.72	1986.32	1964.37	1752.22
PA1536	179	-	conserved hypothetical protein	2510.07	2706.33	1001.42	1134.68	422.605	541.581	304.05	148.493	0	557.006	235.05	595.889	2943.64	1809.89	2626.39	3333.9
PA1537	295	-	probable short-chain dehydrogenase	4867.17	2668.49	1215.29	602.441	598.332	438.161	184.492	540.614	218.531	1321.19	599.019	278.133	4108.12	3381.32	4290.57	5385.41
PA1538	527	-	probable flavin-containing monooxygenase	3138.43	3006.64	728.877	240.878	1004.79	40.8784	3614.57	1109.61	326.208	343.985	367.249	498.212	3499.41	3284.03	3225.2	3443.07
PA1539	282	-	hypothetical protein	1928.09	930.501	908.08	0	1609.49	3934.25	96.4983	282.768	190.505	321.419	149.199	232.764	1008.98	1360.46	1635.05	1458.46
PA1540	109	-	conserved hypothetical protein	1971.41	925.904	234.935	1630.46	0	592.924	249.656	0	690.011	0	463.2	75.2746	1160.17	1564.32	1492.98	961.814
PA1541	122	-	probable drug efflux transporter	5203.97	4384.38	629.702	2497.24	2480.2	4855.98	892.214	217.87	528.416	74.2951	1034.61	201.761	4750.84	2445.85	3112.42	4759.34
PA1542	278	-	hypothetical protein	5598.13	5554.43	1105.38	365.303	2539.68	1123.64	978.867	191.224	1198.12	358.648	514.574	708.34	6254.7	6440.16	5626.14	5772.75
PA1543	182	apt	adenine phosphoribosyltransferase	3649.38	3327.15	562.81	0	554.185	118.368	897.116	1022.32	177.107	398.418	231.176	135.246	3589.94	3138.52	3824.97	5095.67
PA1544	244	anr	transcriptional regulator Anr	3469.31	3350.33	734.652	1872.93	620.051	132.436	669.16	435.741	220.173	334.328	448.329	538.028	1857.15	2341.03	3223.58	3007.64
PA1545	155	-	hypothetical protein	3444.86	1692.91	660.848	491.392	2277.52	6393.38	1053.39	1028.91	0	350.865	217.156	899.896	1767.7	2640.17	2508.11	3017.66
PA1546	460	hemN	oxygen-independent coproporphyrinogen III oxidase	5166.84	3137.41	1224.72	607.118	767.425	398.075	532.419	404.481	583.938	512.313	420.74	517.268	4444.38	3947.7	3498.41	5539.92
PA1547	227	-	hypothetical protein	315.542	533.517	0	0	111.081	0	0	0	0	0	0	0	185.695	75.1149	0	142.105
PA1548	69	-	conserved hypothetical protein	141.557	0	0	0	0	0	0	0	0	0	0	0	0	0	0	0
PA1549	811	-	probable cation-transporting P-type ATPase	333.209	62.2217	63.1513	0	62.1835	0	0	0	0	0	0	0	25.9882	10.5124	66.8867	29.8315
PA1550	179	-	hypothetical protein	672.99	169.146	143.061	0	281.736	0	0	0	0	0	0	45.8376	235.491	238.144	0	180.211
PA1551	471	-	probable ferredoxin	2039.21	857.1	380.584	0	374.751	22.8693	57.776	225.734	0	134.709	125.061	0	760.721	579.23	1094.12	616.391
PA1552	318	ccoP1	Cytochrome c oxidase, cbb3-type, CcoP subunit	460.729	222.159	0	79.8383	79.2937	0	85.5739	0	0	0	0	77.405	331.391	268.099	483.316	202.879
PA1552.1	61	ccoQ1	Cytochrome c oxidase, cbb3-type, CcoQ subunit	373.618	992.691	0	0	0	0	0	0	0	0	0	0	0	139.763	0	0
PA1553	203	ccoO1	Cytochrome c oxidase, cbb3-type, CcoO subunit	1411.39	198.864	252.294	0	124.214	106.123	0	0	0	89.3005	0	202.092	311.474	125.993	178.145	158.905
PA1554	475	ccoN1	Cytochrome c oxidase, cbb3-type, CcoN subunit	1967.2	743.647	269.556	160.349	424.68	2585.15	286.448	223.833	316.679	228.985	141.723	172.735	709.943	1435.88	1122.97	1239.38
PA1555	308	ccoP2	Cytochrome c oxidase, cbb3-type, CcoP subunit	5718.82	4947.88	748.282	164.861	1064.29	0	0	776.694	453.5	618	846.944	266.394	6261.34	5757.51	4050.77	4477.34
PA1555.1	61	ccoQ2	Cytochrome c oxidase, cbb3-type, CcoQ subunit	907.358	330.897	0	0	0	0	1338.32	0	0	594.361	0	269.014	0	1816.92	741.053	661.02
PA1556	202	ccoO2	Cytochrome c oxidase, cbb3-type, CcoO subunit	11492.1	11891	2535.43	125.686	4493.83	479.916	1616.58	2236.95	372.333	1166.65	1333.04	731.133	9651.34	10762.4	9712.2	11976.9
PA1557	475	ccoN2	Cytochrome c oxidase, cbb3-type, CcoN subunit	6607.59	4759.34	1994.72	641.396	1008.62	136.06	401.027	391.708	452.398	610.628	549.176	1001.87	4903.04	5564.04	5234.17	5806.4
PA1558	210	-	hypothetical protein	3720.93	2018.47	609.711	0	600.367	205.171	259.167	1139.15	255.821	215.81	480.845	312.569	3061.1	3572.61	3573.29	2764.95
PA1559	243	-	hypothetical protein	750.311	622.985	105.382	208.959	103.767	0	0	656.301	0	0	34.6288	0	303.57	1017.45	781.308	1194.73
PA1560	142	-	hypothetical protein	6672.13	3553.65	1442.7	357.586	2841.17	12743.7	1533.1	748.738	302.661	2297.92	296.296	346.687	3710.64	5943.86	4520.42	3066.76
PA1561	521	aer	aerotaxis receptor Aer	4343.17	1937.11	1032.18	389.844	580.777	289.444	626.776	969.335	598.06	382.741	371.478	346.465	3458.8	3109.12	2654.99	3358.9
PA1562	910	acnA	aconitate hydratase 1	4300.54	3426.96	1716.57	251.096	969.823	1396.74	627.981	438.135	661.198	527.904	554.822	540.985	3925.78	3869.28	3556.73	3854.98
PA1563	352	-	conserved hypothetical protein	1914.64	1548.26	290.998	144.253	1862.5	61.2014	541.158	226.536	0	128.75	119.528	372.951	1796.29	2034.5	1823.58	1603.72
PA1564	79	-	conserved hypothetical protein	0	0	0	0	0	0	0	0	0	0	0	0	0	0	0	0
PA1565	436	-	probable oxidoreductase	3225.95	2569.38	587.336	524.076	1677.17	864.681	1373.11	2438.55	591.438	582.092	250.9	188.187	2151.15	2502.91	2260.21	2829.95
PA1566	454	-	conserved hypothetical protein	3004.82	3223.33	1015.29	391.454	944.189	1328.64	1318.67	0	473.324	419.26	352.161	451.813	3087.19	3380.17	3484.91	2451.31
PA1567	465	-	conserved hypothetical protein	2842.71	2018.47	770.99	655.189	2331.75	1922.65	819.301	914.587	184.851	136.447	434.312	335.255	2628.89	2585.16	2216.47	2514.72
PA1568	117	-	conserved hypothetical protein	834.825	1466.41	437.741	0	0	92.0637	0	227.181	0	154.94	0	70.1276	720.562	947.282	1159.08	137.854
PA1569	456	-	probable major facilitator superfamily (MFS) transporter	4126.89	3209.19	954.679	334.06	1880.1	3023.57	537.089	699.479	164.937	636.071	369.07	611.771	3790.06	3552.31	4123.9	3236.39
PA1570	293	-	probable transcriptional regulator	1300.1	1308.91	262.197	0	430.297	73.5253	185.751	0	220.023	185.611	172.317	0	1186.9	1134.8	1265.1	1238.57
PA1571	59	-	hypothetical protein	3973.2	2052.68	434.032	0	0	0	0	450.512	182.11	1536.27	285.247	556.267	1071.68	3901.52	3677.63	3553.82
PA1572	381	-	conserved hypothetical protein	2811.45	1986.68	403.273	266.547	397.093	763.331	285.696	976.7	0	309.271	176.689	301.494	1825.52	2550.95	2183.09	1650.99
PA1573	198	-	conserved hypothetical protein	2630.96	1019.43	775.996	128.225	509.402	108.803	549.748	939.704	108.53	137.333	0	538.708	2395.05	1765.39	1141.52	1506.99
PA1574	93	-	conserved hypothetical protein	3991	4232.28	1927.47	0	271.133	0	585.215	285.809	924.255	1364.47	995.298	1588.05	4759.2	5592.02	3791.32	3468.58
PA1575	183	-	hypothetical protein	2526.37	2150.83	419.801	0	964.524	353.162	297.405	145.247	0	396.241	413.842	269.014	1094.13	1956.68	2223.16	1498.31
PA1576	288	-	probable 3-hydroxyisobutyrate dehydrogenase	3074.94	1226.5	622.413	2380.18	12782.8	1196.83	472.439	646.046	634.222	62.9445	204.526	170.936	1829.55	2457.01	1444.02	1904.1
PA1577	113	-	hypothetical protein	8931.88	6251.9	2719.42	1572.74	2677.74	4098.87	4334.74	235.223	665.586	1203.19	595.738	508.27	6714.62	7318.39	6960.65	4496.11
PA1578	251	-	hypothetical protein	6200.32	4141.48	1020.23	606.898	1305.98	1630.74	1084.16	741.28	898.939	361.116	737.552	424.957	4786.28	4008.02	5114.74	4690.87
PA1579	202	-	hypothetical protein	6576.1	8443.6	2155.12	502.744	2871.06	2346.26	1616.58	789.511	1170.19	224.357	583.204	1177.94	7512.39	7217.17	6400.2	6786.91
PA1580	428	gltA	citrate synthase	68.4634	0	0	0	58.9145	0	0	62.1033	0	0	0	0	0	0	0	0
PA1581	128	sdhC	succinate dehydrogenase (C subunit)	0	0	0	0	0	0	0	0	0	0	0	0	0	0	0	0
PA1582	122	sdhD	succinate dehydrogenase (D subunit)	0	0	0	0	0	0	0	0	0	0	0	0	0	0	0	0
PA1583	590	sdhA	succinate dehydrogenase (A subunit)	0	0	0	0	0	0	0	0	0	0	0	0	0	0	0	0
PA1584	235	sdhB	succinate dehydrogenase (B subunit)	0	0	0	0	0	0	0	0	0	0	0	0	0	36.2789	0	0
PA1585	943	sucA	2-oxoglutarate dehydrogenase (E1 subunit)	3.45261	0	0	0	0	0	0	0	0	0	0	0	0	0	0	0
PA1586	409	sucB	dihydrolipoamide succinyltransferase (E2 subunit)	0	0	0	0	0	0	0	0	0	0	0	0	0	0	0	0
PA1587	478	lpdG	lipoamide dehydrogenase-glc	6.81133	0	0	0	0	0	0	0	0	0	0	0	0	17.8359	0	0
PA1588	388	sucC	succinyl-CoA synthetase beta chain	0	0	0	130.869	0	0	0	0	0	0	0	0	0	0	0	0
PA1589	295	sucD	succinyl-CoA synthetase alpha chain	0	0	0	0	0	0	0	0	0	0	0	0	0	0	0	0
PA1590	437	braB	branched chain amino acid transporter	7159.81	5796.75	1582.18	755.266	4962.3	3500.11	12454.2	2189.67	1081.82	435.57	693.21	600.819	5112.36	6047.87	5254.86	6108.31
PA1591	254	-	hypothetical protein	1756.09	1033.08	504.092	2998.65	0	127.222	0	1778.99	465.311	321.166	0	32.3029	1037.23	1510.43	818.659	730.245
PA1592	78	-	hypothetical protein	1502.68	517.557	328.306	0	323.274	828.573	348.878	0	0	116.205	0	631.149	2296.79	1202.32	2318.17	1137.29
PA1593	157	-	hypothetical protein	3774.26	899.955	326.215	0	1124.25	274.432	346.656	507.902	821.233	0	267.987	52.2607	4027.34	2063.51	2821.67	3441.51
PA1594	148	-	hypothetical protein	417.976	613.724	346.052	0	170.374	0	0	0	0	0	113.713	221.755	712.042	288.025	733.042	926.321
PA1595	409	-	hypothetical protein	3598.11	3281.87	751.331	186.224	739.816	658.402	133.069	779.859	683.022	421.066	267.463	220.671	3323.79	2772.36	3669.39	2819.6
PA1596	634	htpG	heat shock protein HtpG	2074.68	1289.4	242.346	160.18	477.263	118.928	128.766	83.8492	457.572	243.041	305.269	181.181	1512.58	1465.75	1554.34	1602.71
PA1597	241	-	hypothetical protein	1553.6	1381.94	0	1264.16	209.256	223.474	112.915	220.583	312.08	263.27	209.497	170.227	2098.9	1733.41	1763.15	2509.68
PA1598	273	-	conserved hypothetical protein	536.673	887.24	0	0	277.092	118.368	99.6795	0	0	0	154.117	90.1641	231.609	718.269	662.333	384.021
PA1599	260	-	probable transcriptional regulator	3230.77	2057.29	787.934	195.297	775.859	1118.57	1569.95	0	1652.99	662.37	388.375	315.574	2634.55	3311.85	2573.16	2357.3
PA1600	433	-	probable cytochrome c	2549.01	1491.71	1360.23	469.073	2038.2	3482.69	565.618	429.703	545.908	544.259	408.108	360.032	3090.89	2776.22	2234.11	2626.07
PA1601	748	-	probable aldehyde dehydrogenase	2598.56	1915.93	890.113	475.187	674.209	1828.84	545.705	248.745	201.1	472.589	404.99	416.828	2437.32	2575.9	2622.81	2458.15
PA1602	163	-	probable oxidoreductase	6431.73	5448.63	4084.69	778.791	1082.87	330.413	333.896	815.343	922.837	1112.15	567.87	755.055	4654.92	3556.67	5435.6	5194.89
PA1603	140	-	probable transcriptional regulator	6906.98	3604.41	26888.3	725.388	540.33	7540.02	194.375	379.717	230.238	1748.06	420.74	586.067	5344.38	4019.18	4132.96	5414.7
PA1604	301	-	hypothetical protein	4629.53	3185.29	1020.91	253.042	502.633	107.357	90.407	706.45	749.614	271.017	615.035	517.919	3676.12	3002.35	3093.71	2947.14
PA1605	344	-	hypothetical protein	2782.59	2787.13	297.766	73.804	1026.21	1189.87	474.637	6181.44	156.17	843.163	73.3848	357.773	2603.92	2205.74	3521.73	2789.74
PA1606	158	-	hypothetical protein	5234.03	2555.03	810.376	160.687	957.547	204.521	688.924	672.916	612.026	688.405	53.2582	467.37	5202.41	3453.38	4005.44	3317.65
PA1607	146	-	conserved hypothetical protein	2230.01	2557.65	526.189	173.894	518.125	221.331	186.387	182.056	0	186.247	0	224.793	2237.57	3153.28	2848.49	1878.02
PA1608	541	-	probable chemotaxis transducer	2479.48	1996.09	473.343	610.077	512.698	219.013	201.202	196.526	218.464	318.329	171.096	257.826	2376.46	2269.28	2189.19	1744.07
PA1609	405	fabB	beta-ketoacyl-ACP synthase I	0	0	0	0	0	0	0	0	0	0	0	0	0	0	0	0
PA1610	171	fabA	beta-hydroxydecanoyl-ACP dehydrase	0	0	0	0	0	0	0	0	0	0	0	0	0	0	0	0
PA1611	651	-	probable sensor/response regulator hybrid	4036.01	2666.49	826.06	506.991	1936.67	314.374	250.807	285.809	825.228	543.005	504.112	504.143	3836.49	4740.78	4360.72	4236.62
PA1612	252	-	hypothetical protein	2894.06	1521.86	812.948	1914.22	1000.61	427.439	863.889	949.293	852.735	467.588	434.097	586.067	1505.46	2131.39	2224.34	1728.1
PA1613	702	-	hypothetical protein	5704.63	4370.48	1422.66	650.989	1472.69	2347.62	620.228	757.27	413.249	1071.67	875.043	490.893	4683.65	5780.85	5370.42	5537.13
PA1614	340	gpsA	glycerol-3-phosphate dehydrogenase, biosynthetic	2528.05	1721.64	150.635	149.345	370.815	221.765	560.258	156.354	63.2027	106.635	98.9976	96.5286	1642.72	1629.88	1648.63	948.758
PA1615	113	-	probable lipase	2045.69	1339.69	679.855	0	0	190.645	240.819	235.223	1141	1283.4	1340.41	435.66	1865.17	3168.79	2080.19	2783.3
PA1616	154	-	conserved hypothetical protein	1205.07	1048.56	665.139	164.861	163.736	139.889	24031.8	172.599	837.231	0	109.283	53.2788	1573.89	1384.02	821.895	1937.56
PA1617	555	-	probable AMP-binding enzyme	4440.82	3946.02	1107.37	137.236	1499.29	1339.15	539.347	909.953	425.907	816.577	242.589	753.967	3949.46	3348.77	3632.63	4388.22
PA1618	145	-	conserved hypothetical protein	4782.68	2992.91	5651.39	0	7825.47	21097.2	187.673	3299.61	444.598	562.593	116.066	735.615	4287.96	4644.95	4302.2	5283.6
PA1619	274	-	probable transcriptional regulator	3089.46	4235.84	934.594	277.977	368.108	275.183	99.3157	194.016	117.64	330.803	552.797	539.01	3038.39	3422.66	3563.55	3885.06
PA1620	213	-	hypothetical protein	2659.68	2558.63	480.899	238.39	591.911	303.421	511.033	499.159	0	595.756	395.061	423.729	2671.66	3522.29	2461.83	3445.37
PA1621	270	-	probable hydrolase	7006.03	6204.93	1422.66	2444.83	1961.2	3789.96	1209.45	8663.17	1114.24	1141.39	1277.8	273.498	5230.08	7546.68	7065.25	6571.03
PA1622	286	-	probable hydrolase	2629.7	1799.69	895.38	443.856	17545	1732.47	1236.93	650.564	187.84	348.616	441.335	344.263	3316.22	3279.05	3414.03	3186.3
PA1623	220	-	conserved hypothetical protein	5135.31	4725.06	1745.99	115.403	2406.92	3574.16	1608.01	1208.19	390.708	824	956.227	745.903	4119.49	4224.02	3986.19	5095.26
PA1624	268	-	hypothetical protein	3972.58	3012.64	955.517	1136.8	1411.31	5224.96	304.618	1090.98	1082.46	372.03	596.571	520.462	3774.88	3022.11	3305.98	3159.58
PA1625	355	-	conserved hypothetical protein	4145.43	2018.47	937.753	71.5171	781.322	455.132	459.93	1272.85	696.12	1021.3	474.073	647.15	2582.61	3170.06	2954.19	3907.28
PA1626	424	-	probable major facilitator superfamily (MFS) transporter	3424.75	3713.23	301.98	718.544	773.114	482.683	513.444	877.648	481.474	748.208	416.771	328.971	3057.08	3056.33	3475.61	3803.98
PA1627	215	-	probable transcriptional regulator	6572.2	5257.41	1786.6	1062.78	1641.93	1202.39	379.709	989.03	0	463.74	626.217	610.6	4999.53	5789.44	6517.82	6526.57
PA1628	509	-	probable 3-hydroxyacyl-CoA dehydrogenase	1567.14	1169.84	301.861	49.8793	198.156	148.134	320.776	261.102	0	320.535	82.6601	338.514	1677.01	1490.71	1829.48	1489.31
PA1629	261	-	probable enoyl-CoA hydratase/isomerase	4341.09	2861.43	588.687	194.548	676.275	371.429	625.575	4175.43	576.331	555.648	451.368	377.238	3835.75	4246.44	4814.86	2966.23
PA1630	288	-	probable transcriptional regulator	1209.63	1016.24	355.665	0	0	0	0	276.877	186.536	314.722	146.09	256.404	1536.82	2072.18	1538.2	1848.1
PA1631	384	-	probable acyl-CoA dehydrogenase	4069.77	2260.27	466.81	2380.18	525.321	953.722	566.927	207.658	195.863	165.229	657.406	149.569	3540.18	4240.57	4026	2814.16
PA1632	29	kdpF	KdpF protein	8083.4	10092.4	2649.09	0	2608.49	0	938.363	0	5557.48	0	580.331	3395.14	10901.6	12347.3	12470.1	3893.18
PA1633	564	kdpA	potassium-transporting ATPase, A chain	4110.18	4580.93	726.464	1260.43	938.871	649.343	192.997	848.304	666.766	642.837	402.836	567.362	3662.22	4670.91	5225.74	4146.61
PA1634	690	kdpB	potassium-transporting ATPase, B chain	2179.98	1974.59	334.016	404.745	1169.41	1826.46	1104.28	115.566	482.722	407.223	219.516	249.715	2321.46	2322.9	2279.87	2372.58
PA1635	183	kdpC	potassium-transporting ATPase, C chain	3077.9	2205.98	279.867	0	0	235.442	0	145.247	58.7129	0	137.947	134.507	3052.05	2143.03	2865.41	2688.15
PA1636	885	kdpD	two-component sensor KdpD	2152.15	1904.43	434.032	372.939	512.856	925.006	491.978	360.409	194.25	276.529	275.739	268.862	1678.97	1965.21	1961.4	2387.44
PA1637	230	kdpE	two-component response regulator KdpE	1925.18	1097	445.354	110.385	328.897	421.492	0	231.132	280.29	472.905	439.033	249.715	1832.73	1927.51	1650.94	946.696
PA1638	302	-	conserved hypothetical protein	2867.71	1704.34	339.177	252.204	584.463	463.672	270.323	88.0139	213.466	180.08	167.181	108.675	2233.26	2399.57	2544.61	1842.54
PA1639	201	-	hypothetical protein	1943.77	1757.38	382.207	126.311	125.45	107.179	406.157	0	588.005	135.284	669.834	612.308	2044.73	1399.72	2248.97	2086.32
PA1640	345	-	conserved hypothetical protein	2302.66	2866.81	445.354	735.901	584.705	624.432	315.507	308.176	467.151	446.632	804.893	285.389	2688.01	2866.56	2620.54	2290.77
PA1641	92	-	hypothetical protein	2831.14	2961.89	556.693	0	1096.32	3629.51	0	288.915	1167.88	0	731.721	89.1841	1030.91	2780.07	1965.4	1665.48
PA1642	344	selD	selenophosphate synthetase	4628.18	2405.74	744.415	1328.47	1246.11	563.622	1819.44	540.876	2280.07	869.512	978.465	1454.94	3676.12	2329.65	2943.53	2930.39
PA1643	369	-	conserved hypothetical protein	2849.94	1941.89	485.786	412.822	1298.35	58.3819	663.72	360.165	2038.24	761.475	319.261	400.241	2398.94	2657.01	2523.6	2600.73
PA1644	202	-	conserved hypothetical protein	2933.46	1448.9	507.086	0	249.657	0	0	131.585	691.475	897.426	291.602	40.6185	1982.44	2616.75	2014.05	3193.84
PA1645	135	-	hypothetical protein	2218.78	1569.92	1138.13	0	0	79.7885	0	0	0	0	62.3318	364.664	1717.34	1641.96	1540.29	1373.94
PA1646	652	-	probable chemotaxis transducer	2197.18	1981.32	432.035	155.758	657.457	363.454	41.737	244.603	280.147	291.939	245.216	302.022	1794.08	2066.01	1663.96	2077.96
PA1647	573	-	probable sulfate transporter	2159.18	1867	223.454	310.157	836.113	1203.09	284.948	92.7755	356.274	205.641	381.823	386.62	2133.39	1577.15	2650.72	2406.67
PA1648	334	-	probable oxidoreductase	5439.36	4169.9	1303.39	0	2415.85	419.248	733.271	954.977	514.705	1166.92	705.432	245.657	4164.8	5743.25	4060.26	3766.63
PA1649	253	-	probable short-chain dehydrogenase	1389.83	1475.96	708.518	100.35	99.6656	0	322.678	2101.2	0	107.478	166.3	291.875	1124.63	1651.19	1429.38	1657.51
PA1650	297	-	probable transporter	3113.31	2446.63	517.331	940.317	424.502	1486.97	366.498	626.469	1230.01	915.556	169.996	663.025	2661.17	3071.49	3135.38	3013.98
PA1651	398	-	probable transporter	2036.93	1977.9	386.048	191.371	253.421	162.384	136.746	200.353	269.961	22.7739	190.284	61.8462	1562.2	2099.25	2044.41	1560.21
PA1652	211	-	hypothetical protein	2592.31	2917.7	606.821	1564.22	836.53	255.248	773.816	251.945	1069.35	386.616	438.686	544.403	2497.21	4282.97	3256.42	4204.21
PA1653	158	-	probable transcriptional regulator	659.406	511.005	0	160.687	159.591	340.869	0	0	0	0	0	155.79	733.673	1133.14	457.764	408.326
PA1654	388	-	probable aminotransferase	3583.08	1456.63	3035.98	130.869	2339.57	555.229	280.541	7398.61	609.222	210.248	477.128	549.815	3096.28	2395.06	2516.52	2868.28
PA1655	200	-	probable glutathione S-transferase	2295.35	1715.7	2176.67	126.943	252.154	1077.15	408.188	531.604	1450.5	135.96	210.37	123.074	2107.64	2344.52	2531.44	2620.94
PA1656	518	-	hypothetical protein	2859.84	2571.8	296.616	147.038	243.392	166.354	367.737	615.757	414.844	262.471	357.385	332.632	2359.91	1810.44	2303.85	2584.36
PA1657	168	-	conserved hypothetical protein	2131.78	1261.54	304.856	151.122	450.275	0	2267.71	0	383.731	161.857	300.528	341.872	1630.91	1674.66	1130.11	528.029
PA1658	491	-	conserved hypothetical protein	848.767	986.625	260.773	51.7079	51.3552	21.9378	166.268	108.27	306.359	36.9206	68.5523	0	1266.3	329.909	828.591	985.472
PA1659	135	-	hypothetical protein	3979.33	2616.54	0	188.063	373.562	0	201.574	393.781	875.475	671.408	186.995	364.664	3903.04	4799.56	2611.8	3763.41
PA1660	526	-	hypothetical protein	3422.94	1918.7	730.262	241.336	814.946	593.863	517.348	2021.31	0	534.19	527.924	467.962	3365.82	3452.36	2784.44	3081.66
PA1661	335	-	hypothetical protein	2973.97	2078.72	687.973	454.721	903.238	546.611	324.926	317.375	673.533	162.34	200.95	416.37	2925.54	2137.75	1781.18	1251.79
PA1662	877	-	probable ClpA/B-type protease	2832.6	2761.88	729.985	289.493	862.557	282.49	279.262	4424.98	441.05	599.444	614.079	467.784	2727.68	2751.12	2711.22	2593.13
PA1663	503	-	probable transcriptional regulator	3851.31	2768.88	967.295	656.166	1002.6	877.991	378.703	528.433	234.968	684.756	401.501	701.416	3896.84	2881.4	3379.08	3895.94
PA1664	46	-	hypothetical protein	0	0	0	0	0	0	0	0	0	0	0	0	0	0	0	0
PA1665	397	-	hypothetical protein	1951.85	1296.5	258.014	0	317.574	27.1321	68.5454	0	243.577	45.6625	105.98	103.337	1486.5	1202.6	1480.24	1239.12
PA1666	168	-	hypothetical protein	3662.79	2763.38	457.283	302.245	450.275	256.463	323.958	158.215	0	53.9524	400.705	0	3700.92	2638.86	1399.18	2880.16
PA1667	443	-	hypothetical protein	1690.38	1936.46	751.472	57.3105	967.634	389.037	552.85	120.001	339.554	163.684	132.965	55.5639	1593.82	1366.4	1857.15	1966.05
PA1668	289	-	hypothetical protein	1881.39	2444.52	354.434	1756.99	610.754	298.172	94.1609	735.784	260.246	62.7267	116.468	141.954	1458.58	1504.51	2346.24	1925.42
PA1669	1175	-	hypothetical protein	2078.18	1425.81	588.436	367.324	515.038	320.852	115.798	180.972	374.913	316.276	315.107	293.283	1919.3	1676.09	1915.89	2594.35
PA1670	242	stp1	serine/threonine phosphoprotein phosphatase Stp1	3228.91	2126.9	529.088	944.203	937.763	1735.9	1911.62	219.671	1331.96	187.273	34.7719	644.189	3570.8	2924.05	2689.84	3165.79
PA1671	329	stk1	serine-threonine kinase Stk1	4037.61	3006.23	2724.24	540.182	2145.99	7366.49	248.138	1454.24	783.791	551.003	639.422	673.353	3139.04	2980.05	3572.37	3407.17
PA1672	126	-	hypothetical protein	5245.48	3123.82	812.948	604.49	1400.86	769.389	0	421.908	767.462	791.302	333.92	911.659	5854.57	4262.77	5596.72	5312.29
PA1673	153	-	hypothetical protein	1851.35	1978.89	1171.6	0	329.613	70.4016	177.86	521.18	0	0	164.996	375.389	1790.81	1225.89	1240.9	1897.52
PA1674	181	folE2	GTP cyclohydrolase I precursor	1007.32	0	141.48	0	278.623	1487.77	0	0	0	0	0	45.3311	116.444	0	0	0
PA1675	185	-	conserved hypothetical protein	2833.44	4637.03	138.421	0	136.299	291.12	441.284	0	290.391	440.952	363.883	88.702	3132.98	2165.95	1905.91	2353.95
PA1676	106	-	hypothetical protein	1105.75	1428.16	4590.09	239.515	13083.5	44914.9	513.444	1253.78	0	0	396.924	77.405	1690.09	1849.88	1791.11	3119.27
PA1677	198	-	conserved hypothetical protein	6182.76	5861.72	1163.99	1025.8	1528.21	2121.65	4397.98	939.704	1248.09	549.334	382.491	787.342	4417.54	4994.76	4383.44	5905.78
PA1678	304	-	probable DNA methylase	3737.76	3087.46	673.891	0	580.618	814.945	268.545	961.783	1237.03	298.158	193.762	242.909	2773.22	2580.1	3301.1	3926.11
PA1679	259	-	hypothetical protein	4135.77	4286.33	1087.59	1078.28	1168.28	707.006	1786.15	205.252	663.751	419.954	617.302	285.114	3987.43	3950.06	2932.17	3985.52
PA1680	327	-	hypothetical protein	5018.14	4629.52	1409.61	3027.99	1773.56	3985.77	499.312	812.85	887.157	970.153	720.533	476.739	4962.95	4719.03	5087.2	5598.25
PA1681	363	aroC	chorismate synthase	0	0	0	0	0	0	0	0	0	0	0	0	0	0	0	0
PA1682	383	-	probable MFS metabolite transporter	5049.49	4874.9	2206.42	662.887	855.875	2840.51	284.204	694	1430.72	851.969	637.152	428.456	5778.14	5075.26	5523.65	5537.73
PA1683	205	-	probable sugar aldolase	4272.27	3150.78	499.666	371.54	492.008	367.806	132.744	0	1624.77	265.288	410.478	400.241	3701.23	3742.92	4233.76	4327.26
PA1684	181	-	1,2-dihydroxy-3-keto-5-methylthiopentene dioxygenase MtnD	5864.07	3903.12	32115.9	140.268	45694.2	243399	601.382	16006.9	771.702	600.929	464.906	135.993	5007.11	3297.17	4045.9	3297.07
PA1685	249	masA	enolase-phosphatase E-1	287.662	121.595	0	0	303.8	43.2588	109.287	0	431.505	0	0	0	42.3222	0	399.395	259.099
PA1686	297	alkA	DNA-3-methyladenine glycosidase II	1172.97	849.525	86.2218	0	0	36.2675	91.6246	89.4956	72.3533	335.704	113.331	165.756	425.787	1090.81	913.217	814.59
PA1687	286	speE	spermidine synthase	1753.13	1129.21	268.614	532.627	440.829	75.3248	0	92.9377	1239.75	285.231	147.112	258.197	626.398	804.859	1201.23	789.526
PA1688	289	-	hypothetical protein	4833.03	3492.16	1063.3	0	4886.03	857.244	659.127	1011.7	855.096	627.267	494.988	369.08	3172.4	3805.52	4598.63	3181.13
PA1689	700	-	conserved hypothetical protein	2818.61	2090.56	695.071	616.58	1044.64	569.348	233.25	341.745	276.286	297.817	396.698	421.968	2679.72	2435.87	2944.73	3410.11
PA1690	349	pscU	translocation protein in type III secretion	1679.22	983.209	807.125	0	216.751	0	0	456.966	123.146	207.771	192.889	329.138	1388.99	1807.71	1191.63	1455.76
PA1691	262	pscT	translocation protein in type III secretion	2398.37	1810.46	1368.36	0	192.484	246.674	311.594	202.902	246.056	103.786	128.47	0	2493.78	2635.76	2139.44	1631.36
PA1692	88	-	probable translocation protein in type III secretion	0	0	0	0	0	0	0	0	0	0	0	0	0	0	0	0
PA1693	217	pscR	translocation protein in type III secretion	1980.5	1302.24	708.052	350.994	929.6	148.914	627.016	367.468	0	208.848	271.445	151.243	1991.09	1296.51	1083.24	1746.68
PA1694	309	pscQ	translocation protein in type III secretion	2212.69	2253.63	248.62	492.982	326.413	453.168	176.133	172.04	312.946	528	490.182	371.745	2762.45	2565.94	2633.26	3157.92
PA1695	369	pscP	translocation protein in type III secretion	2408.77	2160.69	485.786	275.215	410.007	175.146	147.493	432.198	407.649	319.328	182.435	355.769	1913.44	1825.25	2474.6	2600.73
PA1696	158	pscO	translocation protein in type III secretion	3029.14	1916.27	324.15	160.687	319.182	0	1033.39	504.687	1768.08	917.874	372.807	519.3	3268.18	3345.47	2231.6	3266.61
PA1697	440	-	ATP synthase in type III secretion system	1568.71	825.738	1047.59	346.208	229.231	48.9611	61.8466	362.457	0	247.2	172.121	167.828	1604.68	1162.57	1746.53	1264.65
PA1698	288	popN	Type III secretion outer membrane protein PopN precursor	2487.08	3188.9	355.665	0	525.321	0	188.976	92.2923	335.764	755.334	350.616	427.34	987.958	2279.4	2009.08	1736.1
PA1699	92	-	conserved hypothetical protein in type III secretion	3149.65	6691.67	278.346	275.963	548.161	0	295.788	577.83	3620.42	0	182.93	624.288	4467.29	3243.41	3832.53	3681.59
PA1700	123	-	conserved hypothetical protein in type III secretion	0	0	0	0	0	0	0	0	0	0	0	0	0	0	0	0
PA1701	121	-	conserved hypothetical protein in type III secretion	1103.21	750.671	0	0	208.392	0	0	439.342	799.175	0	347.719	0	609.649	1479.64	1195.48	799.78
PA1702	109	-	conserved hypothetical protein in type III secretion	0	0	0	0	0	0	0	0	0	0	0	0	0	0	0	0
PA1703	706	pcrD	type III secretory apparatus protein PcrD	1328.15	743.346	471.533	215.767	214.295	76.2851	38.5446	75.298	289.157	141.224	131.109	174.326	1432.96	893.612	819.567	1416.42
PA1704	144	pcrR	transcriptional regulator protein PcrR	4499.36	1471.8	355.665	0	525.321	74.8017	188.976	184.585	0	692.389	350.616	227.915	2854.1	3315.49	3453.1	2296.13
PA1705	98	pcrG	regulator in type III secretion	3621.26	1750.71	2090.44	1813.47	514.6	14508.5	277.679	542.453	219.275	92.4899	171.731	586.067	3225.99	2522.86	3690.14	1892.68
PA1706	294	pcrV	type III secretion protein PcrV	2835	2917.86	522.61	172.711	686.133	219.826	370.238	271.226	804.007	709.089	286.218	390.711	2401.57	2667.86	2552.35	2797.87
PA1707	167	pcrH	regulatory protein PcrH	3665.23	3867.73	1073.38	152.027	452.971	193.499	162.949	159.163	707.719	814.132	302.328	786.101	3218.26	3675.68	4276.81	4056.37
PA1708	390	popB	translocator protein PopB	1627.91	1371.53	65.6612	781.187	193.965	0	139.551	272.617	385.699	278.892	107.882	210.383	1594.24	1836.27	1877.71	1985.09
PA1709	295	popD	Translocator outer membrane protein PopD precursor	3686.25	3557.98	868.063	946.693	940.235	36.5134	368.983	360.409	837.704	706.685	713.118	389.387	3000.71	3381.32	3003.4	3827.19
PA1710	145	exsC	ExsC, exoenzyme S synthesis protein C precursor	2672.01	2227.28	706.424	0	347.799	0	0	183.312	592.798	812.635	638.364	848.786	3125.13	3233.83	3865.74	2725.23
PA1711	81	exsE	ExsE	1808.79	1370.57	632.293	2194.07	311.301	265.962	0	328.151	0	111.901	0	0	1561.22	1789.31	1451	398.244
PA1712	137	exsB	exoenzyme S synthesis protein B	2328.98	2725.67	560.756	0	184.054	0	794.526	0	0	198.482	429.953	0	2615.32	3733.81	1847.76	3296.42
PA1713	278	exsA	transcriptional regulator ExsA	4063.91	3993.38	552.688	639.281	816.326	193.731	1174.64	382.449	1468.67	489.065	454.036	649.311	2918.86	3833.43	3772.44	4699.42
PA1714	276	exsD	ExsD	979.104	0	185.564	0	274.08	0	0	192.61	0	164.203	0	118.912	267.274	0	163.783	0
PA1715	140	pscB	type III export apparatus protein	1581.4	865.059	548.74	362.694	180.11	384.695	194.375	0	460.477	258.972	60.1057	117.213	828.003	1461.52	1162.39	864.048
PA1716	600	pscC	Type III secretion outer membrane protein PscC precursor	1834.11	1917.55	170.719	169.257	210.128	125.667	272.125	44.3003	358.149	105.747	126.222	437.596	2107.64	2060.34	1717.76	1612.89
PA1717	432	pscD	type III export protein PscD	1695.74	2102.57	177.832	176.31	233.476	74.8017	566.927	184.585	721.272	146.87	409.053	341.872	2122.28	2032.71	2113.72	2053.45
PA1718	67	pscE	type III export protein PscE	0	0	0	0	0	0	0	0	0	0	0	0	0	0	0	0
PA1719	85	pscF	type III export protein PscF	1876.88	2849.61	903.807	0	0	0	0	0	0	0	0	0	867.853	2006.01	1914.53	1612.89
PA1720	115	pscG	type III export protein PscG	5011.12	4475.74	890.708	0	1534.85	93.6648	0	231.132	840.871	788.174	731.721	499.431	2565.83	4077.43	4088.04	4558.16
PA1721	143	pscH	type III export protein PscH	3642.87	3246.49	358.152	532.627	1057.99	1054.55	380.595	929.377	0	1521.23	823.826	286.886	1694.96	2563.62	1959.9	3101.71
PA1722	112	pscI	type III export protein PscI	1191.86	450.552	0	0	0	0	0	0	0	161.857	300.528	0	1317.28	1141.81	1291.55	1224.07
PA1723	248	pscJ	type III export protein PscJ	577.645	569.73	0	0	0	0	0	0	0	36.5484	33.9306	0	169.971	240.64	218.73	260.143
PA1724	208	pscK	type III export protein PscK	2770.57	1940.84	492.459	244.121	121.228	0	915.806	383.368	258.28	566.5	242.734	512.808	2381.23	3074.11	2694.87	1938.57
PA1725	214	pscL	type III export protein PscL	3484.03	2593.83	478.652	118.638	353.487	402.671	254.323	621.033	1104.57	804.748	471.858	843.498	3939.52	3426.15	3633.24	3504.64
PA1726	764	bglX	periplasmic beta-glucosidase	3490.2	3143.95	737.399	232.618	4092.55	366.568	463.04	139.163	1040.69	344.053	462.593	408.099	3338.02	2600.07	2993.89	3578.33
PA1727	685	mucR	MucR	3978.27	3211.87	747.675	333.572	2981.68	1981.32	436.989	426.835	423.504	251.41	466.806	598.9	3015.32	3783.6	3814.31	3802.65
PA1728	113	-	hypothetical protein	749.126	446.564	0	0	0	0	0	470.446	0	0	0	0	93.2586	603.578	960.09	0
PA1729	215	-	conserved hypothetical protein	3407.25	2816.47	357.319	236.173	1172.81	450.898	126.57	1112.66	599.691	42.1582	39.1386	152.65	3627.11	1705.11	3195.83	1687.91
PA1730	470	-	conserved hypothetical protein	4149.43	3285.38	762.788	270.091	590.148	756.293	405.293	565.536	731.538	617.124	232.75	471.347	3026.94	2993.01	3462.45	4272.44
PA1731	317	-	conserved hypothetical protein	2095.23	1018.79	888.601	160.18	397.719	169.897	343.376	83.8492	305.048	428.896	265.451	129.415	1795.15	2635.66	2909.04	2569.43
PA1732	266	-	conserved hypothetical protein	1640.15	1441.77	192.54	286.337	853.153	566.918	409.211	2598.06	161.571	238.526	158.173	431.839	1346.99	1506.39	1223.57	1364.29
PA1733	243	-	conserved hypothetical protein	2425.11	1785.89	526.911	104.48	103.767	0	783.9	218.767	530.591	223.803	207.773	168.826	1561.22	1368.3	2157.9	2289.9
PA1734	273	-	hypothetical protein	1753.13	1146.02	469.009	0	92.3641	118.368	0	4673.44	157.428	66.403	369.881	60.1094	1235.25	1623.91	1722.07	1506.54
PA1735	295	-	hypothetical protein	3642.1	2565.85	1041.68	516.378	1282.14	5184.9	184.492	1802.05	72.8438	460.882	484.92	194.693	2643.49	2051.91	4167.98	3362.46
PA1736	401	-	probable acyl-CoA thiolase	4254.48	3750.03	766.32	379.879	880.338	671.537	475.031	662.848	267.942	429.467	587.567	572.913	4099.66	3359.19	3607.32	2714.96
PA1737	714	-	probable 3-hydroxyacyl-CoA dehydrogenase	2663.02	2091.97	1004.23	248.908	670.998	588.357	7584.44	521.18	511.641	393.535	577.486	390.711	2656.69	2459.75	2038.62	2270.24
PA1738	304	-	probable transcriptional regulator	4337.52	2224.3	758.128	584.605	1244.18	425.189	716.119	524.609	1024.97	596.316	387.523	620.768	3605.18	3505.57	3301.1	4589.31
PA1739	323	-	probable oxidoreductase	4848.44	2874.6	792.813	628.819	1717.46	800.356	842.493	1810.42	665.292	477.053	234.468	711.264	4110.88	3668.89	4786.33	3670.2
PA1740	332	-	hypothetical protein	6864.67	4103.82	1002.72	305.886	2582.3	1557.32	491.792	1040.79	614.894	982.844	532.261	741.41	6348.32	4673.64	4874.43	5416.78
PA1741	123	-	hypothetical protein	5108.72	3446.17	208.194	2064.11	5740.09	1138.45	884.96	216.099	1485.01	515.838	752.543	533.654	3341.39	3327.04	3454.63	5376.3
PA1742	240	-	probable amidotransferase	257.752	0	0	0	0	0	0	0	0	0	0	0	43.9092	106.569	0	100.806
PA1743	79	-	hypothetical protein	824.257	127.751	648.3	0	0	0	344.462	0	0	0	0	0	0	215.836	572.206	102.082
PA1744	72	-	hypothetical protein	5652.46	7148.75	2845.32	0	350.214	897.621	2267.71	0	0	1888.33	818.105	227.915	4244.56	3552.31	5273.83	5936.33
PA1745	162	-	hypothetical protein	4039.62	3551.01	474.22	313.439	1556.51	0	671.914	656.301	530.591	447.605	571.375	455.83	4293.35	5104.8	5692.39	5127.39
PA1746	168	-	hypothetical protein	4457.37	2102.57	304.856	0	1200.73	320.579	1781.77	1582.15	767.462	1133	500.881	195.356	3700.92	2334.37	3067.43	3456.19
PA1747	62	-	hypothetical protein	2415.61	813.9	413.03	0	813.4	0	0	0	4332.44	0	542.89	0	1019.83	1237.58	2041.48	3511.94
PA1748	229	-	probable enoyl-CoA hydratase/isomerase	3270.03	1542.5	223.649	332.601	110.111	517.406	0	232.141	1172.98	435.389	220.475	573.27	1840.74	2680.52	1776.59	2042.52
PA1749	161	-	hypothetical protein	2669.36	1755.19	477.165	630.772	313.235	334.517	845.109	5943.4	266.943	450.385	627.19	152.887	2421.83	2647.68	2920.03	3406.1
PA1750	358	-	phospho-2-dehydro-3-deoxyheptonate aldolase	6911.79	5610	1072.96	496.425	1126.95	1053.07	1140.19	445.478	600.249	1240.6	822.676	504.214	4709.82	4834.32	5732.6	5045.91
PA1751	125	-	hypothetical protein	3151.63	1776.25	1434.04	609.326	403.446	947.888	435.4	212.642	0	2030.34	0	0	2107.64	2523.56	2676.09	2387.08
PA1752	315	-	hypothetical protein	3400.52	2723.33	731.653	322.395	1200.73	1743.95	431.945	84.3816	784.516	604.267	454.132	364.664	3445.83	4059.78	3157.12	3353.78
PA1753	165	-	conserved hypothetical protein	5682.88	5504.92	2017.59	615.481	1069.74	1175.07	659.697	483.276	455.826	1593.07	356.991	646.449	4215.29	3668.57	3013.62	5718.42
PA1754	324	cysB	transcriptional regulator CysB	5737.87	3613.31	1027.48	548.519	1712.16	465.433	419.946	820.376	862.21	335.704	1090.81	253.239	4651.13	5578.44	4520.42	4380.69
PA1755	115	-	hypothetical protein	6907.99	5967.65	1781.42	4856.94	877.057	3371.93	709.892	2311.32	747.441	236.452	951.238	713.472	5589.84	7339.38	5660.36	2734.9
PA1756	267	cysH	3'-phosphoadenosine-5'-phosphosulfate reductase	2133.96	1738.76	671.367	380.353	377.759	242.055	1223.03	199.103	563.38	169.738	441.225	184.381	1263.01	1660.41	1625.32	1842.44
PA1757	205	thrH	homoserine kinase	1699.38	2953.86	624.582	0	246.004	735.611	929.208	129.659	0	397.932	492.573	360.217	2878.73	1705.11	1984.58	2517.68
PA1758	453	pabB	para-aminobenzoate synthase component I	8315.63	5747.96	961.002	504.409	1057.6	2354.03	480.574	1290.87	758.991	1160.51	1133.12	851.284	6001.9	6097.74	6386.47	7103.12
PA1759	901	-	probable transcriptional regulator	3237.75	2598.7	937.913	225.426	1483.26	2295.36	392.633	413.011	1132.88	321.918	364.236	309.62	2596.54	2810.31	2428.29	2524.05
PA1760	907	-	probable transcriptional regulator	2857.36	1758.09	988.176	111.967	1918.26	10260.8	360.033	1348.06	343.538	249.835	306.161	280.433	2521.27	2190.13	2621.55	2827.45
PA1761	145	-	hypothetical protein	0	0	0	0	0	74.2859	0	0	0	0	0	0	0	0	0	0
PA1762	253	-	hypothetical protein	2766.8	1994.54	202.434	301.05	398.662	170.3	107.559	105.06	297.278	394.087	399.121	227.014	2207.61	2190.36	1536.59	1657.51
PA1763	341	-	hypothetical protein	3675.92	3492.37	901.157	223.36	1331.02	8307.6	319.208	545.634	189.052	292.387	419.506	384.982	3739.37	2900.18	2677.79	3807.55
PA1764	532	-	hypothetical protein	3053.86	2997.35	3610.13	668.12	1090.14	1275.57	2762.17	699.479	201.964	289.639	189.807	447.261	2614.75	2532.02	2787.03	2971.11
PA1765	395	-	hypothetical protein	2901.39	2376.17	583.47	64.2749	638.365	218.156	757.817	336.458	544.023	91.7874	426.066	436.212	2321.08	2568.45	2609.26	2368.29
PA1766	327	-	hypothetical protein	258.872	0	0	0	77.1113	0	0	0	0	0	0	0	0	26.072	0	24.6619
PA1767	508	-	hypothetical protein	423	0	50.4092	0	347.456	0	0	0	0	0	33.1291	0	103.723	201.391	124.579	79.3745
PA1768	179	-	hypothetical protein	5438.49	3270.15	286.121	283.671	986.077	1925.62	0	296.985	0	151.911	94.0201	595.889	2296.04	1952.78	2020.3	1937.27
PA1769	274	-	conserved hypothetical protein	5038.2	4199.01	1028.05	92.659	1196.35	78.6237	695.21	485.04	352.92	727.767	767.773	149.725	2615.32	5071.76	2837.64	3178.69
PA1770	791	ppsA	phosphoenolpyruvate synthase	5379.71	3712.86	1327.34	738.226	1434.5	1307.28	3302.66	1545.75	950.837	802.124	882.968	715.727	3730.34	4343.61	5349.07	4210.64
PA1771	336	estX	EstX	2645.35	1892.32	838.353	377.806	975.596	5161.32	80.9896	474.646	191.865	242.786	275.484	24.4194	1474.1	1497.04	1748.97	1728.1
PA1772	162	-	probable methyltransferase	1808.79	1059.07	948.44	626.878	778.253	0	335.957	0	0	503.556	103.886	0	1496.17	1736.68	1953.27	1991.22
PA1773	332	cmaX	CmaX protein	2765.48	2340.7	5553.51	305.886	8202.6	23035.3	245.896	3442.62	485.443	436.82	304.149	172.996	2729.78	2105.71	2369.14	2137.56
PA1774	84	crfX	CrfX protein	4224.81	2282.79	2133.99	0	1200.73	256.463	0	0	0	1618.57	0	586.067	2258.19	1928.4	2152.58	1632.09
PA1775	274	cmpX	conserved cytoplasmic membrane protein, CmpX protein	4242.07	1731.17	841.134	185.318	184.054	117.936	595.894	97.008	1333.25	1091.65	337.82	628.845	1307.66	1524.64	1286.84	1206.72
PA1776	165	sigX	ECF sigma factor SigX	217.054	244.663	155.199	0	0	0	0	161.092	0	0	0	0	0	0	0	0
PA1777	350	oprF	Major porin and structural outer membrane porin OprF precursor	1683.72	692.047	438.992	0	360.22	0	0	0	583.271	0	240.423	257.869	1023.71	949.989	1188.23	944.692
PA1778	245	cobA	uroporphyrin-III C-methyltransferase	1980.07	1977.28	15991.9	103.627	4631.4	2813.77	1110.71	216.981	1271.79	73.9919	412.153	301.406	1849.56	2366.27	2546.2	2633.29
PA1779	908	-	assimilatory nitrate reductase	4797.67	3401.17	1212.71	1314.17	944.189	747.358	779.213	1083.11	496.991	818.556	676.52	325.306	3284.49	4337.89	3694	4502.94
PA1780	108	nirD	assimilatory nitrite reductase small subunit	3949.18	3177.22	948.44	1880.63	1634.33	199.471	503.935	738.339	298.457	503.556	623.318	455.83	3610.32	2289.27	5943.52	3957.55
PA1781	816	nirB	assimilatory nitrite reductase large subunit	4612.41	3376.49	1223.91	808.95	8961.36	2085.65	933.763	781.77	500.355	766.442	721.857	603.304	3951.83	3709.03	3589.75	4289.18
PA1782	531	-	probable serine/threonine-protein kinase	3697.28	3155.05	1398.55	1004.07	1709.52	2839.93	461.229	600.682	1133.13	529.16	364.483	309.037	3274.59	2552.85	2962.54	3675.32
PA1783	403	nasA	nitrate transporter	4726.18	3956.8	1652.12	6110.9	750.831	2432.26	675.248	329.779	533.224	877.162	375.847	325.754	4602.3	3004.04	4015.66	4682.58
PA1784	231	-	hypothetical protein	5412.26	4587.43	775.996	659.443	1964.84	279.778	353.409	575.329	1581.44	392.381	400.705	213.115	4744.48	3838.34	3444.13	4049.68
PA1785	192	-	conserved hypothetical protein	4391.96	3206.43	1867.24	528.929	3020.6	4936.92	1133.85	2768.77	503.647	944.167	438.271	256.404	4720.24	4395.98	3201.97	3822.21
PA1786	402	-	conserved hypothetical protein	3158.63	3213.49	764.414	631.557	940.873	589.482	203.078	198.36	641.46	338.209	167.459	591.898	3355.45	2672.18	2968.64	2989.06
PA1787	869	acnB	aconitate hydratase 2	0	0	0	0	0	0	0	0	0	0	0	0	0	0	0	0
PA1788	155	-	hypothetical protein	2898.73	1432.46	660.848	0	976.08	347.466	0	0	0	0	271.445	52.9351	1019.83	1705.11	1283.22	416.229
PA1789	287	-	hypothetical protein	4446.97	2356.06	892.26	619.233	263.576	750.624	94.8171	185.228	1010.8	473.729	791.636	571.772	3414.82	4812.33	4252.66	4186.77
PA1790	207	-	hypothetical protein	3916.42	1950.21	1237.1	245.3	730.881	676.468	262.923	513.627	259.528	525.45	650.419	436.011	3767.29	4118.62	2358.48	2532.31
PA1791	443	-	hypothetical protein	5850.18	4579.15	1156.11	1088.9	1024.55	778.073	737.134	1680.01	897.393	1186.71	683.821	574.16	4757.66	4638.05	5040.83	5242.8
PA1792	240	-	conserved hypothetical protein	0	0	0	0	0	0	0	0	0	0	0	0	0	0	0	0
PA1793	165	ppiB	peptidyl-prolyl cis-trans isomerase B	4281.89	1039.82	310.398	0	1528.21	195.845	164.924	161.092	260.472	219.733	611.985	149.181	1213.49	1550.1	1260.24	1075.26
PA1794	556	glnS	glutaminyl-tRNA synthetase	0	0	0	0	0	0	0	0	0	0	0	0	0	0	0	0
PA1795	460	cysS	cysteinyl-tRNA synthetase	0	0	0	0	0	0	0	0	0	0	0	0	0	0	0	0
PA1796	284	folD	5,10-methylene-tetrahydrofolate dehydrogenase / cyclohydrolase	11.4641	0	0	0	0	0	0	0	0	0	0	0	0	0	0	0
PA1797	610	-	hypothetical protein	4205.87	2762.99	1007.52	624.309	1033.42	1377.33	267.664	697.185	598.872	475.489	675.943	497.676	2988.71	4304.7	3097.6	3291.88
PA1798	428	parS	two-component sensor, ParS	4723.98	3749.26	1495.79	296.595	471.316	427.838	445.064	869.446	1581.54	571.795	766.769	230.045	4382.72	4282.69	4478.18	3222.01
PA1799	235	parR	two-component response regulator, ParR	5292.43	4767.03	871.757	4105.39	1180.3	1604.26	578.99	1696.61	2194.61	809.975	1110.04	488.805	6278.09	5695.79	5193.68	4529.82
PA1800	436	tig	trigger factor	1067.85	787.019	0	58.2307	57.8335	0	249.656	121.927	320.362	270.257	250.9	207.005	676.766	547.512	642.813	536.397
PA1801	213	clpP	ATP-dependent Clp protease proteolytic subunit	61.1421	0	0	0	0	0	0	0	0	0	79.0122	0	0	0	0	0
PA1802	426	clpX	ATP-dependent Clp protease ATP-binding subunit ClpX	267.497	0	0	0	59.1911	0	0	0	25.2217	0	0	0	173.163	0	0	75.7225
PA1803	798	lon	Lon protease	514.076	101.176	64.1801	0	157.991	40.4942	0	33.3085	0	45.4336	73.814	51.4094	26.4116	160.255	22.6588	0
PA1804	90	hupB	DNA-binding protein HU	217.054	0	0	0	0	0	0	0	0	0	0	0	0	0	0	0
PA1805	621	ppiD	peptidyl-prolyl cis-trans isomerase D	2479.87	585.064	783.494	490.6	730.881	17.3453	175.282	42.8022	86.5094	291.916	135.504	132.125	1374.55	1619.99	1659.67	1908.97
PA1806	265	fabI	NADH-dependent enoyl-ACP reductase	1904.34	1675.71	96.6335	2203.54	8278.26	1747.82	924.199	100.303	973.083	307.834	222.278	526.354	2783.68	2348.55	2831.66	2495.41
PA1807	536	-	probable ATP-binding component of ABC transporter	4069.77	3050.3	812.19	11510.1	3151.93	281.344	812.314	793.439	841.917	405.851	345.383	122.462	3637.26	2783.53	2766.23	2948.94
PA1808	339	-	probable permease of ABC transporter	1258.15	1190.84	151.079	149.785	223.145	254.194	160.546	1489.75	0	160.425	99.2896	24.2033	777.155	1433.5	773.406	1213.24
PA1809	360	-	probable permease of ABC transporter	2387.6	1149.41	355.665	70.5238	490.299	119.683	0	443.003	119.383	402.845	280.493	68.3744	1170.91	1491.97	1657.49	2352.13
PA1810	615	-	probable binding protein component of ABC transporter	1757.61	1985.65	83.2776	495.387	246.004	87.5728	176.992	172.879	541.591	147.382	301.017	106.731	1336.55	1635.79	1484.76	1586.66
PA1811	609	-	probable solute-binding protein	4180.7	2452.66	714.834	875.468	1117.92	955.104	1966.09	741.976	282.285	267.902	787.592	431.129	3149.35	2715.85	3666.81	3932.91
PA1812	534	mltD	membrane-bound lytic murein transglycosylase D precursor	2664.4	2475.84	623.412	380.353	1699.91	927.878	305.759	497.756	462.776	882.637	504.257	491.681	3512.74	3065.36	3538.46	3397.94
PA1813	258	-	probable hydroxyacylglutathione hydrolase	2056.97	1564.71	595.532	196.811	390.936	41.7498	421.899	1133.26	0	1018.82	228.308	95.4062	1552.14	726.984	1576.89	1437.85
PA1814	253	-	hypothetical protein	3307.29	1475.96	1417.04	301.05	1494.98	127.725	322.678	4517.58	764.428	0	99.7802	421.597	1957.69	1347.91	2465.69	2231.27
PA1815	148	rnhA	ribonuclease H	0	0	0	0	0	0	0	0	0	0	0	0	0	0	0	0
PA1816	246	dnaQ	DNA polymerase III, epsilon chain	0	0	0	0	0	0	0	0	0	0	0	0	0	0	0	0
PA1817	129	-	hypothetical protein	7495.95	5711.18	3176.17	590.432	1954.68	1836.99	210.95	1442.34	249.871	562.109	1043.7	508.833	6045.18	6608.95	5396.47	4751.15
PA1818	751	ldcA	lysine-specific pyridoxal 5'-phosphate-dependent carboxylase, LdcA	3637.32	3467.15	1057.05	574.708	1376.61	1764.17	3261.15	1805.05	414.899	627.601	907.588	447.939	3437.9	3541.9	3238.33	3489.94
PA1819	451	-	probable amino acid permease	4049.92	1499.31	851.703	394.058	1006.38	286.602	543.044	1414.47	714.709	743.61	373.162	418.433	3060.99	3100.2	2646.1	2861
PA1820	500	nhaB	sodium/proton antiporter NhaB	3985.12	3613.06	870.667	203.109	1311.2	387.772	1088.5	10685.2	773.601	507.584	774.161	689.214	4447.13	4706.1	3634.42	4193.51
PA1821	270	-	probable enoyl-CoA hydratase/isomerase	1639.97	2205.37	1043.28	376.127	466.952	0	201.574	0	278.56	335.704	436.323	212.72	2302.8	3062.88	1942.11	2777.75
PA1822	562	fimL	hypothetical protein	21	5	20	22	22	23	21	21	1	0	2	7	13	14	11	16
PA1823	278	-	conserved hypothetical protein	2564.83	1742.56	184.229	91.3258	362.812	387.462	293.66	191.224	231.895	489.065	363.229	442.712	1857.46	1962.71	2601.68	2320.7
PA1824	259	-	conserved hypothetical protein	2602.14	1948.33	98.8721	98.0254	1849.78	499.063	735.473	410.505	207.422	244.973	454.854	221.755	2481.97	2337.12	2024.59	2086.17
PA1825	214	-	hypothetical protein	1643.12	1084.69	239.326	0	706.974	2214.69	127.161	0	0	1016.52	196.607	153.363	1625.05	1354.53	1309.66	1281.27
PA1826	301	-	probable transcriptional regulator	2617.63	1978.24	255.228	421.737	167.544	107.357	90.407	264.919	214.175	240.904	307.517	327.107	2135.65	2209.28	2012.41	2250.54
PA1827	253	-	probable short-chain dehydrogenase	7026.38	4188.53	1821.9	4716.45	1096.32	3065.39	1075.59	1470.84	1358.98	859.827	465.641	616.181	3998.69	5627.53	4931.37	5131.92
PA1828	255	-	probable short-chain dehydrogenase	1417.24	791.557	1205.08	597.378	296.652	591.374	320.147	104.236	337.081	106.635	296.993	257.41	2024.99	1671.67	1276.35	1707.76
PA1829	356	-	hypothetical protein	6264.7	5414.72	1078.98	8914.53	1274.94	393.34	1910.99	4031.83	1810.86	712.899	425.467	668.379	5298.71	4981.22	5358.48	3669.78
PA1830	104	-	hypothetical protein	6699.47	2620.13	984.918	244.121	969.823	0	523.318	511.158	619.873	522.923	404.557	867.829	2127.91	3606.96	2868.73	2558.91
PA1831	236	-	hypothetical protein	5476.94	6329.1	1085.08	215.157	1388.98	2008.24	691.844	337.884	1183.71	1075.39	570.495	347.667	3795.54	5527.15	4635.35	4271.42
PA1832	341	-	probable protease	2539.73	1834.97	1126.45	967.893	517.618	315.878	159.604	311.791	378.104	186.065	74.0305	240.614	2101.46	1200.08	1961.94	1608.16
PA1833	330	-	probable oxidoreductase	3088.09	4128.69	931.195	307.74	534.872	718.097	0	7088.05	0	1043.73	433.489	323.225	4311.09	1756.78	2821.84	2663.71
PA1834	296	-	hypothetical protein	5048.71	3648.25	1384.21	514.633	1022.25	1746.72	459.671	10237	217.793	520.568	85.2851	554.387	2919.37	4089.96	3909.56	3378.35
PA1835	145	-	hypothetical protein	5995.19	5220.18	1766.06	525.281	1217.3	3491.44	938.363	733.247	666.898	1312.72	638.364	1188.3	6613.64	5409.31	5611.56	5784.15
PA1836	193	-	probable transcriptional regulator	7034.59	4915.45	1990.25	2104.75	1567.8	4074.18	845.985	826.327	1391.77	986.239	1046.4	467.639	6770.67	5433.38	4871.75	6100.56
PA1837	165	-	hypothetical protein	7379.85	1406.81	155.199	307.74	916.924	652.815	1979.09	483.276	1367.48	494.4	968.976	348.088	4726.23	3100.2	4109.48	3128.03
PA1838	552	cysI	sulfite reductase	4753.96	3400.68	278.346	459.938	593.841	682.972	197.192	337.068	1012.16	607.551	548.791	445.92	3207.28	4216.44	3324.8	4251.36
PA1839	346	-	hypothetical protein	5118.97	3966.94	740.112	1981.19	1093.15	5728.17	707.84	460.928	403.694	392.948	656.646	165.996	3624.42	3991.73	4468.16	5104.37
PA1840	120	-	hypothetical protein	1383.72	2859.5	640.197	0	210.128	179.524	5669.27	0	1074.45	377.667	210.37	68.3744	2371.1	3054.99	2938.28	2553.74
PA1841	165	-	hypothetical protein	4360.82	4036.94	1551.99	153.87	1375.39	1109.79	164.924	805.46	325.59	164.8	713.983	696.176	3385	2531.83	3835.51	2688.15
PA1842	120	-	hypothetical protein	4476.75	3532.32	213.399	211.571	630.385	179.524	226.771	0	1432.59	604.267	140.247	136.749	2283.28	2912.89	3239.64	2755.35
PA1843	1234	metH	methionine synthase	3427.31	2322.71	1203.61	370.336	1001.26	3901.81	1433.4	473.877	356.988	558.237	375.052	418.89	2058.11	2431.92	2359.12	2502.98
PA1844	154	-	hypothetical protein	4926.01	4849.57	1496.56	2472.91	1309.89	1049.17	176.705	1035.59	627.923	294.286	1584.6	799.182	3763.65	4041.33	4285.6	5236.65
PA1845	172	-	hypothetical protein	1684.7	1056.18	2084.36	147.608	293.202	125.249	0	309.072	437.275	0	48.9232	238.515	612.687	1338.31	1103.82	703.295
PA1846	762	cti	cis/trans isomerase	5199.9	10595.6	1209.82	466.457	1952.37	381.666	1035.65	4464.91	1043.43	1189.5	1214.73	689.128	5753.15	5549.43	5778.07	6540.46
PA1847	194	-	conserved hypothetical protein	83.9128	0	0	0	0	0	0	0	0	0	0	0	0	0	0	0
PA1848	389	-	probable major facilitator superfamily (MFS) transporter	1422.85	1245.33	658.3	587.396	777.853	221.521	69.955	204.989	248.587	69.9024	173.055	442.94	893.988	1380.74	1324.75	1306.07
PA1849	80	-	conserved hypothetical protein	1220.93	378.463	320.098	0	0	0	340.156	332.252	0	0	1051.85	0	1449.01	2024.82	1130.11	2217.72
PA1850	334	-	probable transcriptional regulator	3382.54	3112.31	1916.76	76.0137	377.476	193.499	325.898	636.651	1125.92	379.928	604.656	393.051	3723.08	2552.56	2923.39	3307.87
PA1851	401	-	hypothetical protein	6235.58	6216.49	1660.36	443.192	1697.8	2551.84	1357.23	861.702	1178.94	971.951	1007.26	593.374	5229.69	6208.13	5974.62	5972.92
PA1852	91	-	hypothetical protein	6475.85	6765.21	844.215	557.991	10806.6	1183.68	598.077	876.27	118.071	99.6045	924.703	1081.97	4284.77	4684.36	4470.75	5228.6
PA1853	287	-	probable transcriptional regulator	4152.02	2215.4	1338.39	530.772	1317.88	10321.1	568.903	370.456	973.366	789.548	439.798	686.127	3635.13	3208.22	4567.68	5338.83
PA1854	385	-	conserved hypothetical protein	4109.94	3198.1	997.709	263.777	1375.39	1398.89	424.091	414.237	669.785	941.715	458.989	447.542	4324.78	3919.53	3780.72	5194.76
PA1855	73	-	hypothetical protein	223.001	967.76	0	347.789	0	0	0	0	441.553	620.822	115.271	112.396	1154.87	1284.67	866.931	110.472
PA1856	480	-	probable cytochrome oxidase subunit	4944.77	3511.3	1547.14	317.357	1418.37	3051.91	453.542	775.256	962.525	736.45	788.887	427.34	4303.11	4191.72	4294.4	5023.48
PA1857	307	-	conserved hypothetical protein	2810.39	2202.57	1084.37	330.796	903.483	491.206	531.841	432.902	419.979	501.916	493.376	240.535	2059.59	2388.26	2238.13	2364.17
PA1858	275	str	streptomycin 3''-phosphotransferase	2450.74	2458.86	465.598	923.221	275.077	391.689	593.728	483.276	976.769	527.36	122.397	179.017	1686.11	2356.15	2367.06	2961.85
PA1859	295	-	probable transcriptional regulator	2670.87	1950.05	260.419	258.189	683.808	584.214	92.2458	90.1023	109.266	460.882	570.495	278.133	3215.05	2225.31	2911.46	1749.57
PA1860	275	-	hypothetical protein	5150.11	5541.62	931.195	923.221	1283.69	1057.56	296.864	3866.21	1289.34	758.08	581.386	149.181	4445.21	3968.25	4503.99	3929.58
PA1861	361	modC	molybdenum transport protein ModC	4933.33	3802.11	1205.91	492.299	838.185	1133.84	603.047	368.147	327.394	677.917	979.007	522.752	3386.24	2952.06	3956.94	3127.49
PA1862	228	modB	molybdenum transport protein ModB	4383.93	3806.77	1123.15	222.707	884.751	188.973	238.706	699.479	188.499	397.544	369.07	431.839	3651.4	3066.2	3925.63	4739.63
PA1863	251	modA	molybdate-binding periplasmic protein precursor ModA	6135.46	3900.23	1020.23	708.048	1205.52	343.313	975.747	847.177	1241.39	505.562	301.726	653.78	5290.1	4721.32	5006.68	4819.39
PA1864	216	-	probable transcriptional regulator	5381.14	4765.83	829.885	1645.56	1167.38	1994.71	2267.71	738.339	1392.8	1174.96	1012.89	911.659	5903.35	5881.04	5315.68	6907.05
PA1865	559	-	hypothetical protein	6150.52	5723.21	3848.05	1680.46	38071.2	11638.6	1752.51	1474.04	1153.25	794.519	451.599	645.827	6956.36	5170.23	5967.93	7299.84
PA1866	758	-	hypothetical protein	4303.86	3834.56	878.37	502.412	831.643	895.253	753.909	911.722	496.116	1028.37	477.356	281.436	3753.72	3857.86	3625.88	4138.61
PA1867	175	xphA	XphA	4111.63	3171.88	2194.96	145.078	1873.14	6709.08	155.5	759.434	429.778	310.766	769.353	468.853	3673.32	4189.69	2841.41	2119.8
PA1868	776	xqhA	secretion protein XqhA	3419.45	1755.76	626.997	163.586	1234.77	2956.6	175.338	18804.8	373.841	373.773	336.158	232.614	2254.31	1922.64	1840.79	2670.83
PA1869	79	-	probable acyl carrier protein	3709.16	3577.04	972.451	0	319.182	0	0	336.458	408.018	0	1065.16	519.3	2934.69	2590.04	3089.91	1633.31
PA1870	141	-	hypothetical protein	2493.82	930.501	181.616	540.182	1073	1451.47	771.986	377.024	1295.43	514.27	0	116.382	1569.52	2116.27	1474.75	2745.34
PA1871	418	lasA	LasA protease precursor	3092.25	2800.75	551.366	789.597	301.62	128.845	390.61	190.767	848.247	1040.84	563.671	314.064	2823.64	2773.86	2357.54	2874.65
PA1872	263	-	hypothetical protein	2661.6	1112.85	584.21	0	671.132	81.9122	206.939	404.261	81.7069	379.103	95.9863	249.58	1522.63	1231.83	1890.67	981.225
PA1873	340	-	hypothetical protein	3993.16	2374.67	677.855	821.395	889.955	855.38	240.11	78.177	347.615	399.883	767.231	434.379	3316.44	3034.09	2978.16	3842.47
PA1874	2468	-	hypothetical protein	1791.49	1684.79	570.678	216.029	664.101	1195.86	882.091	204.629	435.351	400.315	276.174	262.638	1823.27	1609.77	1659.44	1725.29
PA1875	425	-	probable outer membrane protein precursor	3608.21	2635.89	964.061	597.378	771.295	101.378	448.206	250.167	353.935	490.523	237.594	231.669	2901.11	2928.77	2595.26	2656.52
PA1876	723	-	probable ATP-binding/permease fusion ABC transporter	945.673	823.581	177.095	140.462	453.389	29.7965	37.6383	110.291	148.609	62.6833	186.22	68.0907	1180.63	1261.73	1187.94	1338.5
PA1877	395	-	probable secretion protein	2505.74	2401.73	1037.28	192.825	702.201	354.503	0	201.875	272.012	206.522	234.336	83.0879	2934.69	1791.44	2883.92	2143.71
PA1878	192	-	hypothetical protein	1627.91	2575.65	666.872	264.464	787.981	1739.14	0	0	615.568	0	438.271	128.202	2579.67	1509.73	1742.25	1806.1
PA1879	184	-	hypothetical protein	3291.2	3949.18	278.346	551.925	1370.4	1112.27	0	722.288	467.151	98.5218	685.989	1070.21	3321.83	3521.42	2653.29	2454.4
PA1880	731	-	probable oxidoreductase	2427.39	1960.48	630.563	416.775	620.899	854.643	260.585	2363.49	367.458	359.584	322.318	258.158	2450.75	2285.92	2238.57	2029.9
PA1881	153	-	probable oxidoreductase	9384.41	6464.38	2845.32	331.877	2472.1	774.418	2845.75	347.453	1544.96	888.628	824.98	482.643	5647.93	5850.86	7386.31	7168.4
PA1882	107	-	probable transporter	2555.97	1980.74	1435.96	711.829	942.632	0	0	0	803.324	254.131	0	230.045	1477.32	1115.49	2534.82	3240.85
PA1883	132	-	probable NADH-ubiquinone/plastoquinone oxidoreductase	6363.64	3058.29	581.997	1538.7	382.052	489.611	206.155	402.73	1302.36	686.667	892.478	186.476	4630.43	4069.01	5479.3	4948.64
PA1884	183	-	probable transcriptional regulator	2028.21	1709.63	139.934	0	826.735	58.8604	446.107	0	939.407	842.011	505.807	134.507	1554.82	2096.44	1778.53	1674.58
PA1885	177	-	conserved hypothetical protein	3826.04	2223.74	868.063	430.315	997.219	365.134	307.486	600.682	1214.06	51.2091	618.036	231.778	2976.9	2215.68	2502.83	2505.9
PA1886	787	polB	DNA polymerase II	4414.17	3129.01	1008.7	516.159	929.157	848.577	829.861	439.063	860.103	771.65	406.305	583.833	3508.28	3293.22	2780.03	3811.91
PA1887	222	-	hypothetical protein	2038.55	1818.44	692.105	228.726	454.332	485.201	0	119.731	532.383	408.289	303.236	36.9592	1566.49	1497.73	1547.53	1852.64
PA1888	469	-	hypothetical protein	1381.47	1786.07	218.404	0	322.585	390.436	406.157	113.348	343.64	289.894	322.956	192.44	1820.03	1217.93	1542.15	1753.89
PA1889	327	-	hypothetical protein	3494.77	2098.72	939.738	310.564	848.225	823.505	416.093	650.28	1971.46	249.468	617.6	326.19	2803.75	2424.7	2654.19	3945.91
PA1890	207	-	probable glutathione S-transferase	1053.81	1121.37	247.419	490.6	0	52.036	525.846	256.813	0	131.362	365.861	198.187	1170.91	1482.7	1965.4	1753.14
PA1891	129	-	hypothetical protein	5451.6	3990	794.042	787.243	1172.81	417.498	210.95	0	83.2904	562.109	652.31	381.625	5881.8	3965.37	3714.46	3563.36
PA1892	245	-	hypothetical protein	1328.9	535.513	209.044	103.627	308.76	0	222.143	108.491	0	0	34.3461	66.979	516.158	904.751	848.733	724.154
PA1893	809	-	hypothetical protein	1432.72	1484.54	316.537	31.3827	342.855	79.8872	639.107	427.123	92.9682	268.895	291.241	101.421	1237.49	1201.37	1475.14	2003.65
PA1894	230	-	hypothetical protein	2279.07	2457.27	0	0	438.529	0	236.631	346.698	93.4301	788.174	219.516	356.736	2061.83	1890.45	2201.25	1963.52
PA1895	424	-	hypothetical protein	4023.7	3546.61	422.771	598.787	892.054	152.426	320.902	626.891	734.881	577.189	377.078	406.376	3554.16	3760.09	3518.25	2967.11
PA1896	389	-	hypothetical protein	3213.97	2957.66	658.3	848.461	842.674	443.042	349.775	341.648	662.897	1071.84	713.852	337.478	2898.69	3791.56	3416.46	3876.74
PA1897	255	-	hypothetical protein	2681.26	2770.45	1205.08	99.563	889.955	2745.66	533.579	416.944	1137.65	319.906	263.994	321.762	2396.93	2306.91	1666.35	2498.4
PA1898	237	qscR	quorum-sensing control repressor	4011.38	4258.38	648.3	642.749	1383.12	454.492	229.641	672.916	1858.75	114.734	887.637	346.2	4313.11	2841.85	3852.85	3436.75
PA1899	162	phzA2	probable phenazine biosynthesis protein	8883.15	7787.31	12329.7	1880.63	1867.81	2127.69	671.914	984.452	3183.54	2517.78	1090.81	1418.14	8326.49	8893.93	10715.1	9607.64
PA1900	162	phzB2	probable phenazine biosynthesis protein	1225.96	3301.82	1896.88	0	311.301	132.981	6887.12	0	596.915	671.408	675.261	455.83	2927.28	3420.74	2120.69	2887.27
PA1901	405	phzC2	phenazine biosynthesis protein PhzC	4445.6	4061.86	1138.13	376.127	871.644	1861.73	470.34	262.52	371.414	850.45	685.65	607.773	5828.55	4146.99	3705.63	3683.76
PA1902	207	phzD2	phenazine biosynthesis protein PhzD	4262.44	4192.96	1113.39	122.65	1583.58	1561.08	131.461	1027.25	1660.98	656.812	975.628	436.011	4276.38	5354.2	3668.75	4207.54
PA1903	627	phzE2	phenazine biosynthesis protein PhzE	3593.34	3460.7	980.205	283.445	884.751	360.766	173.605	423.927	376.999	607.158	536.829	536.527	3613.58	4269.57	3604.8	4205.86
PA1904	278	phzF2	probable phenazine biosynthesis protein	2541.41	2468.63	276.344	730.606	1451.25	619.94	391.547	1529.8	1236.77	358.648	454.036	560.769	2843.04	2576.06	2894.37	2175.66
PA1905	215	phzG2	probable pyridoxamine 5'-phosphate oxidase	3316.39	4036.94	595.532	472.346	1055.53	701.397	759.419	494.515	799.588	421.582	782.772	457.95	3087.94	4242.94	3952.74	4088.49
PA1906	178	-	hypothetical protein	274.366	340.192	0	0	141.66	60.5138	0	0	120.724	0	94.5483	0	592.035	383.17	304.748	906.117
PA1907	546	-	hypothetical protein	1317.83	1275.41	328.306	232.496	277.092	39.4559	149.519	0	354.213	116.205	369.881	180.328	868.534	1530.23	1539.92	1240.68
PA1908	403	-	probable major facilitator superfamily (MFS) transporter	3700.16	3155.43	826.06	944.984	1188.82	588.02	135.05	527.647	426.579	427.335	522.01	732.947	3608.62	2729.02	2871.53	3301.82
PA1909	383	-	hypothetical protein	2456.74	2582.38	802.335	198.866	526.692	1040.58	497.357	208.2	504.962	615.311	175.766	257.074	1898.53	2203.73	2809.04	2674.11
PA1910	804	femA	ferric-mycobactin receptor, FemA	2506.65	1782.48	1082.92	410.512	1003.6	3108.18	473.85	1653	735.007	360.756	230.256	173.487	2228.23	1940.52	2338.93	1915.81
PA1911	316	femR	sigma factor regulator, FemR	319.4	31.9378	162.075	160.687	0	0	0	84.1145	0	0	53.2582	77.8949	466.883	323.755	600.816	382.806
PA1912	168	femI	ECF sigma factor, FemI	5271.32	4805.88	1829.13	151.122	1350.83	384.695	1133.85	632.862	895.372	431.619	350.616	586.067	4830.02	2943.34	5112.38	4032.22
PA1913	226	-	hypothetical protein	2362.63	625.19	453.237	112.339	669.435	1096.21	361.228	117.611	0	40.1062	74.4672	181.525	1725.28	1056.26	1640.15	2033.95
PA1914	408	-	conserved hypothetical protein	2441.86	1484.17	502.115	311.134	370.815	79.2018	266.789	3517.97	237.01	244.373	412.49	261.432	1885.51	2800.06	2371.01	1521.97
PA1915	515	-	hypothetical protein	2484.54	1822.5	646.412	98.5964	391.696	397.393	105.68	206.448	271.219	158.4	147.055	302.706	1534.69	2118.97	2194.38	2223.59
PA1916	410	-	probable amino acid permease	5971.64	4627.71	1436.54	2848.47	1783.53	1839.03	1725.67	388.978	864.798	795.864	820.956	220.132	6014.5	4595.47	5248.1	3776.52
PA1917	115	-	hypothetical protein	1642.06	1053.12	890.708	220.77	657.793	20137.9	0	2773.59	0	0	512.205	142.694	1191.28	518.946	1336.47	1262.26
PA1918	466	-	hypothetical protein	2012.18	1689.28	604.478	108.964	378.772	346.721	408.772	285.195	622.533	389.013	216.69	316.929	1334.24	1792.93	1474.47	1730.57
PA1919	232	nrdG	class III (anaerobic) ribonucleoside-triphosphate reductase activating protein, 'activase', NrdG	2385.73	3697.63	883.03	1203.77	652.122	650.001	234.591	458.279	324.186	390.69	217.624	35.3661	2952.52	2756.1	1441.86	3267.49
PA1920	675	nrdD	class III (anaerobic) ribonucleoside-triphosphate reductase subunit, NrdD	1813.61	1599.83	607.001	37.6127	672.411	47.8731	80.6297	669.427	143.259	174.566	199.462	413.286	2076.42	1313.56	1567.08	2090.78
PA1921	269	-	hypothetical protein	1682.37	1538.24	475.983	0	374.95	280.298	404.647	197.622	718.96	505.428	375.381	61.0032	1684.55	2281.93	1109.1	1798.76
PA1922	653	-	probable TonB-dependent receptor	2986.58	1901.01	745.099	660.958	540.606	511.355	666.769	488.457	954.332	333.133	528.341	150.78	2759.63	2532.86	2242.91	3173.91
PA1923	1281	-	hypothetical protein	3042.32	2686.57	979.536	634.219	2401.47	2505.77	339.891	622.487	629.067	389.165	197.068	461.167	2871.07	3008.23	2696.02	2669.26
PA1924	158	-	hypothetical protein	1133.35	63.8757	0	0	319.182	0	344.462	168.229	408.018	0	0	363.51	533.581	1025.22	514.985	663.53
PA1925	108	-	hypothetical protein	6119.73	1214.82	4505.09	235.079	1400.86	1795.24	251.968	2707.24	994.858	839.26	779.148	607.773	5171.53	3789.13	2511.35	4330.91
PA1926	616	-	conserved hypothetical protein	3002.12	3506.11	956.138	577.013	3888.74	716.931	397.585	1423.94	401.173	515	587.396	319.673	3233.32	2352.83	2817.93	3469.28
PA1927	766	metE	5-methyltetrahydropteroyltriglutamate-homocysteine S-methyltransferase	2001.94	1923.61	334.306	331.443	329.183	239.053	213.153	242.9	238.454	496.982	208.722	246.362	2269.98	1547.06	1734.99	2052.96
PA1928	189	rimJ	ribosomal protein alanine acetyltransferase	4702.84	5233.07	1354.91	1074.65	800.489	569.918	143.982	281.272	625.339	1774.43	489.75	347.299	3233.95	2480.98	3539.8	4394.91
PA1929	98	-	hypothetical protein	0	0	0	0	0	0	0	0	0	0	0	0	0	0	0	0
PA1930	431	-	probable chemotaxis transducer	3066.96	1475.22	831.81	765.781	4738.86	349.885	568.243	431.697	473.654	757.086	410.002	285.555	2518.41	1800.06	3062.56	2002.08
PA1931	170	-	probable ferredoxin	3140.9	2552.77	602.538	1045.41	444.978	760.338	480.221	312.708	0	746.448	890.978	144.793	2851.52	3009.01	2924.98	2324.46
PA1932	329	-	probable hydroxylase molybdopterin-containing subunit	1375.56	2024.61	2101.56	77.1689	153.285	163.7	82.7128	80.7909	228.606	523.453	102.308	49.878	1377.34	1217.93	1264.07	1372.67
PA1933	734	-	probable hydroxylase large subunit	3526.39	2873.71	4500.57	1245.22	1236.72	2157.23	963.931	434.554	409.87	543.346	573.215	245.924	3058.09	3368.4	2980.77	3142.28
PA1934	126	-	hypothetical protein	1808.79	560.686	812.948	604.49	200.122	598.414	1727.78	210.954	767.462	71.9366	267.136	195.356	2007.28	879.619	1722.07	1600.09
PA1935	234	-	hypothetical protein	2880.14	4528.62	984.918	2169.96	538.791	552.382	116.293	227.181	1469.33	697.231	359.607	350.638	4188.27	3351.92	3902.25	3653.12
PA1936	66	-	hypothetical protein	0	0	0	0	0	0	0	0	0	0	0	0	0	0	0	0
PA1937	102	-	conserved hypothetical protein	5234.84	4254.62	1004.23	497.815	494.42	1689.64	1600.74	1563.54	842.703	977.491	989.976	965.286	5785.69	6435.95	6204.5	6562.24
PA1938	273	-	conserved hypothetical protein	4710.8	5323.44	1407.03	371.994	1754.92	631.294	797.436	486.817	1928.49	962.843	647.292	360.656	4902.39	5184.03	4636.33	6262.5
PA1939	665	-	hypothetical protein	3030.6	4386	500.605	1336.24	796.276	955.663	286.448	159.881	710.912	858.695	670.653	666.265	3945.89	4230.72	3602.74	3868.51
PA1940	379	-	hypothetical protein	3212.86	1757.51	675.669	334.942	997.971	937.884	646.207	350.662	28.3495	358.734	133.216	303.085	2697.12	2766.86	1812.94	2808.72
PA1941	631	-	hypothetical protein	4174.25	4430.4	649.328	402.355	799.22	1041.3	345.008	294.867	510.83	962.422	640.111	546.129	4843.24	3553.43	4685.19	4128.08
PA1942	76	-	hypothetical protein	18121.2	19786.3	11119.2	22382	16589.1	46487.3	4654.77	5246.09	7068.73	5009.06	2325.14	1943.27	19412.5	18845.9	18914.4	19418.3
PA1943	365	-	hypothetical protein	4959.54	4230.49	1192.7	69.5577	1312.58	177.065	1938.43	509.757	323.806	844.318	438.03	719.337	3435.75	5465.69	5300.66	5700.35
PA1944	495	-	hypothetical protein	4420.02	3364.12	672.53	564.19	1222.56	326.408	439.798	805.46	998.475	366.222	186.995	679.601	4364.31	3375.77	3378.9	4366.2
PA1945	442	-	probable transcriptional regulator	5473.01	4269.84	1042.85	689.283	3936.34	2095.8	307.834	661.498	1166.82	533.177	475.95	612.585	5245.27	3491.23	4254.52	4908
PA1946	319	rbsB	binding protein component precursor of ABC ribose transporter	4827.59	1771.7	642.204	557.116	632.361	1755.85	341.223	499.941	370.499	937.656	633.088	745.903	4162.43	3928.7	3656.02	4196.54
PA1947	510	rbsA	ribose transport protein RbsA	3383.49	2414.25	753.173	199.126	1334.93	253.446	266.789	416.944	442.419	550.949	346.492	530.907	3037.49	2223.33	2481.8	3194.15
PA1948	332	rbsC	membrane protein component of ABC ribose transporter	3559.82	2857.47	694.189	0	531.65	162.221	491.792	640.487	129.451	191.109	405.532	197.709	2348.88	1823.23	2450.83	2161.85
PA1949	337	rbsR	ribose operon repressor RbsR	2647.16	1826.81	1139.82	376.685	523.762	2333.28	565.245	5047.87	669.536	618.612	948.849	486.94	3846.29	2858.71	2924.19	3278.42
PA1950	308	rbsK	ribokinase	1892.18	1507.3	665.139	329.722	491.209	804.362	88.3523	431.497	558.154	176.572	109.283	532.788	2429.26	1190.25	1849.26	1571
PA1951	421	-	hypothetical protein	1283.77	1198.62	121.653	60.3054	359.364	0	129.276	315.679	0	430.594	119.926	136.424	1576.98	546.769	1116.68	1225.95
PA1952	250	-	hypothetical protein	2435.35	1251.45	717.02	406.217	201.723	603.201	0	1488.49	1117.42	833.889	302.933	196.918	2360.56	2216.64	2929.23	2548.36
PA1953	226	-	hypothetical protein	5373.54	4510.3	226.618	786.372	892.581	2097.1	120.409	588.057	665.586	120.319	856.373	689.795	3590.45	3546.02	4840.45	3818.12
PA1954	340	-	hypothetical protein	3638.85	3265.17	527.221	149.345	593.304	1520.68	400.184	234.531	316.014	826.424	519.737	337.85	3626.39	3009.01	2393.17	3747.59
PA1955	189	-	hypothetical protein	3204.14	1388.37	1896.88	402.993	667.074	284.959	287.963	0	227.396	0	356.182	217.062	2509.1	2526.09	3348.46	2816.16
PA1956	162	-	hypothetical protein	3778.35	3675.61	1106.51	1410.48	933.904	1263.32	1007.87	0	1326.48	783.309	415.545	1266.19	4553.55	2315.58	3739.12	4082
PA1957	175	-	hypothetical protein	3218.61	3344.89	585.323	725.388	1873.14	307.756	58312.5	1822.64	0	466.149	528.93	187.541	3191.57	2728.17	2324.79	2027.63
PA1958	191	-	probable transporter	3903.57	4332.84	2279.23	265.849	4488.61	16129	712.369	1948.29	0	664.377	220.283	300.704	3365.61	2722.82	2887.39	2913.33
PA1959	277	bacA	bacitracin resistance protein	4196.12	2076.77	739.577	0	637.212	855.494	294.72	287.872	426.675	130.888	729.08	533.173	1940.25	3170.15	2806.91	3464.51
PA1960	240	-	hypothetical protein	664.729	1093.34	106.699	0	105.064	179.524	0	0	179.074	75.5334	70.1233	170.936	526.911	781.508	904.085	470.426
PA1961	311	-	probable transcriptional regulator	2627.68	1719.92	411.702	326.541	405.392	658.063	612.5	256.401	103.644	641.184	135.286	79.1473	2439.72	1343.25	1860.5	1996.66
PA1962	202	azoR2	FMN-dependent NADH-azoreductase 2, AzoR2	3320.29	2647.99	126.772	879.802	1872.43	266.62	134.715	1184.27	1276.57	89.7426	333.259	446.803	3286.67	2869.98	2595.89	4191.91
PA1963	88	-	hypothetical protein	2256.87	2981.83	581.997	288.507	573.077	122.403	309.233	0	854.673	1133	573.736	0	2993.81	4165.89	1952	3207.45
PA1964	521	-	probable ATP-binding component of ABC transporter	2668.39	2072.71	786.422	194.922	532.379	289.444	261.157	204.071	721.797	643.701	242.269	173.233	2609.27	2405.48	2637.64	2925.49
PA1965	111	-	hypothetical protein	2874.5	2909.51	922.806	0	1135.83	3396.4	245.158	239.461	580.782	489.946	606.472	147.837	5601.4	3225.88	3095.06	3850.59
PA1966	123	-	hypothetical protein	3944.04	3528.22	208.194	825.645	820.013	2889.9	0	432.198	611.473	73.6911	1163.02	733.774	3855.45	4643.99	3528.14	4261.7
PA1967	166	-	hypothetical protein	4295.32	4316.61	1542.64	2141.2	1063.3	908.436	163.931	1280.97	1812.32	1092.05	152.075	1186.26	3237.65	4468.21	3757.94	3740.74
PA1968	85	-	hypothetical protein	3753.76	5105.54	301.269	298.689	593.304	0	0	0	632.027	853.083	98.9976	482.643	4339.27	702.103	1595.44	948.758
PA1969	130	-	hypothetical protein	1803.22	853.969	196.984	390.593	969.823	0	0	204.463	0	348.616	323.646	504.919	2026.58	1705.11	1529.99	1861.03
PA1970	79	-	hypothetical protein	2472.77	127.751	0	0	319.182	0	0	0	0	0	106.516	311.58	400.186	2482.12	2861.03	2552.04
PA1971	437	braZ	branched chain amino acid transporter BraZ	3091.91	2378.75	703.191	2846.77	750.115	1577.51	435.898	121.648	172.108	601.502	346.605	281.634	1808.62	1463.19	2275.73	2306.76
PA1972	567	-	conserved hypothetical protein	4174.56	3524.31	1038.77	4925.47	1378.62	1063.85	719.908	843.816	663.238	687.394	667.841	593.302	3549.91	3052.35	4050.04	3313.96
PA1973	775	pqqF	pyrroloquinoline quinone biosynthesis protein F	1550.19	1237.13	495.636	131.038	325.36	180.682	280.903	274.376	540.689	292.387	314.876	95.2831	1550.14	1089.07	1306.55	1467.21
PA1974	399	-	hypothetical protein	2464.3	2352.35	3144.83	572.675	5561.29	20409.1	136.404	2131.74	188.499	545.203	105.449	287.892	2456.28	1880.32	2265.88	2809.42
PA1975	387	-	hypothetical protein	2153.72	1434.31	463.191	196.811	195.468	640.164	140.633	206.048	943.958	398.16	152.206	233.215	1742.75	1255.7	1378.32	1854.61
PA1976	881	ercS'	ErcS'	1467.15	904.99	348.802	86.4537	372.077	183.396	247.106	120.682	182.936	113.171	229.234	37.2528	1279.9	1161.25	954.369	1345.6
PA1977	287	-	hypothetical protein	1724.33	2145.07	356.904	619.233	1142.16	525.437	568.903	1018.75	411.809	378.983	263.879	114.354	1872.65	1901.17	1638.06	2866.11
PA1978	221	erbR	response regulator ErbR	1001.79	959.002	3012.69	229.761	3993.39	12136.2	0	1683.81	1312.67	410.136	76.152	111.379	906.001	1234.47	1186.36	1204.19
PA1979	216	eraS	sensor kinase, EraS	1341.52	280.343	118.555	235.079	583.69	548.546	0	246.113	99.4858	41.963	155.83	0	536.669	868.342	460.414	1306.74
PA1980	225	eraR	response regulator EraR	1823.26	807.388	455.251	112.838	224.137	1819.18	0	0	382.025	0	0	36.4664	702.548	1932.46	1205.45	1541.2
PA1981	215	-	hypothetical protein	5587.89	2534.82	833.744	1298.95	703.686	1252.49	126.57	494.515	99.9485	843.163	469.663	496.112	5195.59	2180.95	4583.5	3825.92
PA1982	623	exaA	quinoprotein ethanol dehydrogenase	2633.92	1976.35	575.458	203.761	647.587	501.4	87.3596	5034.45	120.724	261.881	378.193	263.401	1996	1710.58	1857.51	1721.62
PA1983	145	exaB	cytochrome c550	3906.98	2018.47	1059.64	0	695.597	3045.72	375.345	366.623	1556.09	625.104	116.066	396.1	2616.39	3233.83	1808.17	3893.18
PA1984	506	exaC	NAD+ dependent aldehyde dehydrogenase ExaC	2612.37	2513.12	506.084	351.225	448.495	489.611	107.559	315.18	849.365	268.696	349.231	389.167	2436.7	1785.98	2233.41	2422.52
PA1985	23	pqqA	pyrroloquinoline quinone biosynthesis protein A	0	0	0	0	0	0	0	0	0	0	0	0	0	0	0	0
PA1986	304	pqqB	pyrroloquinoline quinone biosynthesis protein B	3480.72	3253.46	336.946	334.06	414.727	70.8648	716.119	437.174	494.811	477.053	498.244	323.879	2669.22	2327.7	2022.29	2997.64
PA1987	250	pqqC	pyrroloquinoline quinone biosynthesis protein C	2839.07	2664.38	409.726	0	806.893	5902.76	0	212.642	300.845	471.328	235.614	328.197	2191.95	2864.58	1663.52	2290.3
PA1988	92	pqqD	pyrroloquinoline quinone biosynthesis protein D	4706.78	4717.08	556.693	0	548.161	702.486	0	0	583.938	197.044	365.861	445.92	4810.93	5745.47	4323.88	7187.87
PA1989	381	pqqE	pyrroloquinoline quinone biosynthesis protein E	1478.36	1112.54	470.486	533.093	4434.2	593.702	0	69.7643	0	142.74	44.1722	172.282	1410.63	1454.49	1257.65	1015.99
PA1990	608	pqqH	PqqH	2115.21	1244.95	294.827	250.545	290.309	159.446	402.817	961.783	441.795	59.6316	96.8809	215.919	1767.92	1822.9	1828.99	2467.08
PA1991	387	-	probable iron-containing alcohol dehydrogenase	2978.19	1773.33	595.532	524.828	195.468	473.165	632.849	206.048	249.871	351.318	326.155	275.618	1851.68	2423.28	1565.21	2563.12
PA1992	564	ercS	ErcS	606.136	250.519	136.212	0	134.124	95.4916	96.4983	47.128	19.0505	176.78	44.7596	14.5478	672.652	362.789	817.523	600.544
PA1993	402	-	probable major facilitator superfamily (MFS) transporter	2705.08	1832.69	637.012	631.557	878.148	616.277	744.621	3438.23	534.55	383.304	355.85	183.693	1808.8	2417.69	2923.66	2146.51
PA1994	187	-	hypothetical protein	5432.16	4047.74	821.643	1357.68	674.209	2304.05	291.043	142.14	861.855	1841.88	539.987	526.52	3775.73	4832.66	3916.09	5002.54
[truncated: 3,568 more rows]
